# Supplementary material for: Transcription cofactor GRIP1 differentially affects myeloid cell–driven neuroinflammation and response to IFN-β therapy
Source: J Exp Med. 2020 Oct 12;218(1):e20192386. doi: 10.1084/jem.20192386 (PMC7555412; doi:10.1084/jem.20192386)
Supplement: Table S1 — lists cell count by Louvain or singleR clusters. [file JEM_20192386_TableS1.xlsx]

## Sheet: Sheet 1
Table S1. Cell count by Louvain (A) or singleR (B) clusters
(A)
Louvain Cluster	WT, cell count	cKO, cell count
Cluster 1	848	2014
Cluster 2	1363	1177
Cluster 3	93	1332
Cluster 4	465	2329
Cluster 5	194	1598
Cluster 6	411	2367
Cluster 7	1874	1107
Cluster 8	122	137
Cluster 9	1057	1888
(B)
singleR clusters	WT, cell count	cKO, cell count
DC	189	497
ILC	49	62
Macrophages	2319	2891
Monocytes	1322	3820
Neutrophils	2431	6260
Stem cells	13	292
T cells	63	45
Other	41	82
