# Supplementary material for: Transcription cofactor GRIP1 differentially affects myeloid cell–driven neuroinflammation and response to IFN-β therapy
Source: J Exp Med. 2020 Oct 12;218(1):e20192386. doi: 10.1084/jem.20192386 (PMC7555412; doi:10.1084/jem.20192386)
Supplement: Table S2 — lists cluster-specific markers in Louvain clusters. [file JEM_20192386_TableS2.xlsx]

## Sheet: Table Description
Table S2. Cluster-specific markers in Louvain clusters
feature - feature name (e.g. gene name).
cluster – cluster name.
avgExpr - mean value of feature in a cluster.
logFC - log fold change between observations in a cluster vs out.
statistic - Wilcoxon rank sum U statistic.
AUC - area under the receiver operator curve.
pval - nominal p value.
padj - Benjamini-Hochberg adjusted p value.
pct_in - Percent of observations in the cluster with non-zero feature value.
pct_out - Percent of observations out of the cluster with non-zero feature value.
Genes were arrange by AUC
Wilcoxon rank sum implememntation R, presto - https://github.com/immunogenomics/presto

## Sheet: cluster_1
feature	cluster	avgExpr	logFC	statistic	AUC	pval	padj	pct_in	pct_out
Cd74	1	5.58238	2.87905	4.3771e+07	0.873236	0	0	98.9867	65.9244
H2-Aa	1	4.70689	2.71967	43255636	0.862954	0	0	97.7638	55.8239
H2-Ab1	1	4.23814	2.4985	4.31393e+07	0.860633	0	0	97.2746	55.4985
Ctss	1	5.61625	1.88313	42137051	0.840638	0	0	100	86.8334
H2-Eb1	1	3.42233	2.12684	41782546	0.833566	0	0	93.5709	48.3841
Fth1	1	6.85012	1.89587	41512259	0.828174	0	0	99.9651	98.4869
Ly6i	1	2.84535	1.71834	4.08206e+07	0.814375	0	0	91.0552	48.5041
H2-K1	1	4.27231	0.885675	39193197	0.781908	0	0	99.9301	97.1794
Apoe	1	3.40661	2.05168	3.87805e+07	0.773674	0	0	84.102	51.9185
Cstb	1	2.95038	1.3377	3.84845e+07	0.76777	0	0	91.9287	68.5109
Arg1	1	2.6421	1.81038	38364727	0.76538	0	0	75.2621	32.4084
Ccl5	1	3.23508	1.99155	38076487	0.75963	0	0	80.8526	41.2813
B2m	1	5.15528	0.87919	3.8066e+07	0.759421	0	0	99.9651	99.1721
Tpi1	1	2.12712	0.949849	36972507	0.737605	0	0	84.9406	63.1438
Tgfbi	1	3.27064	1.05334	36960301	0.737362	0	0	95.1083	80.7354
AW112010	1	6.14771	2.09785	3.68602e+07	0.735364	0	0	99.0566	80.5127
Fcgr2b	1	2.55277	1.08507	3.68427e+07	0.735016	0	0	91.4046	65.4962
Bcl2a1b	1	3.27212	1.47455	36314455	0.724477	0	0	94.689	56.7603
Cxcl16	1	1.50672	0.929343	3.62584e+07	0.723358	0	0	69.4969	36.0968
Ctsh	1	2.44362	0.807537	3.61092e+07	0.720382	0	0	91.5793	77.7435
Ctsz	1	2.38218	0.886731	3.59232e+07	0.716671	0	0	86.9672	72.0566
Aldoa	1	2.47914	0.752825	3.57632e+07	0.713478	2.14071e-296	5.39703e-294	90.7757	79.8847
Mif	1	1.54017	0.912784	35728211	0.712781	0	0	68.7631	42.8571
Ctsl	1	2.42727	0.968655	3.53802e+07	0.705838	1.33225e-281	3.01606e-279	86.3382	67.1748
Ldha	1	2.63811	0.788708	3.53381e+07	0.704998	1.9955e-273	4.17661e-271	92.0335	79.9132
Sgk1	1	1.53835	0.956645	3.49895e+07	0.698045	0	0	64.6052	35.897
Pgk1	1	2.63892	0.731867	34953362	0.697323	3.71531e-253	6.64741e-251	91.8588	81.6033
Clec4n	1	1.539	0.928228	34803671	0.694337	0	0	65.4088	35.6001
Ctsb	1	2.84117	0.861052	3.47497e+07	0.69326	4.65658e-243	7.82658e-241	90.9154	81.0494
H2-Q7	1	1.70032	0.730418	3.44798e+07	0.687875	3.64676e-245	6.32086e-243	77.8477	56.0808
Gapdh	1	3.64863	0.635408	3.43793e+07	0.68587	8.44356e-224	1.28307e-221	98.4626	94.65
Sod2	1	2.16536	0.868937	34300508	0.684298	1.17677e-231	1.86485e-229	82.1104	59.8949
Ctsd	1	1.96446	0.843807	3.40578e+07	0.679457	1.79907e-219	2.6969e-217	75.6813	61.2995
Pla2g7	1	1.84985	0.740878	33947596	0.677258	6.67023e-216	9.60946e-214	78.1272	58.793
Klf4	1	1.80976	0.769883	33445073	0.667232	3.13769e-197	4.04725e-195	74.0391	54.0368
Rnf149	1	1.93071	0.636622	3.33322e+07	0.664981	3.64243e-182	4.08136e-180	82.1454	66.7352
Npc2	1	2.92792	0.653861	33255825	0.663457	5.73756e-174	5.94829e-172	94.9686	84.9834
Prdx1	1	3.08587	0.77999	3.29549e+07	0.657453	7.26073e-162	6.76834e-160	94.5143	81.8888
H2-DMb1	1	1.42975	0.615854	32920037	0.656758	4.27491e-181	4.69521e-179	69.0776	47.8075
Ms4a6d	1	2.73213	0.820457	32911512	0.656588	1.64751e-162	1.5488e-160	91.8588	70.161
Fcer1g	1	4.75627	0.408929	3.27507e+07	0.653379	4.86121e-153	4.11644e-151	99.8952	98.7439
Bcl2a1a	1	1.34547	0.637351	3.26301e+07	0.650975	2.34406e-184	2.65333e-182	63.8365	38.1523
Ctsc	1	3.64703	0.865926	32627089	0.650914	7.34542e-149	5.90455e-147	98.0783	81.3406
mt-Co2	1	5.9374	0.47607	32601732	0.650408	3.02984e-147	2.38369e-145	99.9301	99.469
C1qb	1	1.68111	0.988978	32588244	0.650139	6.31291e-206	8.54014e-204	54.0182	30.4728
Ass1	1	1.38261	0.629232	32461542	0.647611	2.6267e-165	2.57858e-163	64.2558	44.9469
Hif1a	1	1.58337	0.585879	32436590	0.647113	6.48257e-152	5.36651e-150	73.1656	55.7326
AA467197	1	4.20041	1.2396	32421921	0.64682	6.74022e-143	5.05198e-141	92.6275	70.869
mt-Cytb	1	4.48912	0.588165	32363950	0.645664	3.11045e-138	2.15652e-136	99.3711	96.1973
Ccrl2	1	1.5443	0.632638	32251842	0.643427	3.79274e-153	3.23637e-151	68.9727	46.7169
Hsp90ab1	1	2.96172	0.494225	3.21991e+07	0.642376	2.75408e-132	1.77622e-130	94.9686	88.9403
Abca1	1	0.68738	0.499079	32156691	0.641529	9.07084e-263	1.79684e-260	41.7191	16.758
mt-Nd2	1	3.0718	0.592827	32155843	0.641512	8.45953e-131	5.42437e-129	95.7722	86.6678
Ier3	1	2.17135	0.685148	32131882	0.641034	1.98185e-134	1.34053e-132	79.8393	64.9994
Npm1	1	2.91882	0.612232	32128949	0.640976	5.30177e-130	3.36072e-128	95.283	83.7387
Malat1	1	5.72041	0.380321	3.20377e+07	0.639155	2.52128e-126	1.48769e-124	99.9651	99.96
Cd38	1	1.12333	0.515048	31964857	0.637702	2.96967e-154	2.57363e-152	60.5521	38.3636
Psap	1	2.6564	0.627069	3.1958e+07	0.637565	3.54339e-124	2.03662e-122	88.1901	81.3406
Cyb5a	1	1.3442	0.539262	3.18976e+07	0.636361	6.17339e-134	4.10068e-132	66.6317	52.341
Pgam1	1	2.09603	0.458021	31890408	0.636217	2.43293e-122	1.37697e-120	83.4382	77.5951
AY036118	1	2.10463	0.614444	31809390	0.6346	1.87113e-121	1.03782e-119	81.7959	68.4024
mt-Nd4	1	4.10096	0.535195	31805420	0.634521	3.43603e-118	1.84134e-116	99.1614	95.3295
Rpl23	1	4.70542	0.350757	3.17252e+07	0.63292	1.96771e-115	1.01525e-113	99.9301	99.2634
Anxa5	1	1.8	0.479073	3.16768e+07	0.631954	1.94338e-116	1.00738e-114	78.7561	70.3209
Cd300c2	1	1.12793	0.49614	3.16468e+07	0.631357	1.35682e-133	8.90604e-132	59.2942	43.7364
Trem2	1	0.811638	0.51795	31610148	0.630626	1.42381e-180	1.54846e-178	44.6191	24.3006
Ftl1	1	3.70743	0.557195	31585427	0.630132	9.90527e-111	4.73617e-109	97.3795	95.5464
Eef1a1	1	5.06708	0.430151	3.15662e+07	0.629749	4.40342e-110	2.08748e-108	100	98.8238
Cd9	1	2.14265	0.66255	3.14971e+07	0.62837	9.66024e-113	4.78398e-111	78.5465	62.2359
Slc7a2	1	0.859117	0.499923	31470422	0.627838	7.14529e-175	7.47762e-173	46.2614	23.5583
Rpl30	1	4.51022	0.375987	31435117	0.627134	9.09691e-106	4.0204e-104	99.8952	98.9323
Ly6a	1	2.99268	0.896067	31430119	0.627034	2.86654e-110	1.36475e-108	90.2865	60.8085
Fn1	1	2.41604	0.669332	31345580	0.625347	1.7105e-106	7.74471e-105	81.3417	65.1193
Lgals3bp	1	0.942803	0.462229	3.13425e+07	0.625286	2.8437e-134	1.90031e-132	53.0748	35.5601
Zeb2	1	1.73537	0.468088	31340405	0.625244	4.14247e-106	1.86042e-104	78.1971	66.3641
Acp5	1	0.566286	0.443086	3.12844e+07	0.624127	1.66031e-256	3.06964e-254	34.5563	11.9504
Fcgr3	1	2.43302	0.455604	3.12774e+07	0.623987	4.63569e-101	1.88365e-99	90.1817	83.5674
Saa3	1	1.86396	0.951087	31256268	0.623566	7.78874e-130	4.90912e-128	54.4724	35.8342
Aif1	1	1.48658	0.501871	31160415	0.621653	4.24208e-106	1.89747e-104	69.5667	53.3687
Il1b	1	4.64818	0.992834	31124639	0.62094	1.66816e-96	6.38098e-95	93.4312	79.445
mt-Nd1	1	2.75022	0.443334	3.10851e+07	0.62015	6.94856e-95	2.58659e-93	92.6275	85.9084
mt-Co3	1	5.72132	0.424158	31027171	0.618995	6.72076e-93	2.42845e-91	99.9651	99.2577
F10	1	1.21336	0.487592	3.10083e+07	0.618619	1.17983e-106	5.38597e-105	59.5038	46.6655
Bcl2a1d	1	1.29562	0.496987	31004252	0.618538	2.98935e-112	1.46729e-110	61.8798	40.3277
H2-DMa	1	1.25025	0.444569	3.09923e+07	0.6183	1.58989e-102	6.68055e-101	63.6618	50.8393
Cd302	1	1.07372	0.447536	30941871	0.617293	1.2645e-107	5.89375e-106	58.2809	43.1655
Smpdl3b	1	0.690525	0.402761	3.09365e+07	0.617186	2.19824e-147	1.74179e-145	43.536	23.9694
C3ar1	1	0.895552	0.452749	30880724	0.616073	2.0272e-125	1.18357e-123	49.3012	30.4785
Hspe1	1	1.36005	0.412353	3.08535e+07	0.615531	7.07518e-94	2.59026e-92	69.9511	57.5654
mt-Atp6	1	6.16257	0.494104	3.08248e+07	0.614957	7.89158e-87	2.68532e-85	100	99.1378
Dab2	1	0.846901	0.410033	30804263	0.614548	3.41014e-123	1.93993e-121	49.3361	29.976
Tgif1	1	1.05517	0.423179	3.07826e+07	0.614116	2.77743e-104	1.19883e-102	58.4906	40.7788
Fabp5	1	1.66744	0.920623	30715880	0.612785	1.19491e-101	4.90931e-100	52.341	42.0407
Uqcrb	1	2.55659	0.435591	3.06165e+07	0.610802	5.22238e-81	1.59592e-79	93.1167	85.0348
C1qc	1	0.946789	0.6017	3.05825e+07	0.610124	4.54477e-142	3.2951e-140	39.3781	21.1431
Cd68	1	1.03725	0.44777	30576099	0.609996	3.39882e-96	1.29564e-94	54.0182	42.3889
Cd14	1	3.35269	0.561328	3.05596e+07	0.609668	2.34678e-79	6.99807e-78	95.0384	85.9027
Lgmn	1	1.12655	0.509691	30549682	0.609469	2.89322e-99	1.15448e-97	53.0748	38.6205
Mafb	1	0.971487	0.473983	30512896	0.608735	1.87297e-106	8.44589e-105	48.7072	32.8823
Fos	1	3.41734	0.493651	3.05036e+07	0.608549	9.79613e-78	2.82256e-76	93.7456	87.7755
Mmp14	1	0.56132	0.366365	30452329	0.607527	2.46074e-149	1.99248e-147	36.5479	18.2654
Gatm	1	1.2678	0.471808	30428472	0.607051	5.77912e-89	2.00965e-87	59.993	44.1647
Ms4a7	1	0.585976	0.443586	30342338	0.605333	5.42789e-190	6.47437e-188	31.1321	11.9904
Tbca	1	1.57293	0.367565	3.03008e+07	0.604505	4.03711e-74	1.09495e-72	76.9741	68.3567
Hexb	1	1.06217	0.403156	30262236	0.603735	2.24934e-83	7.1088e-82	56.6038	45.1125
Sirpb1c	1	1.302	0.403173	3.0229e+07	0.603072	1.39673e-77	4.0036e-76	65.6534	51.9984
Zfp36l1	1	1.21205	0.419631	3.02207e+07	0.602907	2.95805e-80	8.91674e-79	60.6918	47.2708
Plgrkt	1	1.29921	0.38743	3.01776e+07	0.602045	3.0008e-75	8.38484e-74	67.5052	53.6314
Rpl24	1	3.13313	0.285897	30145427	0.601404	5.47589e-68	1.34389e-66	96.2963	94.5529
M6pr	1	1.05333	0.360758	30141689	0.60133	2.32471e-77	6.64638e-76	59.5038	48.3613
Nrp2	1	0.492071	0.334146	30139948	0.601295	7.48792e-153	6.29269e-151	33.1237	14.8453
Csf1r	1	0.942254	0.401643	3.01115e+07	0.600727	2.70552e-84	8.74996e-83	50.6289	39.0659
H2-D1	1	3.67704	0.249512	30104862	0.600595	6.2944e-67	1.49196e-65	99.1614	98.7439
Ifrd1	1	1.41388	0.421141	3.00857e+07	0.600213	6.61888e-72	1.73989e-70	66.8064	55.6926
Atp5g2	1	1.5709	0.328203	30071992	0.599939	7.26587e-68	1.77926e-66	75.3669	69.1161
mt-Nd4l	1	1.55179	0.389704	3.00616e+07	0.599732	8.86514e-69	2.20495e-67	73.8644	63.1152
Prdx6	1	2.08865	0.370163	30050303	0.599506	4.85256e-66	1.12379e-64	82.4948	79.5878
Snx5	1	1.0456	0.35297	3.00156e+07	0.598815	1.77529e-74	4.85058e-73	58.805	46.991
Capg	1	1.65069	0.354795	29954662	0.597598	6.4669e-65	1.49142e-63	73.2355	68.7678
mt-Co1	1	5.94817	0.291799	29952303	0.597551	4.76362e-63	1.07404e-61	99.9301	99.8401
C1qa	1	0.874301	0.570191	29921424	0.596935	1.98884e-124	1.14908e-122	34.6261	17.9
Rpl22	1	3.16226	0.356059	2.99113e+07	0.596733	4.76267e-62	1.05665e-60	97.2048	92.1035
Hsp90b1	1	2.29523	0.398833	29888298	0.596274	6.6741e-62	1.46316e-60	87.3864	79.3708
Rgs1	1	1.06618	0.540497	29854898	0.595608	1.09352e-94	4.04348e-93	42.4878	26.1105
Inhba	1	1.25302	0.570715	29799578	0.594504	2.44858e-79	7.28205e-78	48.0783	34.344
Ppia	1	3.66889	0.374969	29786148	0.594237	5.75909e-59	1.18526e-57	98.9168	94.2617
Calr	1	1.33398	0.378959	29771375	0.593942	3.98597e-63	9.04219e-62	63.2075	57.2114
Anxa4	1	0.797243	0.343072	2.97661e+07	0.593837	2.8075e-79	8.32715e-78	47.8337	33.4532
Clec4d	1	1.50611	0.388776	29763697	0.593789	9.66581e-63	2.16612e-61	69.7764	56.766
Gm17056	1	0.628071	0.375638	2.97609e+07	0.593734	3.70763e-107	1.70659e-105	36.0936	20.4008
Malt1	1	1.06	0.390806	2.9735e+07	0.593216	1.51391e-70	3.87848e-69	54.2628	40.9958
Atox1	1	1.45747	0.376733	2.97199e+07	0.592916	2.16849e-60	4.6171e-59	67.086	62.0646
Sdcbp	1	2.44732	0.37475	2.96969e+07	0.592456	5.42707e-57	1.07122e-55	91.3697	84.4011
Vegfa	1	0.5443	0.336145	2.96965e+07	0.592447	4.79967e-111	2.3149e-109	34.3117	18.5908
Tpt1	1	5.00656	0.181441	2.96442e+07	0.591405	1.41433e-55	2.6865e-54	99.8952	99.9657
C3	1	1.63701	0.328075	29615073	0.590824	2.28555e-56	4.44021e-55	74.6331	69.2417
Asah1	1	1.27611	0.313016	29604220	0.590607	7.6697e-58	1.53297e-56	67.3305	60.5344
Ptma	1	3.54508	0.431703	2.95983e+07	0.590489	1.54164e-54	2.86937e-53	98.6373	90.0822
Lamp1	1	1.51114	0.348314	29477299	0.588075	7.51507e-54	1.37565e-52	68.239	65.1536
Bnip3	1	0.584689	0.30414	29474412	0.588017	2.43011e-86	8.14417e-85	38.225	23.6382
Ptgs2	1	1.65345	0.511981	2.94092e+07	0.586717	1.79691e-56	3.50318e-55	60.2027	49.9772
Sdc4	1	0.627804	0.299375	2.93843e+07	0.586219	2.07308e-80	6.26612e-79	39.4829	24.7802
Mpeg1	1	2.25842	0.360723	29343210	0.5854	4.38178e-49	7.2765e-48	88.0154	79.4279
Myof	1	0.707709	0.301623	29333723	0.585211	1.83994e-67	4.44672e-66	44.7589	32.1686
Cfb	1	0.499694	0.291498	2.93083e+07	0.584704	2.12139e-95	7.92341e-94	33.0189	18.1855
Creb5	1	0.619916	0.283405	29304155	0.584621	5.04823e-75	1.40351e-73	40.7058	26.1162
Gngt2	1	0.904981	0.316613	29271338	0.583966	1.08872e-57	2.17215e-56	51.782	41.2242
Lair1	1	0.977176	0.316532	29221548	0.582973	9.26904e-55	1.74274e-53	54.5772	43.8335
Fosb	1	0.620301	0.311329	2.92087e+07	0.582715	2.02514e-73	5.4659e-72	38.2949	25.4311
Blvrb	1	0.649994	0.299754	2.91976e+07	0.582495	6.37254e-67	1.50726e-65	41.4046	29.3879
Cox7c	1	1.66772	0.227517	29169078	0.581926	1.43334e-45	2.23315e-44	77.4983	76.2704
Xist	1	2.11933	0.385222	29142280	0.581391	5.20311e-46	8.18696e-45	74.3187	65.9244
Tlr2	1	1.16318	0.306458	29134469	0.581236	1.07158e-48	1.77155e-47	61.181	53.3916
P2ry14	1	0.63319	0.279871	2.91333e+07	0.581212	6.96914e-70	1.74906e-68	39.9371	25.8022
Rpl35a	1	3.81883	0.197721	29095370	0.580455	1.84984e-43	2.73969e-42	98.6723	98.1158
Cox6c	1	2.00034	0.223703	2.90776e+07	0.580101	2.92673e-43	4.31732e-42	85.0454	83.9214
Il1rn	1	1.04258	0.341893	29069191	0.579933	7.92728e-52	1.38922e-50	52.8651	42.2633
2010107E04Rik	1	1.48131	0.240338	29060640	0.579763	9.82143e-44	1.46437e-42	73.2355	71.0061
Fam162a	1	0.651957	0.288995	29048985	0.57953	7.41969e-62	1.62021e-60	41.5094	29.8047
Rps27	1	2.97845	0.203182	29031887	0.579189	3.69234e-42	5.21772e-41	95.8071	95.849
Hebp1	1	0.334974	0.242824	29005837	0.578669	2.89657e-129	1.80515e-127	24.4584	9.64942
Sash1	1	0.34209	0.238634	28988047	0.578314	6.27022e-120	3.42638e-118	25.2271	10.6144
Il7r	1	0.6365	0.3499	28986278	0.578279	2.52089e-83	7.92188e-82	32.1104	17.7572
Cox6b1	1	1.58796	0.221252	28981580	0.578185	9.07572e-42	1.27763e-40	75.9259	74.7745
Ndufc2	1	1.05678	0.272409	28947942	0.577514	2.5004e-44	3.78403e-43	60.6918	54.1453
Id2	1	1.38682	0.3202	2.89141e+07	0.57684	1.28104e-42	1.85034e-41	64.71	58.0222
Pid1	1	0.811494	0.302944	28904481	0.576647	6.33865e-51	1.08678e-49	46.7505	37.3929
Cyba	1	3.24323	0.251392	28902436	0.576606	1.44286e-39	1.89865e-38	95.9469	95.0497
Gpnmb	1	0.470883	0.37198	2.88846e+07	0.576251	2.09021e-138	1.45828e-136	22.327	8.11351
mt-Nd5	1	1.88387	0.284363	2.88661e+07	0.575882	2.60036e-39	3.40564e-38	82.0405	76.1162
Slamf8	1	0.926799	0.270736	28860125	0.575762	2.78564e-47	4.51771e-46	53.1097	41.0472
Eif4a1	1	1.65606	0.232848	2.88461e+07	0.575483	5.32769e-39	6.89616e-38	77.5332	75.334
Rps27l	1	1.33196	0.245394	28821919	0.575	1.31649e-39	1.73855e-38	69.0776	64.417
Cybb	1	3.68655	0.293545	2.88181e+07	0.574924	6.32564e-38	7.92885e-37	96.5409	94.2846
Grn	1	1.2064	0.291459	28815013	0.574862	8.67445e-41	1.17924e-39	59.6087	57.5425
Higd1a	1	0.970127	0.268786	2.88109e+07	0.574781	6.29824e-43	9.22938e-42	56.2893	48.9837
Aldoc	1	0.275015	0.208705	2.88069e+07	0.5747	7.81251e-145	6.01835e-143	21.5584	7.15428
Hilpda	1	0.895626	0.410981	28802669	0.574616	2.72469e-57	5.41667e-56	39.5877	27.5551
Eif3e	1	1.81762	0.272445	2.87741e+07	0.574046	1.55629e-37	1.92678e-36	81.6212	75.7908
Lrpap1	1	0.648436	0.259959	28771193	0.573988	4.181e-51	7.19067e-50	42.5577	32.7909
Nr4a2	1	1.03638	0.349084	2.8762e+07	0.573804	1.56695e-45	2.43789e-44	49.8253	40.3506
Skil	1	1.0565	0.267719	28747608	0.573518	5.25041e-41	7.19936e-40	59.8532	50.3369
AU020206	1	0.537015	0.244346	2.8742e+07	0.573405	1.15944e-58	2.373e-57	37.2117	25.2541
Bst2	1	1.2487	0.265663	2.87377e+07	0.573321	3.7451e-39	4.87039e-38	65.269	56.8517
Rps3a1	1	3.60704	0.22752	28722096	0.573009	4.30262e-36	5.0938e-35	98.9168	96.9567
Akr1a1	1	1.53097	0.226608	2.87117e+07	0.572801	1.13406e-36	1.36592e-35	74.1789	71.5371
Cnih4	1	1.4805	0.254871	28664246	0.571855	5.22177e-36	6.16881e-35	74.3885	68.4367
Vmp1	1	1.11761	0.260532	2.86534e+07	0.571638	7.5085e-38	9.36915e-37	62.2292	55.2073
Hmox1	1	0.922784	0.299526	2.86255e+07	0.571081	2.47744e-41	3.42672e-40	50.9085	42.6345
Fundc2	1	0.87164	0.257983	28622935	0.57103	6.81767e-41	9.29096e-40	52.2362	43.4224
Psmb8	1	1.87237	0.221669	2.85868e+07	0.570309	7.06373e-34	7.81236e-33	80.3983	79.2166
App	1	1.44612	0.224471	2.85855e+07	0.570283	1.53653e-34	1.73926e-33	71.3138	68.7564
Bsg	1	0.800443	0.284712	28569056	0.569955	2.42686e-41	3.36094e-40	45.6324	40.4476
Cxcl2	1	2.97429	0.532547	2.85578e+07	0.569731	1.90891e-34	2.1498e-33	74.7729	63.7147
Gm2a	1	1.02187	0.25953	28528653	0.569149	1.79757e-36	2.14644e-35	55.7303	51.0335
A930007I19Rik	1	0.400682	0.233546	28522328	0.569023	5.40163e-73	1.45085e-71	27.7428	15.382
Tcf7l2	1	0.484327	0.235028	28516325	0.568903	2.75105e-58	5.55872e-57	33.0538	21.1945
Cd86	1	1.08101	0.25426	28463812	0.567856	3.55544e-35	4.11267e-34	59.5038	50.4511
Ccr5	1	0.898342	0.25636	2.84635e+07	0.567849	1.71126e-38	2.17695e-37	50.7338	40.8473
Btg1	1	2.89808	0.27236	28462565	0.567831	2.10202e-31	2.15905e-30	95.2131	91.0186
Calm1	1	3.26078	0.199312	2.84423e+07	0.567426	4.92912e-31	4.99349e-30	96.8553	96.4371
Csf2rb2	1	0.656024	0.230922	2.84318e+07	0.567218	3.21484e-42	4.56622e-41	43.2914	33.0992
Tpp1	1	0.541334	0.229573	28424485	0.567071	5.89825e-47	9.51007e-46	37.666	27.5151
Usmg5	1	1.12768	0.228427	2.84111e+07	0.566805	1.44398e-32	1.53283e-31	62.6485	58.8272
Rpl15	1	2.84045	0.218325	2.83782e+07	0.566147	6.05201e-30	5.93589e-29	94.3396	91.5325
Rps15a	1	4.28931	0.261931	2.83604e+07	0.565792	1.25779e-29	1.21858e-28	99.7205	97.8589
Ubb	1	3.5106	0.165506	2.83549e+07	0.565682	1.55868e-29	1.50482e-28	98.6373	98.2414
Axl	1	0.325144	0.205338	28351611	0.565617	3.57017e-79	1.0505e-77	24.109	12.0418
Selenow	1	0.871131	0.23072	28335109	0.565288	1.68461e-34	1.90106e-33	50.9434	44.6614
Laptm4a	1	1.26274	0.218865	2.83286e+07	0.565159	2.24775e-30	2.23026e-29	68.7631	63.8118
Rpl36a	1	2.10072	0.214799	28327549	0.565137	3.18298e-29	3.04386e-28	85.1502	81.9402
Rpl9	1	3.97982	0.17824	2.83253e+07	0.565092	4.913e-29	4.65016e-28	99.6855	98.898
Esd	1	2.10224	0.276172	2.83238e+07	0.565062	3.54776e-29	3.38104e-28	82.3899	81.6718
Ddhd1	1	0.556325	0.233614	2.83189e+07	0.564966	1.6595e-44	2.51831e-43	37.1419	27.2068
Abracl	1	2.83582	0.231054	2.83173e+07	0.564933	6.48013e-29	6.09704e-28	94.1999	91.818
Echs1	1	0.745368	0.237348	28307129	0.56473	7.90537e-36	9.25045e-35	47.3445	39.6882
Rpl7a	1	2.38434	0.191073	2.82981e+07	0.564549	1.27049e-28	1.18334e-27	89.8672	88.1295
Hnrnpa1	1	1.29183	0.229768	2.82956e+07	0.5645	7.53971e-30	7.3625e-29	68.1691	63.3779
Txn1	1	3.8706	0.237966	2.82935e+07	0.564458	1.66539e-28	1.54725e-27	97.6939	97.2365
Slamf7	1	0.625036	0.238046	2.82923e+07	0.564435	7.6122e-43	1.11108e-41	38.6792	28.1089
Il1a	1	0.849853	0.283246	28289866	0.564386	2.49112e-42	3.54282e-41	40.4263	28.3944
Slc25a5	1	2.42115	0.242374	2.82835e+07	0.564258	2.18732e-28	2.01907e-27	91.195	87.2159
Atp5l	1	2.4365	0.156236	2.82828e+07	0.564245	2.43861e-28	2.24493e-27	91.6841	92.3376
Ucp2	1	1.42847	0.236349	2.82694e+07	0.563977	4.63428e-29	4.3901e-28	67.4354	67.3119
Gla	1	0.520207	0.232219	2.82526e+07	0.563642	6.75181e-46	1.05788e-44	34.5912	24.3405
Cd84	1	1.15963	0.226227	2.82473e+07	0.563536	6.82413e-30	6.67549e-29	63.5919	56.629
Anpep	1	0.299609	0.208778	28242962	0.56345	9.06888e-91	3.23476e-89	21.0342	9.16981
Hsp90aa1	1	1.94801	0.252649	2.82414e+07	0.563418	5.7832e-28	5.25845e-27	82.4598	76.1391
Gns	1	0.592134	0.226071	28240696	0.563405	1.06939e-39	1.41561e-38	39.3781	30.547
Mertk	1	0.285323	0.197231	28232089	0.563233	7.75061e-89	2.6868e-87	21.2439	9.35252
Slc39a1	1	0.705564	0.229707	28215558	0.562903	3.06915e-36	3.6491e-35	44.0252	34.8122
Ptgfrn	1	0.258529	0.179335	28191604	0.562425	2.48138e-93	9.0249e-92	20.4053	8.43896
Pkm	1	1.94989	0.198545	2.81825e+07	0.562243	7.16914e-27	6.17448e-26	79.42	80.941
Cyp4v3	1	0.342367	0.194294	28182388	0.562241	2.85256e-63	6.48432e-62	25.7163	14.32
Arid5b	1	0.956313	0.230477	2.81598e+07	0.561791	4.76687e-30	4.68369e-29	55.2061	48.23
Prdx5	1	3.64372	0.2757	28155566	0.561706	2.90126e-26	2.45865e-25	96.6108	94.4844
Eno1	1	0.968029	0.266756	2.8152e+07	0.561635	6.13989e-30	6.01677e-29	50.6988	48.8124
Rpl19	1	3.62212	0.209094	28140293	0.561402	5.10505e-26	4.29669e-25	98.6373	96.774
Tma16	1	0.358551	0.19891	2.81335e+07	0.561266	1.0417e-59	2.19271e-58	26.1006	14.8967
Pdia3	1	1.42365	0.21138	28097266	0.560543	3.57796e-26	3.02287e-25	70.0908	67.2319
Cd1d1	1	0.446295	0.22317	2.80947e+07	0.560492	3.8625e-50	6.55148e-49	28.8609	18.5052
Ndufa5	1	0.668824	0.223422	28094172	0.560481	8.33488e-33	8.9074e-32	43.8854	36.7477
Rpl3	1	3.05183	0.273321	28086644	0.560331	3.3929e-25	2.76746e-24	95.5276	89.5855
Ggh	1	0.899609	0.21387	2.80802e+07	0.560202	1.83644e-28	1.70474e-27	54.4375	49.0693
Adam17	1	0.604543	0.211298	28064439	0.559888	2.08655e-34	2.34748e-33	40.7757	32.454
Vps29	1	1.18452	0.21483	28061379	0.559827	3.30396e-26	2.79351e-25	64.5353	60.7742
H2-M3	1	0.772729	0.212587	28060226	0.559804	3.45354e-30	3.40232e-29	49.2662	41.4069
Nfe2l2	1	1.38144	0.233798	2.806e+07	0.5598	6.60393e-26	5.50394e-25	68.7282	63.0867
Chchd2	1	2.1589	0.131202	28057746	0.559755	9.21826e-25	7.39394e-24	87.4563	88.7576
Pfkl	1	0.337734	0.205038	28033143	0.559264	2.50407e-61	5.41476e-60	23.6548	13.258
Gabarap	1	2.86941	0.168152	2.80256e+07	0.559114	3.09055e-24	2.41433e-23	95.8071	95.3751
Rcbtb2	1	0.460726	0.211267	28020629	0.559014	2.22255e-41	3.08956e-40	32.355	22.9873
Psme1	1	1.81227	0.185697	2.80175e+07	0.558951	2.64565e-24	2.07261e-23	81.8658	79.1709
Mpc1	1	1.49257	0.191129	2.80173e+07	0.558948	1.38678e-24	1.10355e-23	73.2006	72.4049
Psme2	1	1.77582	0.194336	2.80164e+07	0.558931	2.24799e-24	1.76984e-23	78.5465	76.6358
P2rx4	1	0.418002	0.211336	28006678	0.558736	2.40557e-46	3.82307e-45	28.7561	19.2075
Cox7b	1	1.57072	0.185405	2.79956e+07	0.558516	3.73261e-24	2.90567e-23	76.5898	74.1121
Bhlhe40	1	0.643042	0.206952	2.79841e+07	0.558285	7.98545e-34	8.82296e-33	40.2166	30.3871
Rai14	1	0.25138	0.164591	27974172	0.558087	8.95388e-75	2.46465e-73	20.58	9.55807
Mt1	1	0.599403	0.278644	2.79685e+07	0.557973	4.97318e-38	6.26191e-37	33.0189	25.0029
1810022K09Rik	1	0.951804	0.203256	2.7967e+07	0.557944	2.82293e-26	2.39593e-25	56.8833	49.8573
Tctex1d2	1	0.715384	0.218388	27947782	0.557561	4.1054e-29	3.90241e-28	45.8071	38.5977
Polr2k	1	1.02607	0.197736	2.79461e+07	0.557528	4.55614e-25	3.69184e-24	60.2027	55.0303
Mrps33	1	1.17045	0.197029	27945995	0.557525	2.49809e-24	1.96117e-23	65.269	60.9113
Colgalt1	1	0.439043	0.201082	27945285	0.557511	6.2609e-40	8.31762e-39	31.4815	22.5876
Uqcrh	1	2.18219	0.133031	27931902	0.557244	7.41419e-23	5.51244e-22	87.0021	89.0431
St13	1	0.593635	0.201025	27931700	0.55724	2.76841e-31	2.8252e-30	40.8106	33.0707
Fcor	1	0.267234	0.171973	2.79145e+07	0.556898	2.37823e-70	6.037e-69	20.58	9.8721
Creg1	1	0.914132	0.212671	27900032	0.556608	2.03344e-25	1.66595e-24	52.7603	48.9951
Dusp1	1	2.84321	0.289875	27898056	0.556569	1.97914e-22	1.44438e-21	87.8057	82.2713
Fxyd5	1	2.56762	0.16271	2.78895e+07	0.556399	3.22338e-22	2.334e-21	91.789	91.1328
Vdac1	1	0.72127	0.203604	2.78699e+07	0.556006	6.50229e-27	5.60886e-26	46.7855	40.9444
F7	1	0.213974	0.17343	27857733	0.555764	1.02134e-119	5.52672e-118	15.304	4.48784
Atp5g3	1	1.26571	0.195642	2.78472e+07	0.555554	1.35777e-22	9.9615e-22	67.4354	63.1209
Bax	1	0.778196	0.208901	2.78425e+07	0.555461	8.78631e-26	7.2845e-25	47.3445	43.3824
Plekha1	1	0.381399	0.178549	2.78151e+07	0.554914	1.24753e-41	1.74733e-40	28.232	18.608
Trf	1	0.541801	0.275515	27808399	0.55478	2.95792e-37	3.61767e-36	29.979	21.931
Eprs	1	0.579828	0.234137	2.77999e+07	0.554611	9.34761e-31	9.36703e-30	36.9322	29.2851
Rpl27a	1	3.30856	0.169231	27794564	0.554504	7.63037e-21	5.1865e-20	97.2397	95.889
Tapbp	1	1.04219	0.194827	2.77901e+07	0.554416	1.19976e-22	8.81971e-22	56.7086	55.1901
Fam20c	1	0.220088	0.155417	27787165	0.554357	4.70363e-82	1.45341e-80	17.5402	7.15999
H2-Q6	1	0.379022	0.181479	27786693	0.554347	5.50534e-41	7.5303e-40	27.8826	18.5337
Cmc1	1	0.625623	0.194654	2.77866e+07	0.554344	1.41291e-27	1.26602e-26	41.9287	34.8807
Atp6v1f	1	1.18188	0.162381	2.7784e+07	0.554293	1.17774e-21	8.34272e-21	63.8714	63.6405
Lpcat2	1	0.73863	0.203843	2.7778e+07	0.554174	1.55696e-25	1.28126e-24	46.0867	40.1222
Clec1b	1	0.211432	0.164553	27777763	0.554169	4.42034e-106	1.96927e-104	15.5136	4.95604
P4ha1	1	0.346045	0.162636	2.77772e+07	0.554157	1.35565e-42	1.95556e-41	27.1139	17.329
Psma3	1	2.00957	0.198011	27775943	0.554133	1.10236e-20	7.42924e-20	85.5346	81.963
March1	1	0.773914	0.203757	27773351	0.554081	4.55487e-25	3.69184e-24	47.8686	41.3098
Tgfbr1	1	0.416329	0.18795	27762325	0.553861	9.20428e-37	1.11223e-35	30.1537	21.2059
Itgb2	1	1.56214	0.173964	27759342	0.553802	8.88038e-21	6.00305e-20	73.0259	71.6455
Cetn3	1	1.08976	0.188521	27738817	0.553392	1.35013e-21	9.50922e-21	62.1244	56.7946
Fmnl2	1	0.420111	0.181863	27737185	0.55336	1.77456e-36	2.12125e-35	29.9441	20.8804
Acp2	1	0.316782	0.167276	27733097	0.553278	1.12191e-45	1.75287e-44	24.6681	15.0851
Ecm1	1	0.361328	0.182204	27732495	0.553266	1.44831e-43	2.14787e-42	25.5066	16.1185
Ctsa	1	0.675805	0.219043	27729734	0.553211	1.87729e-26	1.60067e-25	40.5311	35.2575
Atp5j	1	2.31495	0.169973	2.77199e+07	0.553015	7.92152e-20	5.15992e-19	90.566	88.9174
Ssr4	1	1.51733	0.157728	2.77176e+07	0.552969	3.68422e-20	2.42835e-19	74.109	72.2108
Rpl10	1	2.80372	0.177609	27712338	0.552864	1.04382e-19	6.74153e-19	93.3263	92.6116
Tnfaip3	1	0.944333	0.194235	2.76973e+07	0.552565	2.99371e-23	2.2469e-22	51.8169	43.0056
Osbpl3	1	0.247544	0.157617	2.76852e+07	0.552323	2.01885e-62	4.50606e-61	19.3222	9.42674
Lhfpl2	1	0.252619	0.161639	27674312	0.552105	2.9743e-60	6.32066e-59	19.5667	9.79217
Ndufb3	1	1.23289	0.174771	27664518	0.55191	7.89657e-20	5.14669e-19	67.1209	64.7596
Spcs1	1	1.26576	0.171274	2.76574e+07	0.551767	1.20362e-19	7.75365e-19	68.1342	66.0386
Cdkn1a	1	1.11395	0.19324	27637843	0.551378	1.91086e-20	1.27387e-19	58.9448	54.0539
Lpp	1	0.480985	0.1731	27631974	0.551261	1.77589e-29	1.7071e-28	34.102	25.7908
Bnip3l	1	1.29817	0.174664	27623420	0.55109	3.54395e-19	2.23751e-18	66.9811	66.2156
Gdi2	1	1.40763	0.147696	2.7619e+07	0.551003	7.68395e-19	4.75393e-18	70.9644	71.7426
Luzp1	1	0.296868	0.145979	2.76033e+07	0.550688	1.93352e-42	2.76043e-41	24.0741	14.6568
F11r	1	0.39199	0.180002	27602819	0.550679	3.80977e-35	4.40227e-34	27.7428	19.1904
Ndufc1	1	0.694592	0.190347	2.75997e+07	0.550617	1.63988e-22	1.19916e-21	44.2697	40.3563
Rpl6	1	3.08494	0.156544	27599321	0.550609	3.44306e-18	2.06789e-17	95.8071	94.4102
Atp2b1	1	1.33374	0.186374	27598700	0.550597	7.10276e-19	4.39927e-18	68.1691	65.342
Itgb1	1	0.578932	0.18561	2.75916e+07	0.550454	1.18682e-24	9.47149e-24	38.8889	33.4475
Rpl39	1	4.255	0.272085	2.75885e+07	0.550393	4.79529e-18	2.86607e-17	99.7904	97.2422
Pebp1	1	0.538445	0.183052	27581488	0.550253	1.30054e-25	1.07263e-24	37.037	30.8096
Ppib	1	1.26316	0.146979	27576283	0.55015	1.49587e-18	9.0974e-18	64.9895	66.2156
Ncl	1	1.06175	0.171972	2.75657e+07	0.549939	4.19036e-19	2.63513e-18	59.5388	57.0686
Bst1	1	1.18925	0.195197	27555008	0.549725	5.21842e-19	3.27051e-18	61.775	56.0923
Pdia6	1	1.12011	0.19435	27553351	0.549692	5.45221e-19	3.41509e-18	59.4689	56.4234
Mmp12	1	0.305671	0.232094	27548121	0.549588	1.38313e-85	4.60753e-84	14.9895	5.38997
Scpep1	1	0.587549	0.174244	27535137	0.549329	8.69936e-24	6.66911e-23	39.9371	32.8423
Stab1	1	0.211919	0.141594	27504163	0.548711	4.53902e-63	1.02549e-61	17.086	7.81089
Snrpe	1	1.84183	0.182392	2.75033e+07	0.548694	4.36317e-17	2.49488e-16	83.9972	78.697
Adh5	1	0.718057	0.173474	27488783	0.548404	2.81002e-20	1.86099e-19	47.3445	42.0178
Hspa8	1	3.05389	0.186454	2.74878e+07	0.548384	9.24751e-17	5.17571e-16	95.6674	93.0341
Qdpr	1	0.321104	0.159483	27480722	0.548243	2.96621e-36	3.53049e-35	24.5982	16.1185
Fkbp1a	1	0.513755	0.171098	27479992	0.548229	4.52362e-24	3.50667e-23	36.4081	30.0331
Rps2	1	2.38083	0.184342	2.74788e+07	0.548206	1.06071e-16	5.92173e-16	86.478	84.1327
Arf4	1	1.1015	0.176682	2.74773e+07	0.548174	1.03411e-17	6.10503e-17	61.5304	58.97
Serf1	1	0.241994	0.153835	27467386	0.547977	5.66892e-54	1.04287e-52	18.2739	9.27258
Jag1	1	0.228775	0.157805	27464899	0.547927	3.49634e-66	8.13101e-65	16.2124	7.04008
Rps20	1	3.94301	0.225005	27459677	0.547823	2.09333e-16	1.15414e-15	99.5108	96.5799
Rps4x	1	4.39369	0.247096	2.74571e+07	0.547773	2.25223e-16	1.23929e-15	99.8952	97.5962
Arl5a	1	0.364969	0.147509	27447385	0.547578	2.99165e-30	2.95253e-29	28.4766	20.0639
Atp6ap2	1	1.13365	0.170862	2.74423e+07	0.547476	3.81694e-17	2.19158e-16	62.6834	60.2604
Nr4a3	1	0.422839	0.218448	27438097	0.547393	1.91973e-33	2.10223e-32	24.8078	17.3461
Cmklr1	1	0.290825	0.140027	2.74343e+07	0.547317	4.63137e-37	5.62713e-36	23.515	14.8396
Naip2	1	0.534452	0.182659	27419497	0.547022	7.63401e-23	5.66449e-22	36.5479	30.3129
Rps24	1	5.19359	0.179252	2.74067e+07	0.546766	9.3666e-16	5.01708e-15	100	99.5718
Pim3	1	0.278049	0.149387	2.74059e+07	0.54675	2.09918e-40	2.84325e-39	21.3487	12.8183
Grina	1	1.06638	0.207508	27405628	0.546745	8.64786e-18	5.1245e-17	52.0615	49.509
Plin2	1	1.25359	0.179533	27402855	0.54669	1.79744e-16	9.92979e-16	62.8931	62.8925
Rexo2	1	0.517725	0.169329	27401226	0.546657	9.48905e-23	7.01279e-22	36.0238	29.7933
Basp1	1	0.757963	0.180826	27382929	0.546292	1.69139e-20	1.13096e-19	42.2082	34.6694
Nus1	1	0.383824	0.152082	27374222	0.546118	4.32453e-27	3.77138e-26	29.42	21.7483
Igsf8	1	0.20898	0.122009	27371548	0.546065	4.45893e-50	7.52859e-49	18.0992	9.24974
Hspa9	1	0.472402	0.156374	27349924	0.545634	8.6329e-23	6.38857e-22	34.5912	27.6636
Cfdp1	1	0.624472	0.166207	27347651	0.545588	2.58767e-19	1.64782e-18	42.6974	37.0561
Pycard	1	1.71769	0.147801	27343729	0.54551	3.4576e-15	1.78729e-14	76.7994	75.9564
Tmem86a	1	0.222954	0.126262	2.7319e+07	0.545017	2.80849e-45	4.33305e-44	18.5535	10.0091
Prdx2	1	0.879008	0.159238	2.73102e+07	0.544841	2.27362e-16	1.24981e-15	53.1796	50.4682
Tmed10	1	1.32065	0.123683	27307391	0.544785	6.08297e-15	3.10817e-14	68.4486	70.0754
AI504432	1	0.422888	0.171205	2.73003e+07	0.544644	2.61661e-25	2.13742e-24	29.1754	22.0566
Fam46c	1	0.333851	0.161393	2.72945e+07	0.544529	4.56561e-32	4.78247e-31	23.3753	15.5704
Ppp1r12b	1	0.184965	0.12057	27289253	0.544423	2.33869e-59	4.87653e-58	15.4088	6.76031
Sh3pxd2b	1	0.236313	0.120247	27289166	0.544422	9.72716e-39	1.24744e-37	20.3354	11.9162
Rbx1	1	1.7496	0.132115	27288289	0.544404	1.92652e-14	9.58768e-14	81.5863	80.8782
Gdpd1	1	0.129398	0.106282	27275431	0.544148	4.44609e-111	2.15373e-109	11.4955	2.75208
Chchd10	1	0.154277	0.114286	27269476	0.544029	8.35664e-78	2.42037e-76	13.2075	4.59061
Egr2	1	0.464989	0.193327	27266296	0.543965	1.65806e-24	1.31754e-23	28.8609	22.2451
Glrx3	1	0.699356	0.158671	2.7253e+07	0.5437	7.46747e-17	4.21008e-16	46.1915	41.9778
Cnbp	1	1.05375	0.15354	2.72499e+07	0.543637	5.80348e-15	2.97495e-14	59.993	56.8231
Epb41l2	1	0.450871	0.155883	2.72403e+07	0.543446	9.5098e-22	6.76232e-21	32.4249	25.8136
Rpl11	1	2.87621	0.139154	27237441	0.54339	8.92965e-14	4.28446e-13	94.8288	93.1426
Rpl7	1	3.99788	0.163201	27236934	0.543379	9.12196e-14	4.36917e-13	99.7554	98.4127
mt-Atp8	1	1.07185	0.157309	2.72315e+07	0.543271	6.20248e-15	3.16632e-14	58.211	54.4079
Hsbp1	1	0.858053	0.15532	27226613	0.543174	3.06638e-15	1.59025e-14	52.97	50.9878
H2-Q4	1	0.472998	0.155111	2.72243e+07	0.543126	1.00861e-20	6.8015e-20	33.7177	27.3096
Slamf6	1	0.286049	0.148962	27224210	0.543126	2.29138e-34	2.5727e-33	20.8945	13.0524
Socs2	1	0.224963	0.125657	27221656	0.543075	3.25242e-42	4.61369e-41	18.0643	9.86639
Sdc1	1	0.141037	0.116718	27220707	0.543056	1.41927e-109	6.69955e-108	11.1461	2.63789
Naca	1	3.1142	0.180408	2.72123e+07	0.542887	1.71706e-13	8.12255e-13	96.6806	93.8107
Eef1g	1	0.79642	0.158259	2.71884e+07	0.54241	2.58471e-15	1.34674e-14	48.847	46.3629
Cyfip1	1	0.787687	0.155961	2.71773e+07	0.54219	3.21917e-15	1.6687e-14	49.1614	45.9118
Procr	1	0.272414	0.152028	27165814	0.541961	2.6697e-40	3.60719e-39	17.7848	9.85497
Itgb5	1	0.190673	0.117322	2.71558e+07	0.54176	1.9606e-47	3.18432e-46	15.8281	7.86228
Mcfd2	1	0.438412	0.155604	27150350	0.541652	1.39777e-20	9.39152e-20	31.3068	24.94
Mitf	1	0.27886	0.13501	27146467	0.541575	1.48182e-30	1.47425e-29	21.5234	13.966
mt-Nd3	1	1.17359	0.143723	2.71401e+07	0.541448	1.966e-13	9.26064e-13	61.8099	60.2946
Trps1	1	0.919337	0.165927	27137991	0.541406	3.27951e-14	1.60758e-13	53.4591	50.0971
Nampt	1	1.40689	0.168477	27131788	0.541282	3.3462e-13	1.56029e-12	69.1474	61.9733
Naglu	1	0.143344	0.0951581	2.71299e+07	0.541243	4.68802e-60	9.94345e-59	13.6618	5.56697
Lat2	1	0.419372	0.139286	2.71267e+07	0.541181	1.71153e-20	1.14374e-19	30.9224	24.2606
Slc25a3	1	1.53091	0.106943	2.7122e+07	0.541087	1.15084e-12	5.20433e-12	73.9693	75.8422
Slc7a11	1	1.41611	0.205691	27111900	0.540885	2.77837e-13	1.30154e-12	60.4472	57.3427
Cox7a2	1	1.74429	0.106892	2.71023e+07	0.540694	2.28437e-12	1.0181e-11	80.014	81.0837
Tmem37	1	0.133074	0.105159	27100570	0.540659	9.6316e-90	3.39185e-88	11.1111	3.07754
Rbpms	1	0.219773	0.113125	27096533	0.540578	1.002e-34	1.13769e-33	18.7631	11.054
Dock7	1	0.209581	0.120355	27094297	0.540534	8.76171e-39	1.12623e-37	17.1908	9.54094
Rpl5	1	2.10561	0.116066	27093312	0.540514	3.04396e-12	1.34208e-11	83.8574	83.7501
Rgs10	1	0.578	0.161881	27090806	0.540464	1.30268e-16	7.25068e-16	37.7009	32.8309
Adgre1	1	0.503751	0.156079	2.70804e+07	0.540257	7.31124e-18	4.34406e-17	33.9273	28.4458
Unc93b1	1	0.922911	0.15981	2.70793e+07	0.540234	1.96871e-13	9.26948e-13	51.1181	51.2961
Gde1	1	0.369813	0.148959	27074220	0.540133	8.4096e-22	5.99921e-21	26.8693	20.6349
Tmeff1	1	0.17269	0.114305	27069002	0.540029	1.18842e-51	2.06632e-50	14.0811	6.34921
Tnfsf12	1	0.141959	0.0905636	27043754	0.539526	9.55315e-56	1.82084e-54	13.3473	5.54985
Sirpa	1	0.923048	0.145024	27037719	0.539405	9.79852e-13	4.44924e-12	53.8784	53.6771
Rps7	1	3.31999	0.137062	27037017	0.539391	1.30598e-11	5.49593e-11	97.7987	95.8833
Pdk1	1	0.187065	0.106292	27033599	0.539323	5.31936e-39	6.89342e-38	16.3522	8.79297
Tspan31	1	0.406193	0.13529	27032337	0.539298	6.73444e-19	4.18751e-18	30.4333	24.1178
Tspan4	1	0.103242	0.0823856	27027934	0.53921	1.04903e-97	4.0975e-96	10.2725	2.4666
Tbxas1	1	0.316052	0.130715	27025516	0.539162	3.67922e-23	2.75581e-22	24.4235	17.6544
Atp5g1	1	0.914065	0.1394	27022368	0.539099	1.20754e-12	5.4563e-12	53.2844	52.5808
Hvcn1	1	0.230229	0.118488	27021130	0.539074	6.44934e-32	6.73658e-31	18.5185	11.311
Spink2	1	0.298155	0.154283	27014556	0.538943	7.73332e-30	7.54492e-29	19.3222	12.2873
Soat1	1	0.864912	0.153668	27012758	0.538907	8.98196e-13	4.09018e-12	51.3277	49.8173
Ninj1	1	0.575715	0.190019	27011582	0.538884	1.86211e-16	1.02819e-15	33.3333	29.5992
Ddt	1	0.354863	0.134254	2.70113e+07	0.538877	2.11301e-20	1.40694e-19	27.2187	20.8462
Tmed9	1	0.963493	0.138985	2.70059e+07	0.53877	3.29226e-12	1.44867e-11	56.464	55.9096
Canx	1	1.02868	0.132405	26997331	0.538599	5.33535e-12	2.31916e-11	59.5038	57.4969
Eif3m	1	1.17256	0.125329	2.69972e+07	0.538597	1.1579e-11	4.89504e-11	65.4088	64.3028
Rps23	1	3.54843	0.138333	26994646	0.538546	3.52896e-11	1.43764e-10	98.5674	97.0652
Lipa	1	0.456594	0.148895	26994460	0.538542	4.06305e-17	2.33047e-16	32.1803	26.8014
Ndufb5	1	1.01578	0.125095	26989652	0.538446	7.60002e-12	3.25761e-11	59.2593	58.9357
Rpl26	1	3.17667	0.111804	2.69794e+07	0.538242	5.01229e-11	2.01423e-10	96.9252	95.9404
Hspa5	1	1.97273	0.151016	26976444	0.538183	4.46676e-11	1.80378e-10	81.3767	79.445
Cd48	1	1.01135	0.134389	26974834	0.538151	6.13458e-12	2.65513e-11	57.8616	54.4764
Tnip3	1	0.320833	0.159633	2.69696e+07	0.538047	1.16873e-27	1.04977e-26	19.7414	12.8412
Rps13	1	3.62788	0.103125	26968164	0.538018	6.49872e-11	2.58945e-10	99.0217	98.2985
Slc2a1	1	0.447303	0.145466	26966628	0.537987	5.28362e-17	3.0057e-16	31.4465	25.9507
Nrip1	1	0.489888	0.138794	26957356	0.537802	7.32306e-16	3.9377e-15	34.1719	28.6514
Dapk1	1	0.199087	0.109924	26951625	0.537688	3.44905e-34	3.85688e-33	16.6317	9.44958
Ccdc86	1	0.484295	0.139851	26951143	0.537678	1.23093e-15	6.52397e-15	34.137	29.131
Gusb	1	0.54525	0.143013	2.69498e+07	0.53765	2.29866e-14	1.13733e-13	37.7009	33.91
Dst	1	0.136161	0.098134	26949145	0.537638	3.48573e-62	7.74894e-61	11.6702	4.27087
Npc1	1	0.265981	0.115222	26945398	0.537563	2.59034e-24	2.03072e-23	21.6282	14.811
Mrps14	1	1.0456	0.130586	2.69397e+07	0.53745	2.7968e-11	1.15035e-10	60.4123	59.5067
Timm17a	1	0.644927	0.134518	26938619	0.537428	3.1458e-13	1.46994e-12	43.4661	38.8489
Rrbp1	1	1.0029	0.178904	26935359	0.537363	1.18009e-11	4.98694e-11	50.7338	53.2945
Vdac2	1	1.52915	0.100771	2.69329e+07	0.537314	1.07983e-10	4.24623e-10	74.2488	76.3503
Pomp	1	2.01415	0.125476	2.69329e+07	0.537313	1.33989e-10	5.24837e-10	86.1635	84.3211
Zmiz1	1	0.515155	0.137325	26918318	0.537023	2.10932e-14	1.04645e-13	36.5828	31.8374
Cyb5r3	1	0.182653	0.0964815	2.69142e+07	0.536941	1.62676e-33	1.78669e-32	16.3173	9.24403
Svbp	1	0.493474	0.136067	26913828	0.536933	1.13214e-14	5.71635e-14	35.5346	30.547
Clic4	1	0.802308	0.13639	2.69132e+07	0.536921	2.47488e-12	1.10035e-11	48.1481	42.7943
Slc25a37	1	0.403122	0.145488	26912718	0.536911	2.39777e-17	1.39698e-16	28.7212	23.1757
Adap2	1	0.211183	0.104504	26908739	0.536832	2.39717e-29	2.29636e-28	17.8896	10.9398
Iah1	1	0.388928	0.134412	2.6904e+07	0.536738	5.55396e-17	3.15787e-16	29.1055	23.6439
Syngr1	1	0.12855	0.101644	26900172	0.536661	7.70649e-69	1.92108e-67	10.6569	3.49435
Vat1	1	0.132874	0.0939983	26891825	0.536495	1.16025e-54	2.1741e-53	11.8449	4.72765
Nrg1	1	0.490562	0.195025	26888347	0.536425	8.19712e-17	4.61109e-16	28.4067	23.524
Dnase1l1	1	0.341706	0.1241	26885146	0.536361	1.47468e-18	8.9833e-18	26.2055	20.024
Scarb2	1	0.394179	0.128814	26883072	0.53632	1.74539e-16	9.64706e-16	29.42	23.9751
Plek	1	1.59151	0.15885	2.68819e+07	0.536296	2.40943e-10	9.26441e-10	73.2355	68.1055
Mrps36	1	0.466071	0.132302	26878257	0.536224	1.57757e-14	7.88645e-14	34.2068	29.2737
Mrpl38	1	0.162793	0.0910839	26873002	0.536119	3.12652e-37	3.80708e-36	14.6751	7.62818
Tbc1d9	1	0.189031	0.0931173	26868120	0.536022	9.25429e-31	9.2819e-30	16.7016	9.72936
Pafah1b3	1	0.183372	0.091393	26861539	0.53589	1.0834e-31	1.12214e-30	16.2823	9.26687
Hspb11	1	0.43273	0.140411	26857953	0.535819	1.18303e-15	6.2761e-15	30.3983	25.0029
Sgpl1	1	0.486395	0.132925	2.68563e+07	0.535786	5.32089e-14	2.5854e-13	34.9057	30.0617
Psma5	1	1.32996	0.120941	26852880	0.535718	4.42508e-10	1.6742e-09	70.1957	67.8143
Pld3	1	0.108354	0.0748146	26836847	0.535398	9.70058e-60	2.04579e-58	10.9015	3.88832
Ppp1r14b	1	0.230152	0.121957	2.68332e+07	0.535325	2.82452e-27	2.48079e-26	17.2956	10.9455
Sar1b	1	0.753317	0.129928	26832735	0.535316	4.38179e-11	1.7714e-10	49.0217	46.1859
Gm15056	1	0.342646	0.209067	2.68316e+07	0.535292	6.05392e-36	7.1291e-35	14.2907	7.58822
Il11ra1	1	0.139496	0.0929124	26823738	0.535136	4.1339e-46	6.53238e-45	12.2642	5.41281
Slc38a6	1	0.138942	0.0878578	2.68185e+07	0.535032	3.93629e-45	6.05621e-44	12.4039	5.5213
Dad1	1	0.857359	0.122313	2.68183e+07	0.535027	1.70879e-10	6.63942e-10	52.4109	51.73
Gsto1	1	0.353304	0.125776	26817728	0.535016	7.46907e-17	4.21008e-16	26.6247	20.9261
Btf3	1	2.99857	0.140563	2.67928e+07	0.534519	3.00882e-09	1.06635e-08	97.03	94.8042
Dynlt3	1	0.389107	0.127215	2.67872e+07	0.534407	2.39597e-15	1.25134e-14	28.4766	23.0159
Atp5e	1	1.3626	0.103258	26783825	0.53434	2.14421e-09	7.68771e-09	66.0727	69.9212
Itgax	1	0.20793	0.113411	26783665	0.534337	3.77931e-29	3.59862e-28	15.7932	9.34681
Slc3a2	1	0.718902	0.146571	26773822	0.53414	8.14589e-11	3.23184e-10	43.9203	42.8571
Man2a1	1	0.674549	0.142319	26765636	0.533977	5.33521e-11	2.14045e-10	43.2215	40.2992
Frmd4b	1	0.206531	0.10698	26755015	0.533765	4.71559e-27	4.09632e-26	16.2474	9.90065
Psen2	1	0.293008	0.11147	26750792	0.533681	1.67622e-17	9.83304e-17	23.55	17.8657
Psmb6	1	0.786986	0.133489	26742919	0.533524	5.39143e-10	2.02325e-09	48.1481	48.2071
Dnase2a	1	0.223988	0.099767	2.67428e+07	0.533521	6.97668e-22	4.99305e-21	19.0426	12.9097
Dpysl2	1	0.51517	0.126891	26739560	0.533457	3.22484e-12	1.41957e-11	35.6394	30.9923
Pdia4	1	0.348785	0.115264	2.67379e+07	0.533423	1.46297e-15	7.72061e-15	26.3802	20.8005
Htra1	1	0.0985152	0.0798742	26737666	0.533419	1.23989e-80	3.77859e-79	8.83997	2.20395
Ciita	1	0.279918	0.111348	26734985	0.533366	1.18883e-19	7.66282e-19	20.8246	14.7825
Atg5	1	0.393863	0.12275	26733601	0.533338	9.8413e-14	4.70761e-13	30.014	25.1627
Src	1	0.0829386	0.065542	26732933	0.533325	3.89534e-82	1.20701e-80	8.77009	2.12402
Prcp	1	0.480419	0.127091	2.67267e+07	0.533201	2.71969e-12	1.20437e-11	34.2068	30.0046
Lrp1	1	0.395691	0.137885	26725365	0.533174	1.21033e-14	6.09726e-14	27.079	22.4849
Renbp	1	0.116062	0.0689542	2.67147e+07	0.53296	1.59641e-42	2.29094e-41	11.7051	5.16729
Hmgn1	1	0.155452	0.0835294	26713687	0.532941	1.3539e-31	1.3958e-30	14.0112	7.61105
Clta	1	1.57109	0.0763284	2.67027e+07	0.532722	1.55162e-08	5.20949e-08	75.297	77.4695
Cacna1d	1	0.142153	0.0872076	26691423	0.532496	7.6702e-39	9.88218e-38	12.0196	5.63549
Cct4	1	0.72376	0.119495	2.66863e+07	0.532394	1.32262e-09	4.812e-09	47.5192	45.7063
Mdfic	1	0.402877	0.108952	26680885	0.532286	5.669e-13	2.60506e-12	30.3284	25.1113
Tex264	1	0.121534	0.0670602	26680408	0.532277	1.23726e-36	1.48699e-35	12.4039	5.97236
Csde1	1	1.07146	0.11638	2.66788e+07	0.532244	1.17619e-08	3.98763e-08	61.2159	61.7106
Ivns1abp	1	0.357751	0.119071	26671584	0.532101	4.96487e-14	2.41558e-13	26.9043	21.8796
Atf3	1	1.05365	0.142001	2.66691e+07	0.53205	5.4347e-09	1.89047e-08	53.4941	52.0441
Tnfrsf1b	1	0.594851	0.121914	26664936	0.531968	2.67106e-10	1.02384e-09	40.1817	37.0789
Slc15a3	1	0.532358	0.134946	26663157	0.531933	3.34618e-11	1.36669e-10	34.731	31.4777
Polr2g	1	0.660911	0.127326	2.66631e+07	0.531931	1.02373e-09	3.76409e-09	44.1999	41.9265
Cav2	1	0.107523	0.0738278	26661484	0.531899	4.33e-52	7.67295e-51	9.99301	3.65422
Ubc	1	2.35713	0.0941685	2.66557e+07	0.531783	4.66806e-08	1.50531e-07	89.8672	89.9052
Cndp2	1	0.511052	0.12985	2.66426e+07	0.531523	6.62824e-11	2.64011e-10	34.7659	31.7632
Shtn1	1	0.251423	0.0959774	26635997	0.531391	1.15923e-17	6.82919e-17	20.4752	14.7197
Egln3	1	0.19143	0.0962906	26627100	0.531213	4.78359e-24	3.70044e-23	15.4787	9.59233
Spsb1	1	0.0848173	0.0646209	2.66184e+07	0.53104	3.24351e-66	7.55887e-65	8.63033	2.44947
Atp13a2	1	0.212978	0.094999	2.66158e+07	0.530987	2.19448e-20	1.46031e-19	17.4354	11.7449
Sdhd	1	0.662289	0.128279	26611865	0.530909	2.83445e-09	1.00681e-08	43.4312	41.0985
C1ra	1	0.142574	0.08607	26602102	0.530715	9.16294e-32	9.5262e-31	12.369	6.42914
Got1	1	0.44945	0.129289	2.65909e+07	0.530491	3.43373e-11	1.4009e-10	31.3068	27.3267
1500011K16Rik	1	0.138258	0.0744345	26583885	0.530351	4.59099e-28	4.18814e-27	13.2425	7.33128
Tomm20	1	0.8382	0.109737	26571933	0.530113	4.01849e-08	1.30419e-07	51.7121	51.8214
Itm2b	1	3.33449	0.0568857	2.65666e+07	0.530006	2.53067e-07	7.67225e-07	97.3096	98.0587
Cmtm3	1	0.220262	0.090121	2.65628e+07	0.52993	5.24138e-18	3.131e-17	18.3438	12.7498
Rpl37a	1	2.46777	0.0970667	2.65624e+07	0.529923	2.69048e-07	8.13007e-07	87.9106	89.9566
Socs3	1	0.923355	0.113577	26561962	0.529914	3.19769e-08	1.04483e-07	50.7687	48.1672
Eny2	1	0.776791	0.112093	26560881	0.529892	2.96641e-08	9.72124e-08	49.5458	47.5962
Dram1	1	0.46891	0.123694	26560586	0.529886	1.91562e-10	7.42485e-10	32.8092	29.0054
Runx1	1	0.562059	0.122895	2.65516e+07	0.529708	2.67485e-09	9.52863e-09	38.1202	35.4573
Myo1e	1	0.102955	0.0733701	26549850	0.529672	8.81436e-50	1.48598e-48	9.15444	3.27738
Fbxo32	1	0.108869	0.0751082	26549583	0.529667	8.83164e-47	1.41779e-45	9.43396	3.56286
Ddrgk1	1	0.315488	0.0983119	2.65488e+07	0.529651	8.82641e-13	4.021e-12	25.1922	20.378
Spp1	1	0.553107	0.276288	26547509	0.529625	2.07971e-14	1.03361e-13	21.5933	17.1006
Mif4gd	1	0.39325	0.112572	26545957	0.529594	4.01209e-11	1.62787e-10	29.6296	25.2712
AC149090.1	1	0.255387	0.102207	2.65454e+07	0.529584	1.02078e-15	5.44402e-15	20.1607	14.988
Fblim1	1	0.0700058	0.059168	26535520	0.529386	3.78128e-84	1.21935e-82	7.33753	1.47882
Dhrs3	1	0.175698	0.0819591	26532937	0.529335	5.8885e-21	4.01976e-20	15.4787	9.92349
Mrpl23	1	0.442386	0.115007	2.65287e+07	0.529251	4.56991e-10	1.72663e-09	32.4948	29.0453
Gclc	1	0.211325	0.112652	2.65283e+07	0.529242	1.30994e-20	8.80678e-20	15.4088	10.1005
P2ry6	1	0.222535	0.0934555	26527664	0.529229	5.26243e-17	2.99518e-16	18.3788	13.0296
Nos2	1	0.47301	0.11198	2.65236e+07	0.529148	1.18971e-11	5.02569e-11	27.7778	22.3421
Psmd10	1	0.559188	0.12052	2.6523e+07	0.529136	5.20663e-09	1.81455e-08	38.1551	35.3432
Pdgfa	1	0.0733275	0.0577026	26522567	0.529128	2.50917e-71	6.48817e-70	7.68693	1.87279
Abhd12	1	0.182317	0.0800966	2.65225e+07	0.529127	2.14337e-19	1.36725e-18	16.3173	10.8085
Cox8a	1	1.6904	0.0888933	26520127	0.529079	4.91014e-07	1.44478e-06	73.0957	76.79
Nek6	1	0.195396	0.0856538	26518234	0.529041	1.12371e-18	6.88312e-18	16.7365	11.2938
Ptms	1	0.262224	0.10896	26515370	0.528984	1.2827e-16	7.14668e-16	18.3089	13.2009
Ola1	1	0.580099	0.115907	26507403	0.528825	1.35284e-08	4.56279e-08	40.007	37.5471
Rftn1	1	0.184662	0.078192	26506563	0.528809	9.55794e-19	5.87729e-18	16.492	11.014
Acot13	1	0.24274	0.0909594	26506045	0.528798	6.04469e-15	3.09146e-14	20.2306	15.0223
Itm2c	1	0.306005	0.0965843	2.65047e+07	0.528772	1.65581e-12	7.4304e-12	24.2138	19.4416
Slc27a1	1	0.078008	0.0582892	26504076	0.528759	1.84516e-61	4.0134e-60	8.0014	2.26105
Atg10	1	0.287536	0.115086	26503513	0.528748	2.31498e-14	1.1449e-13	20.615	15.8844
Tnfrsf9	1	0.172547	0.111202	26499746	0.528673	8.27411e-33	8.85099e-32	10.7966	5.26436
Cttnbp2nl	1	0.241187	0.0929495	26499157	0.528661	2.236e-15	1.16889e-14	19.4969	14.2629
Mrpl13	1	0.48354	0.107316	26496145	0.528601	2.98463e-09	1.05846e-08	35.29	31.5062
Mgat4a	1	0.345747	0.116858	26495489	0.528588	1.07574e-11	4.56338e-11	25.5765	21.2173
Txndc17	1	1.27209	0.0875594	2.64934e+07	0.528546	6.40517e-07	1.86538e-06	68.4486	69.1904
Cd274	1	0.693821	0.0844527	2.64929e+07	0.528537	2.11006e-08	7.00596e-08	43.2215	37.5642
Il21r	1	0.162882	0.073439	26490080	0.52848	6.59789e-21	4.50125e-20	14.7799	9.27258
Atp6ap1	1	0.751191	0.10918	26490018	0.528478	1.26768e-07	3.96235e-07	48.5674	47.6533
Eva1b	1	0.0885483	0.0546581	26488307	0.528444	5.26072e-44	7.89677e-43	9.18938	3.49435
Tmem189	1	0.397378	0.114004	26487511	0.528428	2.84143e-10	1.08689e-09	29.3501	25.8022
Tcp1	1	0.679801	0.103273	2.64835e+07	0.528348	8.0667e-08	2.55231e-07	45.6324	43.6793
Uqcc2	1	0.317508	0.0965506	26480108	0.528281	9.55335e-12	4.06191e-11	25.0175	20.4465
Mfsd1	1	0.540335	0.109398	26479020	0.528259	1.43347e-08	4.82596e-08	38.1551	35.229
Plxna1	1	0.0745547	0.0535509	26477240	0.528224	6.51522e-56	1.24824e-54	8.10622	2.47231
Dynll1	1	1.70566	0.0822987	2.64729e+07	0.528137	1.19015e-06	3.36452e-06	78.5115	78.8683
Pin4	1	0.634018	0.108327	26471571	0.52811	7.12745e-08	2.26223e-07	43.8155	41.5439
Pdcd5	1	0.571549	0.111378	2.64697e+07	0.528073	3.2367e-08	1.05727e-07	39.8672	37.6499
Mef2a	1	0.767988	0.112753	26460581	0.527891	2.05226e-07	6.28019e-07	48.1831	46.7911
Dpep2	1	0.185517	0.0789863	26458239	0.527844	9.90792e-19	6.08238e-18	15.5136	10.169
Cerk	1	0.106184	0.0508018	2.64447e+07	0.527575	2.40286e-27	2.11883e-26	11.5653	6.05801
Acsl1	1	0.584513	0.148098	2.64416e+07	0.527512	1.89587e-08	6.32319e-08	35.3249	33.3048
Plbd2	1	0.10508	0.0488375	26437971	0.52744	2.93903e-26	2.48876e-25	11.8099	6.30924
Abcc5	1	0.203183	0.0879789	26434057	0.527362	1.09286e-16	6.09814e-16	16.492	11.4023
Alg5	1	0.282083	0.0907796	2.64307e+07	0.527294	1.23742e-11	5.22124e-11	23.515	18.882
Fam102b	1	0.265362	0.105896	2.64305e+07	0.527292	1.4685e-13	6.96156e-13	19.8113	15.1193
Gpr171	1	0.378319	0.105246	2.64292e+07	0.527265	5.59702e-11	2.24062e-10	25.1572	20.5607
Ccdc50	1	0.393288	0.103911	2.64254e+07	0.527189	1.23211e-09	4.49599e-09	29.1754	25.2198
Atp6v0d2	1	0.117326	0.102234	26419137	0.527064	1.0152e-78	2.97139e-77	6.7086	1.33036
Rgcc	1	0.604622	0.170468	2.64173e+07	0.527028	1.9139e-08	6.37948e-08	33.543	31.5176
Tns3	1	0.382939	0.0999588	26416972	0.527021	1.53944e-09	5.58618e-09	29.1405	25.2027
Clcn7	1	0.273821	0.0954816	26412373	0.526929	4.40697e-12	1.92542e-11	21.8029	17.2605
Carmil1	1	0.105593	0.0684722	2.64076e+07	0.526834	9.90917e-35	1.12625e-33	9.4689	4.18522
Mrpl35	1	0.534165	0.109742	26407569	0.526834	6.58434e-08	2.09945e-07	37.5262	34.8578
Slc43a2	1	0.247227	0.0821236	26401558	0.526714	1.53703e-12	6.90853e-12	20.7547	15.9986
Uap1l1	1	0.122366	0.0611227	26400124	0.526685	4.95141e-24	3.82759e-23	11.8798	6.65182
Nedd8	1	1.31387	0.0696376	26399179	0.526666	3.56799e-06	9.60673e-06	68.6233	72.0509
Tmem5	1	0.149198	0.0677459	26398122	0.526645	6.60112e-20	4.31504e-19	13.6618	8.4618
Cx3cr1	1	0.318394	0.132659	26393948	0.526562	4.79922e-14	2.33601e-13	18.1691	13.4578
Pea15a	1	0.127174	0.0623297	2.63916e+07	0.526516	9.9562e-23	7.34825e-22	12.2642	7.04008
Impact	1	0.257414	0.112108	2.63896e+07	0.526475	1.27648e-13	6.07725e-13	18.4137	13.966
Zfp292	1	0.647297	0.114661	2.63783e+07	0.52625	3.92959e-07	1.16678e-06	41.8588	40.4134
Slc23a2	1	0.220242	0.0795236	26372876	0.526141	1.78748e-13	8.43047e-13	18.4836	13.6919
Pon3	1	0.0901242	0.0590654	26372769	0.526139	1.46175e-38	1.86382e-37	8.63033	3.42583
Gadd45b	1	0.506167	0.117474	2.63726e+07	0.526135	3.48058e-08	1.13426e-07	32.8092	30.0046
C1s1	1	0.11656	0.0820681	26372429	0.526133	6.92999e-36	8.11767e-35	8.87491	3.77983
Tmbim1	1	0.159075	0.0675452	26370358	0.526091	2.98098e-17	1.72409e-16	14.7799	9.72936
Rps19	1	2.81121	0.099461	2.63608e+07	0.5259	8.53552e-06	2.19941e-05	93.3263	91.1442
Ell2	1	0.36212	0.116052	26358362	0.525852	9.23914e-10	3.41064e-09	25.2621	21.5256
Dusp6	1	0.330514	0.105761	2.63579e+07	0.525843	3.48687e-10	1.32465e-09	24.0741	20.1039
Ski	1	0.294119	0.0944203	26354427	0.525773	2.84734e-10	1.08878e-09	23.7596	19.6871
Bcap31	1	0.786467	0.100352	2.63536e+07	0.525758	2.27637e-06	6.25198e-06	50.4542	50.1427
Gcsh	1	0.166239	0.0717809	26350506	0.525695	1.45054e-16	8.0454e-16	14.8498	9.91207
Cebpa	1	0.153912	0.0754979	26350251	0.52569	2.86811e-19	1.81701e-18	13.0328	8.13064
Mfsd12	1	0.0862884	0.0495302	2.63464e+07	0.525614	9.72892e-32	1.01051e-30	9.32914	4.21948
Ndufa1	1	0.868725	0.0913157	2.63449e+07	0.525583	3.82325e-06	1.02616e-05	52.935	54.5735
Tmem87b	1	0.188877	0.0757807	26344348	0.525572	1.12329e-14	5.67426e-14	16.3522	11.5393
H2-T22	1	0.750594	0.094726	2.63437e+07	0.52556	1.84653e-06	5.12216e-06	47.624	46.4371
Ctsk	1	0.0629231	0.0546385	26342683	0.525539	5.76239e-84	1.83684e-82	6.11461	1.01633
Arrdc4	1	0.359238	0.0940312	2.63418e+07	0.525521	4.34005e-09	1.5197e-08	27.2537	23.2557
Selenop	1	0.745778	0.160778	2.63404e+07	0.525493	8.39365e-07	2.41909e-06	40.7757	40.5904
Aga	1	0.194201	0.075057	26338743	0.52546	3.05986e-14	1.50324e-13	16.7016	11.8933
Apool	1	0.415863	0.0991799	26337270	0.525431	2.33698e-08	7.73854e-08	30.0839	26.573
Bola3	1	0.131159	0.057868	2.63369e+07	0.525424	1.49214e-18	9.07972e-18	13.3124	8.31906
Tmem126a	1	0.427516	0.106037	26336306	0.525412	4.76032e-08	1.53417e-07	31.5164	28.383
Ttc39b	1	0.353856	0.0909198	2.63318e+07	0.525322	5.491e-09	1.90946e-08	27.1488	23.1872
Fuom	1	0.168877	0.0720103	26330405	0.525294	3.5862e-16	1.95583e-15	14.71	9.86639
Fam213b	1	0.0876086	0.0532362	26324481	0.525176	1.70301e-33	1.86675e-32	8.80503	3.77983
Slc37a2	1	0.0924847	0.050524	26320691	0.5251	8.28093e-29	7.76503e-28	9.57372	4.56777
3830406C13Rik	1	0.430972	0.100291	26313925	0.524965	6.73322e-08	2.14446e-07	31.1321	27.8349
Zbtb8os	1	0.711166	0.103354	2.63091e+07	0.524869	2.88482e-06	7.84729e-06	45.7372	44.9184
Prelid2	1	0.140052	0.070104	26307381	0.524835	1.21632e-19	7.83088e-19	12.1244	7.33128
1810043G02Rik	1	0.125118	0.0594089	2.63064e+07	0.524815	1.43816e-20	9.65708e-20	11.775	6.88021
Mrpl42	1	0.490333	0.0996244	26304347	0.524774	4.15679e-07	1.23095e-06	35.8141	33.2306
Plpp3	1	0.0652492	0.0557602	2.63032e+07	0.524752	3.10122e-73	8.34995e-72	6.11461	1.18191
Zfp992	1	0.251503	0.0958033	26301792	0.524723	1.26392e-11	5.327e-11	19.0077	14.7482
9130401M01Rik	1	0.205607	0.0726666	2.63007e+07	0.524701	2.75395e-12	1.21906e-11	18.1342	13.572
Rabggtb	1	0.286622	0.0953865	26298060	0.524649	3.71385e-10	1.40895e-09	21.8728	17.8429
Cysltr1	1	0.40691	0.102552	2.62948e+07	0.524584	3.30433e-08	1.07809e-07	28.5465	24.8658
Nenf	1	0.0946931	0.0479979	26293883	0.524566	1.06453e-24	8.51394e-24	10.2027	5.30433
Slamf9	1	0.148763	0.081932	26290413	0.524496	3.57984e-20	2.36376e-19	11.5304	6.8745
Il2rg	1	0.349763	0.0876331	26288149	0.524451	1.80483e-08	6.03042e-08	26.9043	23.2443
Slc38a2	1	1.00762	0.101917	26287457	0.524437	1.27278e-05	3.19939e-05	56.9532	58.0393
Tubb6	1	0.25448	0.0837098	26286672	0.524422	1.2674e-10	4.97144e-10	20.5101	16.2841
Psma1	1	1.45733	0.0785158	2.62863e+07	0.524414	2.31026e-05	5.64111e-05	73.515	73.8952
Pdpn	1	0.115758	0.077169	26282350	0.524335	2.45437e-32	2.59052e-31	8.45563	3.67135
Pmepa1	1	0.151322	0.0805177	26279063	0.52427	6.90826e-19	4.28358e-18	11.9147	7.33128
Nr1h3	1	0.0658482	0.0488289	26277630	0.524241	2.26786e-49	3.80021e-48	6.8833	2.04408
Eif5b	1	0.627494	0.104915	26273758	0.524164	3.10803e-06	8.43173e-06	41.7191	40.6475
Plxnd1	1	0.104754	0.0506571	26273221	0.524153	1.18537e-21	8.39137e-21	10.8316	6.0523
Serinc1	1	0.657058	0.100421	26271969	0.524128	4.21284e-06	1.12528e-05	43.7107	42.5431
Prdm1	1	0.210825	0.0833617	2.62697e+07	0.524084	1.39949e-12	6.3031e-12	16.7365	12.373
Lztfl1	1	0.299768	0.092425	2.62647e+07	0.523983	2.08437e-09	7.48524e-09	22.5716	18.6822
Psma2	1	1.97615	0.092736	2.62639e+07	0.523967	3.69647e-05	8.805e-05	85.9189	84.0927
Insl6	1	0.118301	0.0623085	26263850	0.523966	1.68857e-22	1.23395e-21	10.3774	5.66404
Gtf2h2	1	0.159976	0.0728615	26263563	0.523961	1.12649e-15	5.99047e-15	13.6268	9.07274
Hk2	1	0.455178	0.11731	26262973	0.523949	3.08015e-07	9.25214e-07	30.7477	29.0339
Papss1	1	0.227112	0.0758081	2.62611e+07	0.523911	4.39304e-11	1.77466e-10	18.9029	14.5084
Chchd1	1	0.799395	0.0943196	26258245	0.523855	1.1721e-05	2.95704e-05	50.4193	49.8515
Syngr2	1	0.61679	0.115964	26257827	0.523846	2.865e-06	7.79911e-06	39.0636	38.2951
C1qbp	1	0.257485	0.075925	26256037	0.523811	1.28329e-09	4.67353e-09	21.9078	17.6887
Tmem123	1	0.428244	0.0989608	2.62557e+07	0.523803	2.85496e-07	8.60601e-07	30.9923	28.1204
Lmna	1	0.0732338	0.0445794	26254518	0.52378	5.77e-34	6.40066e-33	8.0014	3.25454
Sdc3	1	0.260775	0.0730553	2.62542e+07	0.523774	1.10204e-09	4.03998e-09	21.768	17.4203
Egln1	1	0.213546	0.0730696	26253081	0.523752	7.60342e-11	3.01878e-10	18.9378	14.7482
Gng11	1	0.0839773	0.0622763	26252695	0.523744	2.45371e-42	3.49409e-41	7.12788	2.41521
Gabarapl1	1	0.118983	0.0580615	26248937	0.523669	8.29517e-20	5.39697e-19	11.1461	6.48624
Chka	1	0.267894	0.0969921	26248466	0.523659	3.44803e-10	1.31034e-09	19.9161	16.0272
Cln8	1	0.15749	0.0698561	26247692	0.523644	2.25941e-15	1.18058e-14	13.557	9.02135
Matk	1	0.0678618	0.0388855	26246312	0.523616	4.5592e-34	5.07783e-33	7.93152	3.18602
Ctnnb1	1	0.75467	0.106184	26242364	0.523538	1.24357e-05	3.12951e-05	47.1349	47.7218
Rpl35	1	1.14058	0.119595	26241755	0.523526	3.03141e-05	7.3008e-05	55.9748	61.4023
Tcirg1	1	0.308771	0.0934619	2.62414e+07	0.523519	1.2851e-08	4.3449e-08	23.7247	20.4122
Ddx18	1	0.133059	0.0556712	26240514	0.523501	9.37203e-16	5.01757e-15	13.2075	8.59884
Elk3	1	0.18321	0.0647221	26240391	0.523498	4.5228e-12	1.9737e-11	16.7715	12.3273
Pkig	1	0.509856	0.0997108	26239660	0.523484	1.9184e-06	5.30959e-06	36.3033	34.1099
Rasa4	1	0.190828	0.0651736	26238585	0.523462	4.64587e-12	2.02501e-11	16.7715	12.293
Stard9	1	0.164173	0.0716747	26238164	0.523454	8.12068e-15	4.12845e-14	13.7666	9.30113
Kcnn4	1	0.0848718	0.0493852	26237812	0.523447	3.95448e-27	3.4541e-26	8.87491	4.2309
Maf	1	0.355621	0.0950952	26237168	0.523434	2.55583e-08	8.42299e-08	24.9126	21.3429
Dusp3	1	0.223473	0.0632241	2.62359e+07	0.52341	2.00209e-10	7.74917e-10	19.4619	15.0223
Mcts1	1	0.88991	0.0842145	2.62349e+07	0.523389	2.33093e-05	5.68411e-05	54.4025	53.8598
Camk1	1	0.12474	0.0492663	26234484	0.523381	3.36579e-17	1.93856e-16	12.2292	7.56538
Slc7a8	1	0.226124	0.0721373	26234320	0.523377	1.29132e-10	5.06168e-10	18.8679	14.6112
Crem	1	0.340089	0.113344	26232207	0.523335	8.69997e-09	2.97591e-08	22.7114	19.4016
Lsmem1	1	0.123947	0.0923823	26230597	0.523303	6.97601e-35	7.96961e-34	7.54717	3.01473
Creg2	1	0.055362	0.043808	26229702	0.523285	6.24594e-61	1.34276e-59	6.00978	1.3532
Adam9	1	0.255176	0.0737796	26227685	0.523245	1.96964e-09	7.08929e-09	21.3138	17.1349
Gm16867	1	0.0531177	0.033541	26225167	0.523195	1.18296e-41	1.66109e-40	6.98812	2.32956
Dpp7	1	0.0793247	0.0457498	2.62194e+07	0.52308	5.4613e-29	5.15593e-28	8.3508	3.73987
Tulp4	1	0.155393	0.0594848	2.62171e+07	0.523033	8.33229e-14	4.01172e-13	14.2907	9.78075
Galnt7	1	0.288498	0.0870547	26214543	0.522983	9.24358e-09	3.15796e-08	22.4668	18.6708
Rab7b	1	0.228052	0.0785651	26212550	0.522943	1.39398e-10	5.44488e-10	18.1342	14.0345
Rnh1	1	1.0448	0.0815632	2.62082e+07	0.522857	4.82531e-05	0.000113213	56.6737	60.0091
Nudt9	1	0.113832	0.0467592	26207391	0.52284	4.0756e-17	2.33647e-16	11.775	7.21708
Relb	1	0.15999	0.0528959	26207054	0.522833	6.13766e-13	2.81111e-12	14.9546	10.4545
Ergic3	1	0.311396	0.0836181	26203622	0.522765	5.89151e-08	1.88505e-07	24.7379	21.2287
Ilvbl	1	0.101526	0.0478654	26203604	0.522764	5.47392e-20	3.59091e-19	10.4123	5.85817
Fam3c	1	0.168003	0.063201	26203579	0.522764	1.98167e-12	8.85685e-12	15.304	10.9855
Nup98	1	0.379613	0.103917	26203360	0.52276	2.30265e-07	7.002e-07	27.1488	24.1864
Tigd2	1	0.21185	0.0704686	26203128	0.522755	2.73379e-10	1.04681e-09	18.4486	14.3086
Sestd1	1	0.175496	0.063812	26202866	0.52275	2.48635e-12	1.10501e-11	15.4437	11.0826
Eif4a2	1	0.757695	0.0957566	2.62018e+07	0.522729	2.51733e-05	6.12115e-05	48.1132	47.9331
Spr	1	0.100418	0.0445883	26201528	0.522723	3.16395e-19	2.00215e-18	10.6918	6.13224
Pde4b	1	0.722274	0.0958853	26199503	0.522683	1.34789e-05	3.37826e-05	43.4661	41.4069
Lacc1	1	0.242851	0.0797509	2.61975e+07	0.522644	1.13034e-09	4.13689e-09	19.4619	15.479
Minos1	1	0.910187	0.0824713	26196851	0.52263	4.96802e-05	0.000116389	54.8917	56.903
Pilra	1	0.856471	0.0796613	26196609	0.522625	3.1595e-05	7.58949e-05	51.2928	49.3948
Atp6v1c1	1	0.347208	0.0973413	2.61959e+07	0.522611	2.07917e-07	6.35553e-07	26.5199	23.5069
Tspan3	1	0.117556	0.0539412	26194821	0.522589	1.13988e-17	6.71874e-17	11.2159	6.76031
Mrpl11	1	0.262673	0.0764817	26193924	0.522571	1.2948e-08	4.37502e-08	22.1523	18.2768
Cyp20a1	1	0.122773	0.0557262	26191330	0.52252	4.56958e-17	2.61156e-16	11.4605	7.02295
Zmynd15	1	0.0422606	0.033828	2.61909e+07	0.522512	1.95602e-70	4.98807e-69	5.48567	0.976362
Sbf2	1	0.0692019	0.046658	26189284	0.522479	8.98578e-37	1.08701e-35	7.058	2.56937
Pgm2	1	0.179592	0.0692854	2.61878e+07	0.52245	1.26131e-11	5.31802e-11	15.8281	11.665
Psma6	1	1.21412	0.0749555	2.6187e+07	0.522433	8.55834e-05	0.000194465	66.6667	66.5639
Il1rl2	1	0.114838	0.0705008	26183785	0.522369	7.84239e-22	5.59817e-21	9.36408	5.04739
Nme1	1	0.780821	0.0788278	26181722	0.522328	3.78722e-05	9.01538e-05	49.3711	48.8752
Ndufb8	1	0.893828	0.0759975	2.61807e+07	0.522307	5.96168e-05	0.000138215	53.5639	55.7383
Tomm5	1	0.688723	0.0915218	2.61806e+07	0.522306	2.75799e-05	6.68146e-05	45.8071	45.1125
Rhoq	1	0.255335	0.0847264	26180534	0.522304	4.98432e-09	1.73926e-08	20.2655	16.5353
Glul	1	0.344773	0.0902894	26178975	0.522273	2.20058e-07	6.70266e-07	25.891	22.6562
Smim10l1	1	0.15821	0.0631682	2.61786e+07	0.522266	6.65791e-13	3.04562e-12	14.1509	9.91778
Ftl1-ps1	1	0.107701	0.0450164	26172206	0.522138	1.79147e-17	1.04925e-16	10.9713	6.54334
Cct2	1	0.905555	0.0804428	2.61716e+07	0.522126	6.9431e-05	0.000159859	55.2061	55.7897
Selenof	1	1.0837	0.0684579	2.61694e+07	0.522081	0.000100206	0.00022552	61.2858	63.7833
Rtraf	1	0.841822	0.0813406	26168365	0.522061	6.30065e-05	0.00014558	52.0615	53.363
Cd200r1	1	0.25525	0.075174	26167373	0.522042	6.51751e-09	2.2474e-08	20.2655	16.3355
Gaa	1	0.0608025	0.0350216	26166138	0.522017	1.0398e-31	1.079e-30	7.40741	2.98047
Selenom	1	0.148278	0.0620551	2.61634e+07	0.521963	8.2555e-14	3.97821e-13	12.963	8.77584
Ost4	1	0.712799	0.0928966	26162471	0.521944	4.13468e-05	9.78787e-05	45.318	46.5285
Set	1	0.835748	0.0794442	26161457	0.521924	6.12524e-05	0.000141764	51.1181	51.1248
Eif4b	1	0.458381	0.0984992	2.61608e+07	0.521911	5.03058e-06	1.33089e-05	33.2984	31.3635
Galk1	1	0.0659078	0.0350622	26157855	0.521852	2.60062e-27	2.28958e-26	7.96646	3.56286
Abi3	1	0.162489	0.0548694	26152414	0.521743	4.36315e-12	1.90703e-11	14.5003	10.2318
Rgs2	1	1.44138	0.0912557	26150923	0.521713	0.000152275	0.000334559	66.2474	69.4701
Tmem14c	1	0.925917	0.0772474	26148838	0.521672	0.000104204	0.000233854	54.2278	57.4854
Dtx4	1	0.0802618	0.0424552	2.61484e+07	0.521663	2.70878e-23	2.03857e-22	8.63033	4.29942
Cdk4	1	0.327502	0.0818048	26146066	0.521617	4.27159e-07	1.26359e-06	25.6115	22.3136
Adap2os	1	0.0925492	0.0441225	26144466	0.521585	2.70644e-21	1.87406e-20	9.1195	4.78474
Mrpl12	1	0.222938	0.0682724	26142016	0.521536	8.52855e-09	2.91817e-08	19.5667	15.7303
Rtcb	1	0.285995	0.0799905	26141129	0.521518	1.42435e-07	4.43208e-07	23.2006	19.8184
Vamp4	1	0.549015	0.0969157	26137282	0.521441	2.01497e-05	4.95173e-05	37.9106	36.5308
Nfix	1	0.112478	0.0444976	26130756	0.521311	2.53975e-15	1.32394e-14	11.3906	7.12002
Pgrmc1	1	0.238509	0.0778198	2.61306e+07	0.521308	9.91447e-09	3.37884e-08	19.1824	15.5133
Cd200r4	1	0.17841	0.0679275	26128401	0.521264	2.27663e-11	9.42336e-11	14.5702	10.5858
Wsb2	1	0.20902	0.0651273	26127513	0.521246	5.79407e-09	2.00723e-08	18.5884	14.7996
Vegfb	1	0.0395732	0.0300106	2.61275e+07	0.521246	7.95592e-56	1.51902e-54	5.48567	1.22759
Tm2d3	1	0.152149	0.0576369	26127233	0.521241	6.30299e-12	2.72271e-11	13.9762	9.87781
Kcnk13	1	0.0697335	0.0479436	26125064	0.521198	2.32871e-33	2.53757e-32	6.77848	2.55795
Alas1	1	0.503682	0.121775	26123545	0.521167	9.42821e-06	2.41262e-05	32.0056	31.038
Slc11a1	1	0.317093	0.0887383	26123305	0.521162	3.66792e-07	1.09142e-06	23.7596	20.8119
Cav1	1	0.070466	0.060218	26121092	0.521118	5.33257e-58	1.07163e-56	5.34591	1.14194
Alkbh5	1	0.452447	0.0909257	26118194	0.521061	9.84013e-06	2.50704e-05	32.7743	30.587
Tma7	1	1.76619	0.0460094	26116932	0.521035	0.000290813	0.000617059	81.4815	82.985
Bin1	1	0.0983515	0.038756	26116187	0.52102	1.48179e-16	8.21463e-16	10.4822	6.23501
Clec12a	1	1.26626	0.073628	2.61143e+07	0.520982	0.000233898	0.000503519	64.7799	65.9701
Cd101	1	0.114238	0.0565087	26109219	0.520881	6.0278e-17	3.41504e-16	10.0629	5.97807
Lrmda	1	0.156109	0.0660064	26107355	0.520844	4.66405e-12	2.03214e-11	13.2774	9.32968
Psmb10	1	0.869406	0.0823327	2.61058e+07	0.520814	0.000153986	0.000337983	51.0133	52.7407
Rpl34	1	2.76796	0.0298237	26103043	0.520758	0.00036134	0.000757435	92.6275	94.4502
Psmb2	1	1.07054	0.0653792	26103029	0.520758	0.000251933	0.000539516	61.8099	63.2009
Fzd7	1	0.0871777	0.0552096	26101981	0.520737	5.38374e-25	4.35608e-24	7.65199	3.56286
Pf4	1	0.0638693	0.0558434	2.61017e+07	0.520731	1.24361e-66	2.91657e-65	4.99651	0.862167
Ifi27	1	0.492794	0.0923418	26100337	0.520704	1.6695e-05	4.13941e-05	33.4382	31.5291
Lamtor5	1	1.06798	0.0713119	2.60983e+07	0.520664	0.000269987	0.000574973	61.6003	63.4064
Sox4	1	0.0575734	0.0453839	26097644	0.520651	1.42338e-52	2.55082e-51	5.38085	1.25614
Cox5a	1	1.51393	0.0396038	26097244	0.520643	0.000356203	0.00074709	73.4801	76.7101
Gnl1	1	0.093508	0.0373701	26092606	0.52055	6.70099e-16	3.6067e-15	10.3774	6.24643
Sec11a	1	0.786806	0.0840073	26091999	0.520538	0.000168385	0.000368021	50.3494	50.6737
Bccip	1	0.33532	0.0782699	2.60867e+07	0.520433	2.58021e-06	7.05852e-06	26.3802	23.3756
Mgat4b	1	0.0511998	0.0238458	2.60864e+07	0.520425	4.10892e-26	3.46354e-25	7.37247	3.23741
Plekho1	1	0.2688	0.0740041	2.60859e+07	0.520417	1.29762e-07	4.0525e-07	20.58	17.1691
Scarf1	1	0.0757146	0.0434205	26080356	0.520306	1.73605e-23	1.31454e-22	7.72187	3.67706
2510009E07Rik	1	0.0548633	0.0353105	26080102	0.520301	1.39518e-33	1.53386e-32	6.35919	2.2896
Pfkfb3	1	0.319447	0.0878326	26078043	0.52026	1.19065e-06	3.36508e-06	23.8994	20.9375
Abcc1	1	0.149669	0.0621988	26077890	0.520256	1.79347e-11	7.46808e-11	13.1726	9.3411
Kif1c	1	0.124085	0.0495677	26077393	0.520247	1.19036e-12	5.38087e-12	12.1244	8.17061
Erh	1	0.359327	0.0786395	26076538	0.520229	5.04376e-06	1.33406e-05	27.7079	24.7002
Rsl1d1	1	0.387446	0.0798015	26075281	0.520204	9.24872e-06	2.36997e-05	29.42	26.7443
Tax1bp3	1	0.300133	0.08135	26074548	0.52019	9.21504e-07	2.64141e-06	23.2704	20.1724
Gem	1	0.11187	0.0739887	26065703	0.520013	1.52966e-23	1.15984e-22	7.47729	3.55715
Hscb	1	0.21202	0.0700093	26065435	0.520008	1.90299e-08	6.345e-08	17.5402	13.9546
Rpl31	1	1.32346	0.0384904	2.60648e+07	0.519996	0.000497479	0.00102385	66.0377	70.8062
Ift57	1	0.19044	0.0729884	26063012	0.51996	2.35937e-09	8.44275e-09	15.5486	11.9904
Pabpc1	1	1.84301	0.0339136	2.60612e+07	0.519923	0.000600613	0.00122131	80.3983	83.4989
Appl2	1	0.0801182	0.045576	2.60605e+07	0.519909	1.09608e-21	7.77414e-21	7.86164	3.89974
1700017B05Rik	1	0.129337	0.051418	26060315	0.519906	1.11318e-11	4.71495e-11	12.6136	8.74729
Atp5c1	1	1.57441	0.0435319	2.60555e+07	0.51981	0.000624277	0.00126764	75.891	78.7884
Snx24	1	0.0611279	0.0449246	26054540	0.519791	5.14209e-36	6.08115e-35	5.90496	1.96414
Dock4	1	0.24697	0.0708333	26051038	0.519721	1.64081e-07	5.06723e-07	19.5318	16.0557
Rnase4	1	0.223974	0.0696974	26050678	0.519714	4.98137e-08	1.60262e-07	17.9944	14.5141
Arhgap5	1	0.184564	0.0680463	26049574	0.519692	8.92951e-10	3.30624e-09	14.5353	10.9056
Ccdc58	1	0.138797	0.0561099	26049526	0.519691	1.47869e-11	6.18983e-11	12.4389	8.66164
Arg2	1	0.645336	0.0809493	2.60494e+07	0.519688	0.000105388	0.00023632	39.7973	37.627
Pno1	1	0.163811	0.056717	26049218	0.519684	1.11568e-09	4.08593e-09	14.7799	11.0312
Rsrc1	1	0.238831	0.0672458	26048148	0.519663	3.30487e-07	9.89498e-07	20.4053	16.9921
Blnk	1	0.0591997	0.0404002	26047765	0.519655	2.83881e-33	3.08432e-32	6.07966	2.15256
Sema4d	1	0.30309	0.0680308	26046094	0.519622	2.73373e-06	7.46191e-06	24.1789	21.0917
Eif3a	1	1.12503	0.0655521	26045434	0.519609	0.000550383	0.00112563	61.8099	63.6291
Olfml3	1	0.0937404	0.057915	2.60448e+07	0.519597	9.89738e-24	7.56662e-23	7.2327	3.3516
Eif2a	1	0.456327	0.0921764	26042059	0.519542	3.94436e-05	9.36132e-05	32.2851	30.4328
Ankrd37	1	0.222043	0.0754632	2.60409e+07	0.519519	4.52357e-08	1.46042e-07	17.4354	14.0745
Lyz1	1	0.421789	0.183798	26038701	0.519475	2.55339e-10	9.80433e-10	13.557	9.84926
Clybl	1	0.068452	0.0452223	26038471	0.51947	1.06493e-27	9.59647e-27	6.56883	2.69499
Hddc2	1	0.150601	0.0594104	26036371	0.519428	1.0772e-10	4.23736e-10	13.0328	9.32968
Immp1l	1	0.330712	0.0864445	26035522	0.519411	6.04502e-06	1.58453e-05	25.2271	22.6219
Stx8	1	0.489243	0.0904352	26035404	0.519409	7.86888e-05	0.000179645	35.2201	33.87
Ybx1	1	1.22588	0.0469406	26034711	0.519395	0.000678927	0.00137158	62.0894	66.9807
Mybbp1a	1	0.109609	0.0435178	26031695	0.519335	1.98126e-12	8.85685e-12	11.3557	7.52541
Lin54	1	0.223214	0.0939082	26031319	0.519327	1.92438e-08	6.40864e-08	16.0028	12.9097
Eef1d	1	0.735336	0.0772764	2.60297e+07	0.519294	0.000345563	0.000726009	47.2397	47.9445
Pfdn5	1	1.60658	0.0248684	26029113	0.519283	0.000877161	0.00174442	75.8211	80.2158
Ric1	1	0.270357	0.080963	2.60288e+07	0.519278	7.18659e-07	2.08312e-06	20.5101	17.4717
Msr1	1	0.502471	0.0787605	2.60277e+07	0.519256	6.50044e-05	0.00015004	33.8574	31.746
Ifngr1	1	0.999418	0.0702167	26026882	0.519239	0.000591233	0.00120407	56.1845	58.2391
Asb11	1	0.11604	0.0687668	26026523	0.519232	3.1525e-17	1.82086e-16	8.56045	4.8761
BC003331	1	0.332394	0.0837074	2.60232e+07	0.519166	7.4039e-06	1.9239e-05	25.0874	22.4221
Ndufab1	1	0.492784	0.0897697	2.60213e+07	0.519127	0.000105083	0.000235682	35.2551	34.2754
Klc4	1	0.0629927	0.0275656	2.60212e+07	0.519125	1.1733e-20	7.89769e-20	7.65199	3.78554
Hpgds	1	0.0754883	0.0481711	2.60204e+07	0.519109	1.7366e-25	1.42803e-24	6.67365	2.88341
Tceal8	1	0.188649	0.0754764	2.60179e+07	0.519059	2.52124e-09	9.00456e-09	14.2208	10.8085
Ldhb	1	0.209283	0.0824156	26016683	0.519035	1.93712e-08	6.44912e-08	15.7233	12.4243
Amdhd2	1	0.213763	0.0619606	26014774	0.518997	2.37947e-07	7.22964e-07	18.4486	15.1479
Agpat5	1	0.241389	0.072084	26013625	0.518974	8.52372e-07	2.45402e-06	20.1258	17.0721
Tiparp	1	0.932771	0.0904602	2.60129e+07	0.518959	0.000539668	0.00110473	51.0832	51.6101
Tgfbr2	1	0.240084	0.0667681	26011304	0.518928	6.89513e-07	2.00177e-06	19.8463	16.5867
S100a1	1	0.28683	0.0731375	26011129	0.518925	3.8861e-06	1.04152e-05	22.8861	20.0069
Washc3	1	0.426915	0.0853803	26010720	0.518916	5.52665e-05	0.000128688	31.202	29.228
B4galt1	1	0.482901	0.0907275	26010224	0.518907	0.000103422	0.000232239	34.1719	32.8766
Rab20	1	0.433902	0.084522	2.60096e+07	0.518893	4.9486e-05	0.000115983	30.6429	28.56
Runx3	1	0.406119	0.085828	26008171	0.518866	3.2701e-05	7.8399e-05	28.6862	26.573
Fnip2	1	0.143062	0.0511219	26007966	0.518861	4.46597e-10	1.68851e-09	13.0678	9.44958
Prdx4	1	0.319608	0.0659274	26006850	0.518839	8.49624e-06	2.19132e-05	24.8428	21.7312
Arhgap24	1	0.138381	0.0486231	26006447	0.518831	2.248e-10	8.65869e-10	12.7184	9.03848
Pld2	1	0.0403868	0.0268588	2.60022e+07	0.518747	3.74024e-37	4.54939e-36	5.41579	1.65011
Ppcdc	1	0.118245	0.0516626	2.60021e+07	0.518744	2.92411e-12	1.2918e-11	10.7966	7.15428
Commd10	1	0.159567	0.0623707	26001699	0.518736	1.22969e-09	4.48864e-09	13.3823	9.91207
Akap7	1	0.137542	0.0553488	2.60009e+07	0.51872	1.02855e-10	4.0532e-10	12.1244	8.54745
Atpif1	1	0.88858	0.0691761	25998846	0.51868	0.000742534	0.00149193	53.5989	54.5164
Tmed4	1	0.171096	0.0503172	25997786	0.518658	2.38268e-08	7.88046e-08	15.5835	11.9847
Esf1	1	0.393599	0.0809026	2.59973e+07	0.518649	4.12235e-05	9.76287e-05	28.826	26.6701
Atp5b	1	1.10554	0.0523709	2.5995e+07	0.518603	0.00103566	0.00203916	59.6785	63.4806
Atraid	1	0.346083	0.075003	2.59929e+07	0.518561	2.52194e-05	6.13103e-05	26.8693	24.3405
Kif3a	1	0.0584442	0.0355668	25992645	0.518556	1.36354e-26	1.16621e-25	6.25437	2.54653
Ly96	1	0.345345	0.0821049	25991805	0.518539	1.64695e-05	4.08624e-05	25.3319	22.8275
Lrp12	1	0.0874138	0.0445181	25991678	0.518537	3.06116e-16	1.67443e-15	8.49057	4.83042
As3mt	1	0.138874	0.0616508	2.59905e+07	0.518513	3.91111e-11	1.58807e-10	11.4256	7.91938
Arl1	1	0.560142	0.0789203	25989125	0.518486	0.000288984	0.000613649	39.4479	38.3693
Arl11	1	0.302865	0.0765366	2.59881e+07	0.518466	8.82238e-06	2.26753e-05	23.3753	20.7777
Stat1	1	1.43457	0.0557506	25986172	0.518427	0.00131319	0.0025476	69.0776	69.2417
Csnk1g3	1	0.234877	0.0725917	2.59861e+07	0.518426	9.58488e-07	2.74246e-06	19.1125	16.05
Ntpcr	1	0.277179	0.0774081	25984219	0.518388	4.19955e-06	1.12227e-05	21.6632	18.7336
Gdap10	1	0.594789	0.0868811	2.59818e+07	0.518339	0.000262033	0.000559956	37.8407	36.388
Rab3il1	1	0.0684583	0.0388142	25977606	0.518256	2.63004e-21	1.82458e-20	6.91824	3.28309
Rpl38	1	1.60433	0.0553788	2.59762e+07	0.518228	0.00160432	0.00308007	70.58	76.2362
Hfe	1	0.154243	0.0549565	25975969	0.518223	1.62883e-09	5.90476e-09	12.928	9.44958
Rab12	1	0.173184	0.060839	25974243	0.518189	5.13074e-08	1.64972e-07	15.304	11.9961
P2rx7	1	0.106287	0.0451637	25973556	0.518175	1.38122e-12	6.22337e-12	10.028	6.44056
Gas2l3	1	0.205528	0.0663222	25973230	0.518168	3.39333e-07	1.01407e-06	17.2257	14.0345
Pla2g15	1	0.120797	0.045972	25972567	0.518155	5.67729e-11	2.26948e-10	11.2858	7.70812
Dnmt3a	1	0.0839519	0.0385806	25972344	0.518151	3.30282e-15	1.70887e-14	8.63033	5.01313
Blvra	1	0.198167	0.0494891	2.59701e+07	0.518105	6.98511e-07	2.02683e-06	18.2739	14.851
Sdhaf4	1	0.341886	0.0785477	25968678	0.518078	3.03751e-05	7.31389e-05	25.6813	23.2956
Thyn1	1	0.269611	0.0751992	2.59686e+07	0.518075	4.4908e-06	1.19521e-05	20.8595	18.0941
Ggta1	1	0.228126	0.0642976	25967657	0.518057	1.23714e-06	3.48757e-06	18.833	15.6446
Ly9	1	0.124089	0.0514813	25966144	0.518027	8.59526e-11	3.40081e-10	11.2509	7.76522
Fubp3	1	0.124882	0.0495037	2.59655e+07	0.518015	5.34154e-11	2.14221e-10	11.0762	7.55396
Tmem106a	1	0.333358	0.06967	2.59631e+07	0.517966	3.40983e-05	8.16079e-05	25.856	23.2785
Sco2	1	0.056545	0.0289936	2.59618e+07	0.51794	2.14006e-21	1.49306e-20	6.74354	3.13464
Grhpr	1	0.0978248	0.0433417	25960356	0.517912	6.71678e-13	3.07128e-12	9.57372	6.03517
Deptor	1	0.0923484	0.0455679	25959375	0.517892	4.52889e-15	2.33019e-14	8.45563	4.91607
Gpr84	1	0.238311	0.0737225	25958423	0.517873	1.15188e-06	3.26215e-06	18.0992	15.1821
Slc6a8	1	0.0388607	0.032772	25958285	0.51787	8.10031e-54	1.48034e-52	4.40252	0.833619
Tob2	1	0.347658	0.086786	25957348	0.517852	3.81366e-05	9.06859e-05	25.5765	23.3128
Irs2	1	0.217358	0.0791908	25956702	0.517839	4.24828e-07	1.25737e-06	16.6317	13.7433
Ndufs3	1	0.374512	0.0778543	25953309	0.517771	9.91827e-05	0.000223488	28.8959	27.0013
Psmg4	1	0.254811	0.0554766	25953108	0.517767	9.51377e-06	2.43151e-05	22.0126	18.9049
Traf1	1	0.473777	0.0870744	25951700	0.517739	0.000124784	0.000276791	29.9441	28.0062
B3gnt8	1	0.0760346	0.0263123	25950194	0.517709	1.03308e-13	4.93539e-13	9.01468	5.41852
Zfp326	1	0.154035	0.046872	25948057	0.517666	3.07083e-08	1.00545e-07	14.1859	10.7457
Nceh1	1	0.240099	0.0667859	2.59471e+07	0.517646	4.00059e-06	1.07169e-05	19.6716	16.7923
Mgst1	1	2.56262	0.03119	2.59454e+07	0.517614	0.00245496	0.00458544	85.8491	88.3408
Slc31a2	1	0.800722	0.0799509	2.59449e+07	0.517604	0.00113458	0.00222365	48.0084	48.5897
Agfg2	1	0.1344	0.0475594	25941756	0.517541	6.3809e-09	2.20234e-08	12.8581	9.45529
Kifap3	1	0.0606385	0.0363289	2.59394e+07	0.517493	4.72631e-23	3.53057e-22	6.18449	2.68928
Lgals3	1	2.86855	0.0646136	2.59371e+07	0.517449	0.00271026	0.00503515	88.0503	91.8865
Phb	1	0.0448765	0.0207292	25935437	0.517415	1.41069e-22	1.0336e-21	6.25437	2.72925
Exoc3l4	1	0.0505141	0.0320465	25934617	0.517398	4.08237e-28	3.73337e-27	5.52061	2.03837
Gpr137b	1	0.0998757	0.0322932	2.59331e+07	0.517368	4.49298e-11	1.81371e-10	10.3774	6.88021
Dubr	1	0.158694	0.0610022	2.59327e+07	0.51736	2.50536e-08	8.27143e-08	13.3823	10.1918
Ado	1	0.0985498	0.0367047	25930801	0.517322	3.33842e-11	1.36402e-10	10.2027	6.73747
Slc25a39	1	0.113142	0.0342344	25930524	0.517316	2.48946e-09	8.89391e-09	12.0894	8.61596
Yif1b	1	0.114649	0.0324897	25924965	0.517206	4.21679e-09	1.47888e-08	12.2642	8.78155
Guk1	1	0.177433	0.051546	25923783	0.517182	6.40828e-07	1.8658e-06	16.2124	12.9953
Mpv17	1	0.0851041	0.0339369	2.59236e+07	0.517178	1.05735e-12	4.7874e-12	9.04962	5.60123
Prkaca	1	0.0653903	0.0268855	25923162	0.51717	3.36106e-15	1.7382e-14	7.89658	4.42503
Golt1b	1	0.168972	0.050235	25918356	0.517074	3.08618e-07	9.26772e-07	15.1992	11.979
Comt	1	0.239217	0.0592573	25917727	0.517061	1.03594e-05	2.63087e-05	20.1957	17.2548
Specc1l	1	0.167327	0.059078	25917125	0.517049	1.15672e-07	3.62471e-07	14.116	11.0026
Leprot	1	0.330954	0.0736853	25917086	0.517048	9.07007e-05	0.000205503	25.856	23.6268
Nagk	1	0.123879	0.0407818	25916800	0.517043	5.3266e-09	1.8552e-08	12.0894	8.74158
Sqstm1	1	0.479954	0.0879901	25914714	0.517001	0.000423175	0.000877764	33.0538	31.9116
Zfp703	1	0.118346	0.0463609	25911940	0.516946	1.04645e-09	3.84635e-09	11.0762	7.78806
Guca1a	1	0.0606472	0.0193802	2.59114e+07	0.516936	4.48714e-15	2.31086e-14	7.79175	4.33368
Ndufv3	1	0.572347	0.0824919	25910160	0.51691	0.000874747	0.0017418	37.7708	38.0838
Gm47283	1	0.0430169	0.0186162	2.5908e+07	0.516868	2.27208e-20	1.51104e-19	6.32425	2.90625
Mrps18b	1	0.176158	0.0518029	2.59074e+07	0.516855	5.97076e-07	1.74209e-06	15.4787	12.3387
Ppig	1	0.944142	0.0660483	2.59064e+07	0.516836	0.00258267	0.00481344	56.2893	57.2913
Rps28	1	1.47466	0.0934462	25904901	0.516805	0.00337783	0.00617302	65.0594	69.7042
Aifm2	1	0.0970302	0.0356669	25904238	0.516792	1.13125e-10	4.44527e-10	10.0629	6.70321
Raph1	1	0.194318	0.0596988	25903653	0.51678	1.16132e-06	3.28719e-06	16.0727	13.0182
Lamtor2	1	0.804646	0.0679023	2.59034e+07	0.516775	0.00220232	0.00414284	49.8602	51.8157
Ago3	1	0.117172	0.0500933	25902482	0.516757	2.7135e-10	1.03975e-09	10.2725	7.01724
Pigk	1	0.213754	0.0593839	25900049	0.516709	6.26351e-06	1.63832e-05	18.3438	15.4277
Psma4	1	1.66574	0.0523021	25900004	0.516708	0.00391187	0.00708592	78.6513	78.3145
Fus	1	0.800943	0.0794721	25899454	0.516697	0.00227272	0.0042666	49.8952	51.3532
Tm2d1	1	0.237659	0.0564643	2.5899e+07	0.516687	2.00604e-05	4.93195e-05	20.6499	17.7629
Tmem106c	1	0.0458687	0.0282984	25897384	0.516655	1.87637e-25	1.53954e-24	5.45073	2.10689
Fkbp2	1	0.509928	0.0868024	2.58968e+07	0.516643	0.00079463	0.00158969	35.1153	35.0862
Ube2v2	1	0.454506	0.0743122	2.58966e+07	0.51664	0.000531677	0.00108964	32.949	31.4663
Galnt6	1	0.0641217	0.0287549	25896566	0.516639	8.18621e-16	4.39118e-15	7.26765	3.92258
Sumf1	1	0.201573	0.0590464	2.58965e+07	0.516638	3.32038e-06	8.98301e-06	17.1558	14.2229
Swi5	1	0.918937	0.0634896	25896374	0.516635	0.00288587	0.00533817	55.2061	57.2057
Ift43	1	0.0669342	0.0412564	25894899	0.516606	9.15494e-20	5.94241e-19	6.21943	2.92909
Gm2000	1	0.0698738	0.021165	2.58925e+07	0.516558	6.14231e-12	2.65744e-11	8.97973	5.58981
Dpys	1	0.0661618	0.0510733	25889968	0.516507	1.70745e-29	1.64417e-28	4.96157	1.69579
Irak2	1	0.141978	0.0354426	25889742	0.516503	1.78528e-07	5.49809e-07	13.8365	10.5344
Alg1	1	0.0630457	0.0242868	25889413	0.516496	2.09788e-14	1.04171e-13	7.68693	4.33939
Nudt2	1	0.205292	0.0617003	25887649	0.516461	4.07171e-06	1.08968e-05	17.0161	14.1829
Snx12	1	0.226437	0.0637389	25887475	0.516458	1.35802e-05	3.4021e-05	19.0426	16.3412
Sdf2l1	1	0.407452	0.0763693	2.58861e+07	0.51643	0.000372183	0.000778105	29.5248	27.9262
Car13	1	0.0724342	0.0406996	25884747	0.516403	1.82755e-17	1.06982e-16	6.60377	3.34589
Atp1b3	1	0.959754	0.0593842	2.58845e+07	0.516399	0.00326449	0.00598144	57.0929	56.3435
Slc25a4	1	0.531973	0.0831891	2.58844e+07	0.516397	0.000916175	0.00181744	35.3249	34.6523
Tmem141	1	0.0882447	0.0381779	25883774	0.516384	2.33676e-12	1.03978e-11	8.49057	5.2301
Slc25a1	1	0.0548345	0.0196393	25882549	0.516359	1.6218e-15	8.5385e-15	7.19776	3.86548
Pold4	1	0.525381	0.0866816	2.58816e+07	0.51634	0.00101546	0.00200294	35.6045	35.3146
Akr1b10	1	0.143409	0.052781	25881406	0.516337	4.18643e-08	1.3571e-07	12.2991	9.19836
Hsd17b12	1	0.296569	0.0635594	25881137	0.516331	0.000116642	0.000259775	24.3536	21.9253
Mllt6	1	0.125466	0.0447667	25880650	0.516321	1.3383e-08	4.51925e-08	11.6003	8.44467
Bhlhe41	1	0.0674503	0.0461456	2.58774e+07	0.516257	2.28265e-24	1.79457e-23	5.34591	2.11831
Timm8b	1	0.610282	0.0836482	25876567	0.51624	0.0018579	0.00353693	41.2648	42.0007
Ap1s1	1	0.194047	0.0529065	2.58762e+07	0.516232	7.17424e-06	1.86685e-05	17.5052	14.5997
Fam96b	1	0.214089	0.0524988	25875823	0.516225	1.60135e-05	3.98023e-05	18.9378	16.0843
Slc29a3	1	0.191728	0.0522084	25875639	0.516222	4.48613e-06	1.19426e-05	16.7715	13.8175
Zmiz2	1	0.107249	0.0276809	25875407	0.516217	1.82532e-08	6.09705e-08	11.775	8.48464
Isoc1	1	0.191238	0.0587694	25874033	0.516189	4.14006e-06	1.10718e-05	16.492	13.6462
Psmd7	1	0.454144	0.0724453	25872849	0.516166	0.00089128	0.00177059	33.9972	32.7909
Noc2l	1	0.113279	0.031274	2.58722e+07	0.516152	3.00554e-08	9.84657e-08	11.9846	8.71874
Glmp	1	0.268536	0.0647594	2.58721e+07	0.51615	6.29678e-05	0.000145521	21.5584	19.316
Lsr	1	0.104017	0.0364112	25871992	0.516149	9.89326e-10	3.63879e-09	10.1677	6.95444
Aoah	1	0.327444	0.0750591	25870350	0.516116	0.00019621	0.000425358	25.1922	23.2614
Mroh1	1	0.0762584	0.0263344	2.58692e+07	0.516093	1.27673e-11	5.3769e-11	8.70021	5.44136
Cd151	1	0.0855172	0.0342811	25868495	0.516079	2.2706e-11	9.40544e-11	8.80503	5.59552
Eef2kmt	1	0.078786	0.0278849	25866727	0.516044	1.55591e-11	6.5082e-11	8.70021	5.45849
Asph	1	0.237893	0.0649177	25866198	0.516033	1.93591e-05	4.76694e-05	18.6932	16.0272
Best1	1	0.0406858	0.0321792	2.58636e+07	0.515982	2.55555e-39	3.35091e-38	4.22781	1.03346
Psmc6	1	0.891716	0.0647688	2.58631e+07	0.515971	0.00403597	0.0072822	54.6122	55.4242
Mrps25	1	0.270063	0.0596989	25861575	0.515941	0.000106353	0.000238243	22.7813	20.241
Rpl21	1	3.06931	0.050884	2.586e+07	0.51591	0.00626414	0.0109499	96.5409	95.8262
Kxd1	1	0.63233	0.0833776	2.58587e+07	0.515884	0.00241102	0.00450639	41.8938	42.486
Cd22	1	0.0297199	0.0254525	2.58571e+07	0.515852	1.4826e-59	3.10898e-58	3.66876	0.496745
Mrfap1	1	0.830987	0.0608981	2.58567e+07	0.515844	0.00418006	0.00752872	51.8868	54.4422
Rps19bp1	1	0.0863766	0.0244202	25856382	0.515837	2.45912e-09	8.78836e-09	10.2725	7.02866
Tmem237	1	0.0630656	0.037842	2.58557e+07	0.515823	5.64673e-18	3.36408e-17	6.11461	2.97476
Abcc3	1	0.055983	0.0376109	25853835	0.515787	3.49008e-21	2.40319e-20	5.52061	2.38666
Tesk1	1	0.0526368	0.0218355	25852807	0.515766	6.51263e-16	3.51043e-15	6.63871	3.44867
Arl4c	1	0.305034	0.0640286	25852210	0.515754	0.000178212	0.000388238	23.7596	21.4628
Snhg12	1	0.216761	0.0652146	25850976	0.515729	1.17731e-05	2.96817e-05	17.0161	14.3771
Ctso	1	0.16929	0.0562676	25848842	0.515687	1.61706e-06	4.5127e-06	14.3256	11.4822
Rnf7	1	0.684475	0.0688757	25846109	0.515632	0.00346936	0.0063257	45.6674	46.3058
Mtss1	1	0.104123	0.0297883	25844225	0.515595	1.87286e-08	6.2483e-08	10.9015	7.78806
Lemd2	1	0.0801808	0.021158	25843513	0.515581	7.55988e-10	2.81038e-09	9.50384	6.30353
Sfxn3	1	0.189073	0.051713	25843488	0.51558	9.94154e-06	2.53055e-05	16.5618	13.7433
Llph	1	0.628152	0.0757206	25843021	0.515571	0.00301006	0.0055487	42.2781	42.9199
Pdxk	1	0.081496	0.0265851	25842831	0.515567	1.71006e-10	6.64204e-10	8.94479	5.78394
BC028528	1	0.498024	0.0818758	25842148	0.515553	0.00138559	0.00268103	33.8225	32.7909
Eif4e	1	0.542101	0.0772373	2.58418e+07	0.515546	0.00203788	0.00385771	37.3864	36.919
Tubb2a	1	0.190306	0.061317	2.58415e+07	0.51554	4.6141e-06	1.22597e-05	15.269	12.5328
Arhgap10	1	0.0370266	0.0181293	25839677	0.515504	6.22108e-22	4.45804e-21	5.31097	2.18111
Plekhm2	1	0.0567528	0.018617	25838575	0.515482	3.88124e-13	1.80674e-12	7.40741	4.24803
Slc11a2	1	0.0569528	0.0306592	25838505	0.515481	5.95527e-17	3.37567e-16	6.14955	3.0547
Igf2r	1	0.132837	0.0387847	25836852	0.515448	4.87847e-07	1.43622e-06	12.8931	9.87781
Fyttd1	1	0.182555	0.0546237	25836791	0.515447	6.68998e-06	1.74452e-05	15.6184	12.8697
Mr1	1	0.0536656	0.0352392	2.58361e+07	0.515432	2.47704e-23	1.86797e-22	5.06639	1.99269
Lman1	1	0.217072	0.0523463	25834793	0.515407	4.49167e-05	0.000105653	18.9378	16.267
Rxra	1	0.0370082	0.0170993	2.58344e+07	0.515399	2.67344e-21	1.85335e-20	5.34591	2.2325
Rab10	1	0.668044	0.0744191	25833161	0.515374	0.00371191	0.00674357	43.7456	44.5758
Parp1	1	0.179234	0.0523317	25832119	0.515353	8.36518e-06	2.15903e-05	15.7932	13.0067
Cnpy2	1	0.362294	0.0715888	25831859	0.515348	0.000666755	0.00134846	27.7428	26.122
Galk2	1	0.128216	0.0377313	25831328	0.515338	3.74093e-07	1.11166e-06	12.5087	9.48955
Snx8	1	0.0428716	0.0200672	25829862	0.515308	3.72368e-19	2.34698e-18	5.62544	2.53511
Pepd	1	0.207675	0.0505374	2.58282e+07	0.515275	2.85266e-05	6.90477e-05	17.7149	14.9538
Vps50	1	0.155405	0.0507219	25828115	0.515273	1.21219e-06	3.42158e-06	13.3473	10.483
Il18bp	1	0.436107	0.0659698	2.58279e+07	0.515269	0.0011059	0.00217013	30.7128	29.0796
Arhgap31	1	0.23412	0.0623966	25827443	0.51526	6.67088e-05	0.000153782	19.2173	16.8665
Rras	1	0.147228	0.0296511	2.58263e+07	0.515236	2.81361e-06	7.67053e-06	14.3955	11.2995
Ltbp3	1	0.0227003	0.0191755	25826176	0.515235	3.80063e-57	7.52864e-56	3.529	0.479616
Spint1	1	0.265399	0.0745624	2.58249e+07	0.515209	8.76386e-05	0.00019889	19.6716	17.4489
Gga2	1	0.0621567	0.0344418	25823943	0.51519	1.94656e-15	1.01999e-14	6.32425	3.31164
Etfa	1	0.419585	0.0779844	2.58225e+07	0.515161	0.00127982	0.00248984	30.7827	29.6506
Ndufb2	1	0.323472	0.0674543	25820842	0.515128	0.000523627	0.00107407	25.4018	23.8095
Cct3	1	0.346723	0.0650517	2.58204e+07	0.51512	0.000691252	0.0013947	27.1488	25.2084
Hspd1	1	0.509781	0.0665179	25819299	0.515098	0.00242708	0.00453489	36.4081	35.3603
1190007I07Rik	1	0.069759	0.0326088	25819243	0.515096	5.17064e-13	2.38197e-12	7.09294	4.07674
Nsa2	1	0.876831	0.0594066	25818952	0.515091	0.00662236	0.0115144	52.7603	55.9267
Agtrap	1	0.38504	0.0745542	25818590	0.515083	0.00103191	0.0020332	28.8609	27.6236
Mrpl54	1	0.317639	0.0651463	25818067	0.515073	0.000468941	0.000968166	24.8078	23.0102
Nr2c2ap	1	0.150658	0.0438143	25815163	0.515015	2.29483e-06	6.29958e-06	13.5919	10.7229
Nop10	1	0.541857	0.0641897	2.58142e+07	0.514996	0.00321066	0.00589276	38.7841	38.1523
Bmp2k	1	0.382978	0.0642488	2.5814e+07	0.514992	0.00102099	0.00201276	28.8959	26.9784
Pla2g16	1	0.415035	0.0636696	25812186	0.514956	0.00132895	0.00257637	30.3983	28.6799
Arl5c	1	0.285067	0.0662636	2.58109e+07	0.514929	0.000187968	0.000407889	21.1391	18.8364
Parvb	1	0.0661025	0.0249059	25810623	0.514924	2.32198e-11	9.60077e-11	7.75681	4.74478
Rps21	1	1.60155	0.0666679	25810388	0.51492	0.00957195	0.0162159	68.4137	72.9816
Erp29	1	0.902567	0.0574875	25810145	0.514915	0.00693165	0.0120107	51.4326	54.0596
Il3ra	1	0.0930931	0.022288	25810125	0.514915	2.36462e-08	7.82541e-08	10.2027	7.15428
Ndufa12	1	0.425271	0.0672414	25809868	0.514909	0.00179025	0.00341812	32.0755	30.9295
Nab2	1	0.0491493	0.0229222	25808622	0.514885	5.28899e-16	2.86478e-15	6.00978	3.01473
Gfer	1	0.0919839	0.025565	25807822	0.514869	3.09238e-08	1.01221e-07	10.2725	7.24563
Gm26669	1	0.0691379	0.036008	25807415	0.51486	1.33352e-16	7.41862e-16	5.83508	2.86628
Slc35a1	1	0.147185	0.0554942	25807255	0.514857	6.99963e-07	2.03052e-06	12.0894	9.35823
Vdac3	1	1.04985	0.0491787	2.58055e+07	0.514822	0.00883643	0.0150364	60.8665	62.4072
Golph3l	1	0.211166	0.0653631	25802007	0.514753	2.99432e-05	7.2146e-05	16.3522	13.8689
Foxp4	1	0.0409674	0.0222083	25801920	0.514751	1.63211e-19	1.04533e-18	5.24109	2.27818
Nufip1	1	0.212379	0.059981	2.58012e+07	0.514737	4.35887e-05	0.000102704	17.0161	14.5541
Romo1	1	0.181623	0.0433597	25800608	0.514725	2.8971e-05	7.00011e-05	16.3522	13.7262
G3bp1	1	0.503445	0.069297	2.57982e+07	0.514677	0.00319805	0.00587253	36.0936	35.406
Psmd1	1	0.367226	0.0780639	25798178	0.514676	0.00120596	0.00235564	27.673	26.573
Slc1a2	1	0.0887333	0.0587595	25797601	0.514665	1.17478e-15	6.23534e-15	5.87002	3.01473
Bvht	1	0.0407654	0.0342684	25797576	0.514664	4.19888e-41	5.77177e-40	3.7037	0.776522
Naa20	1	0.360536	0.0693918	25797090	0.514654	0.00110723	0.00217236	27.4983	25.8308
Tmcc3	1	0.100259	0.0413565	25796592	0.514645	2.74873e-09	9.77295e-09	8.83997	5.96095
Acp1	1	0.534032	0.0740485	25795666	0.514626	0.00391249	0.00708592	37.8057	37.7241
Fyb	1	1.16171	0.0485179	2.57935e+07	0.514584	0.0103075	0.0173454	62.5786	64.4227
Clmp	1	0.0624864	0.0403559	2.57935e+07	0.514583	4.37547e-18	2.61938e-17	5.34591	2.46089
Nsfl1c	1	0.166944	0.0476452	25790975	0.514532	1.62668e-05	4.03867e-05	15.0594	12.3558
Mnat1	1	0.135877	0.0486516	2.57907e+07	0.514527	6.5663e-07	1.91081e-06	11.5653	8.83293
Fmn1	1	0.0503502	0.0293781	25790677	0.514527	1.14082e-18	6.98018e-18	5.24109	2.33527
Emc10	1	0.171341	0.0386265	25790191	0.514517	2.55123e-05	6.19953e-05	15.7932	13.0296
Gls	1	0.591047	0.0824721	25789567	0.514504	0.00465034	0.00831499	38.8889	39.2486
Tfec	1	0.365276	0.0684272	25789316	0.514499	0.0010914	0.0021451	26.6247	24.9914
Gltp	1	0.453609	0.0733509	25786593	0.514445	0.00290534	0.00536792	32.914	32.6253
Dhdh	1	0.084088	0.0361123	25786340	0.51444	3.59325e-10	1.36413e-09	7.96646	5.11591
Rpl37	1	2.25777	0.0368312	25785874	0.514431	0.0130741	0.0216625	84.9057	87.9525
Ppt2	1	0.192054	0.0531808	25785493	0.514423	4.82325e-05	0.000113189	16.5618	13.9945
Ndufb6	1	0.621854	0.0744409	2.57855e+07	0.514423	0.00604329	0.0105922	42.3829	43.0855
Cpped1	1	0.0556515	0.0262819	25784888	0.514411	2.09947e-14	1.04203e-13	6.11461	3.22028
Gpr180	1	0.0459495	0.0212622	25781944	0.514352	6.38224e-16	3.44182e-15	5.69532	2.79776
Ptprs	1	0.0468492	0.0235168	2.57812e+07	0.514338	1.90996e-16	1.05357e-15	5.55556	2.67786
0610012G03Rik	1	0.234739	0.0523339	25778090	0.514275	0.000233228	0.000502174	19.7414	17.4603
Dnaja3	1	0.0864193	0.0387914	2.57781e+07	0.514275	8.92498e-10	3.30567e-09	8.07128	5.25865
Snhg6	1	0.0771172	0.028024	25777254	0.514259	1.14095e-09	4.17431e-09	8.1761	5.31575
Emb	1	1.82784	0.0376784	25774305	0.5142	0.0143614	0.0235981	79.6646	81.215
Slc31a1	1	0.768676	0.0537709	25773816	0.51419	0.00811084	0.013902	47.6939	46.4657
Mydgf	1	0.348211	0.0637932	25772368	0.514161	0.00165253	0.00316771	27.5681	25.9678
Pdlim4	1	0.0586956	0.0395511	2.57723e+07	0.51416	2.87809e-19	1.8223e-18	4.92662	2.11831
Eif2s1	1	0.6317	0.0648788	25766375	0.514042	0.0072029	0.0124535	42.1384	42.0978
Cbr1	1	0.0407605	0.023739	25766104	0.514036	2.79796e-20	1.85411e-19	4.75192	1.93559
Slc22a4	1	0.0748459	0.04013	25764955	0.514013	6.44045e-12	2.77884e-11	6.63871	3.88832
Snx7	1	0.0471517	0.0281671	25763310	0.513981	1.68615e-18	1.02378e-17	4.96157	2.16969
Sept8	1	0.0327041	0.0227734	25762999	0.513974	4.54316e-27	3.95583e-26	4.08805	1.2904
Zfp36	1	2.50309	0.0447172	2.57623e+07	0.51396	0.0163583	0.0265684	87.7708	87.4672
Sigmar1	1	0.11469	0.0327718	25761333	0.513941	1.09698e-06	3.1162e-06	11.181	8.41612
Gsap	1	0.493902	0.0671483	25760927	0.513933	0.00459662	0.00822956	34.8008	33.9557
Gpaa1	1	0.0935666	0.0208906	25760538	0.513925	5.13168e-07	1.50677e-06	10.6918	7.82231
Desi2	1	0.192042	0.0501391	25759073	0.513896	0.00011306	0.000252247	16.9113	14.5027
Snrpb2	1	0.72565	0.0626484	2.57587e+07	0.513889	0.00985279	0.0166408	46.8903	47.5334
Extl3	1	0.0846193	0.0317289	2.57581e+07	0.513877	1.95137e-08	6.49265e-08	8.77009	6.02375
Bola1	1	0.0626679	0.0168522	2.57551e+07	0.513816	1.85768e-09	6.70153e-09	7.93152	5.09878
Gm26802	1	0.0568601	0.0414499	25754747	0.51381	7.7564e-23	5.74761e-22	4.33263	1.59301
Fam129b	1	0.100707	0.0285907	25754238	0.5138	3.62898e-07	1.08042e-06	10.2027	7.45118
Ktn1	1	0.202993	0.052159	25753333	0.513782	0.000124577	0.000276385	16.8414	14.4285
Fzd1	1	0.0532776	0.0347732	25749908	0.513713	3.86193e-19	2.43273e-18	4.71698	1.98698
Slc36a4	1	0.0878982	0.0363906	25748680	0.513689	5.673e-09	1.96781e-08	8.07128	5.37855
Tusc3	1	0.102815	0.0371466	25746109	0.513637	3.30987e-07	9.90727e-07	9.85325	7.21137
Srprb	1	0.0591478	0.0229405	25745069	0.513617	4.2256e-11	1.7095e-10	6.74354	3.9968
Nbdy	1	0.196764	0.0608659	25744029	0.513596	0.000100518	0.000226176	15.7582	13.5435
Gas2l1	1	0.0486481	0.0249912	25743286	0.513581	3.16223e-14	1.55146e-13	5.5905	2.87199
Dennd1a	1	0.128846	0.0325152	25741581	0.513547	7.55072e-06	1.95976e-05	12.2642	9.59233
Rbpj	1	0.56212	0.0670614	2.57413e+07	0.513542	0.0078986	0.0135717	38.3997	38.4892
Ctnnd1	1	0.126173	0.0482026	25741199	0.513539	2.03541e-06	5.61663e-06	10.9015	8.38187
Slc6a6	1	0.804852	0.0590771	2.57409e+07	0.513534	0.0133018	0.0220233	49.7904	51.1762
Erap1	1	0.313979	0.0617643	2.57396e+07	0.513508	0.00167946	0.00321711	24.6331	22.8788
Endog	1	0.0296173	0.0159163	25738924	0.513494	5.00235e-21	3.42115e-20	4.40252	1.68437
Tomm40	1	0.0983885	0.022761	25738889	0.513493	1.88353e-06	5.2222e-06	10.9713	8.22199
Chchd6	1	0.0360837	0.0218777	25738132	0.513478	1.5321e-20	1.0263e-19	4.43746	1.73575
Caml	1	0.125953	0.0375212	25736063	0.513437	5.88431e-06	1.54496e-05	11.775	9.16981
Agap3	1	0.0384741	0.013301	2.57358e+07	0.513431	1.30129e-13	6.19004e-13	5.69532	2.96334
Rab13	1	0.0473295	0.022621	25735458	0.513425	1.5177e-14	7.59395e-14	5.41579	2.71783
Ddx54	1	0.118158	0.0209515	25735393	0.513424	1.17545e-05	2.96415e-05	12.6485	9.85497
Pald1	1	0.0587574	0.034066	2.57353e+07	0.513423	2.32039e-13	1.0893e-12	5.69532	3.04328
Nudt19	1	0.120318	0.0348277	2.57341e+07	0.513397	7.29349e-06	1.89699e-05	11.9147	9.32397
Ddx1	1	0.181334	0.0452943	2.57335e+07	0.513386	0.000158106	0.000346341	16.3871	13.9603
Mbd3	1	0.110409	0.0243421	2.57331e+07	0.513377	5.83032e-06	1.53151e-05	11.775	9.0499
Fam136a	1	0.0798422	0.0334532	25732992	0.513376	5.77132e-09	2.00066e-08	7.75681	5.11591
Pes1	1	0.0917629	0.0243753	25728819	0.513292	9.83719e-07	2.81102e-06	10.1677	7.47973
Lipo3	1	0.0710001	0.037607	2.57281e+07	0.513278	1.27523e-11	5.37263e-11	6.18449	3.56857
Tomm6	1	0.0485579	0.0126088	25727428	0.513265	1.4385e-10	5.61285e-10	6.74354	4.01964
Tspan17	1	0.0533199	0.0191929	25727260	0.513261	1.14019e-11	4.82201e-11	6.21943	3.52861
Abr	1	0.376006	0.0581822	25726026	0.513237	0.00400483	0.00723308	29.0007	27.6693
Zfp318	1	0.0773135	0.0368435	25725509	0.513226	7.31278e-10	2.72035e-09	6.98812	4.39648
Tmco1	1	0.519053	0.072425	2.57246e+07	0.513208	0.00866049	0.014771	36.6177	36.7934
Bmf	1	0.088166	0.0364324	25723609	0.513189	2.09151e-08	6.94643e-08	8.0014	5.41281
Jmy	1	0.0872086	0.0445573	2.57233e+07	0.513183	1.08022e-09	3.96128e-09	7.02306	4.47071
Wwc2	1	0.0666698	0.0282887	2.57232e+07	0.513181	3.64089e-10	1.38175e-09	6.81342	4.18522
Tmem119	1	0.0502703	0.0355226	2.57225e+07	0.513166	1.24554e-19	8.01437e-19	4.36758	1.75288
Nit2	1	0.158908	0.0508542	25720983	0.513136	3.23566e-05	7.75902e-05	12.9979	10.6658
Skp1a	1	0.438792	0.0717337	2.57205e+07	0.513126	0.00606479	0.0106266	31.7959	31.1865
Stx4a	1	0.202429	0.0427096	25720169	0.51312	0.000403228	0.000839213	17.8546	15.6218
Cenpb	1	0.13247	0.028595	25720132	0.513119	2.72656e-05	6.61108e-05	12.928	10.3746
Lyz2	1	2.40212	0.127611	25719464	0.513106	0.0177445	0.0286605	53.6338	53.934
Slc45a4	1	0.0785481	0.0244208	25718708	0.513091	1.13529e-07	3.56059e-07	8.66527	6.02375
Rest	1	0.375507	0.0715605	25717810	0.513073	0.00394577	0.00713687	27.5681	26.6301
Rpl27-ps3	1	0.0834794	0.0209035	25717209	0.513061	4.99199e-07	1.46808e-06	9.43396	6.76602
Slc29a1	1	0.0432837	0.0197803	2.57169e+07	0.513055	3.62748e-14	1.77423e-13	5.27603	2.6436
Nfkb2	1	0.10378	0.0204768	2.57165e+07	0.513047	4.26053e-06	1.13775e-05	10.9364	8.27338
Apex1	1	0.115184	0.0394248	25716048	0.513038	2.94578e-06	8.00724e-06	10.4822	7.97648
Grcc10	1	0.0335428	0.00894902	25716029	0.513037	5.89482e-14	2.85801e-13	5.34591	2.68357
Snapin	1	0.145023	0.0346034	25714360	0.513004	6.08426e-05	0.000140933	13.8365	11.2995
Tmed1	1	0.0737806	0.0258751	25714281	0.513002	1.59328e-08	5.3445e-08	7.75681	5.13875
Cdkal1	1	0.115638	0.0437149	25711562	0.512948	1.23591e-06	3.485e-06	9.67855	7.2285
Ifnar2	1	0.476116	0.0692717	25711343	0.512944	0.00839452	0.0143616	34.0321	33.9386
Mgarp	1	0.0675931	0.04119	2.5709e+07	0.512898	4.99909e-13	2.30966e-12	5.41579	2.88341
Zfhx3	1	0.315213	0.0617763	25708662	0.51289	0.00239601	0.00448061	23.8295	22.1252
Naxe	1	0.166902	0.0356656	25708433	0.512886	0.000232159	0.000500067	16.0028	13.5549
Tmem51	1	0.0892732	0.0231537	25707779	0.512873	8.72726e-07	2.50937e-06	9.50384	6.88592
Ldlrad4	1	0.0338962	0.0186928	2.57064e+07	0.512846	4.4136e-19	2.77394e-18	4.29769	1.71863
4930430E12Rik	1	0.0474629	0.0259719	2.57062e+07	0.512841	4.8394e-15	2.48765e-14	4.92662	2.35811
Trnau1ap	1	0.120487	0.0312228	25705794	0.512833	2.27577e-05	5.55936e-05	12.1943	9.638
Aco1	1	0.0889184	0.0316443	25705671	0.512831	2.07308e-07	6.34043e-07	8.59539	6.0523
Slc5a3	1	0.0779357	0.0478902	2.57052e+07	0.512822	4.09031e-12	1.7906e-11	5.62544	3.13464
Sh2d1b1	1	0.127862	0.055869	25704977	0.512817	1.57072e-06	4.38891e-06	9.57372	7.23992
Cnpy3	1	0.205991	0.0381391	2.57048e+07	0.512814	0.000590884	0.00120358	18.2041	15.8216
Cisd3	1	0.0419605	0.0175847	2.57048e+07	0.512814	4.77898e-13	2.20981e-12	5.41579	2.82631
Pdrg1	1	0.0953819	0.0288384	2.57045e+07	0.512806	1.14061e-06	3.23269e-06	9.53878	6.98299
Rrad	1	0.0613539	0.0323484	25703686	0.512791	2.09396e-12	9.34365e-12	5.55556	3.01473
Rab11fip5	1	0.0550908	0.0233338	25702990	0.512777	5.25315e-11	2.10829e-10	6.07966	3.51719
Fam105a	1	0.340276	0.0583575	25700980	0.512737	0.00379116	0.00687852	25.9958	24.3748
Nop14	1	0.105371	0.0341746	25700601	0.512729	3.66415e-06	9.85129e-06	10.2027	7.72525
Manba	1	0.0949719	0.0366873	25699338	0.512704	3.00327e-07	9.02854e-07	8.59539	6.1094
Il10rb	1	0.5513	0.0655505	2.56993e+07	0.512704	0.0124033	0.0206035	37.7708	38.0667
Cyb561d2	1	0.0989074	0.0289004	25699103	0.5127	3.05345e-06	8.28773e-06	10.0629	7.53683
Ube2q2	1	0.129043	0.0389075	2.5698e+07	0.512677	2.47547e-05	6.02333e-05	11.9147	9.48384
Gm26782	1	0.108644	0.0402054	25697793	0.512673	2.67918e-06	7.32024e-06	9.85325	7.41692
Ssb	1	1.02211	0.0414044	25697615	0.51267	0.0248111	0.0389899	59.8532	61.2025
Nup93	1	0.0525572	0.0215481	25697375	0.512665	1.38974e-10	5.43211e-10	6.18449	3.63138
Meaf6	1	0.181191	0.0473866	25697288	0.512663	0.000248807	0.000533543	15.4437	13.178
Ly6e	1	2.12786	0.0488204	2.56963e+07	0.512644	0.0293858	0.0455148	83.4731	82.2942
Rora	1	0.171447	0.0526813	25695821	0.512634	5.10408e-05	0.000119375	12.5786	10.3574
Galnt11	1	0.0901665	0.0255557	25695352	0.512625	1.11782e-06	3.17134e-06	9.2942	6.74889
Bcas2	1	0.478159	0.0693937	25694881	0.512615	0.0107519	0.0180331	34.8008	34.7322
Hmg20b	1	0.104856	0.0181132	25694801	0.512614	1.46074e-05	3.64626e-05	11.3906	8.77584
Fkbp4	1	0.111451	0.0244826	25694312	0.512604	2.73207e-05	6.62301e-05	12.0196	9.45529
Arfip2	1	0.0651619	0.0230339	2.56942e+07	0.512602	7.29011e-09	2.50447e-08	7.09294	4.55065
Adora2a	1	0.0387119	0.0224304	25693614	0.51259	2.8742e-17	1.66494e-16	4.40252	1.8785
Vkorc1	1	0.0621689	0.0229893	25692967	0.512577	4.32473e-09	1.51482e-08	6.91824	4.37935
Atp5j2	1	0.951823	0.0443933	2.56925e+07	0.512569	0.024893	0.039102	53.8784	58.8786
Ang	1	0.112226	0.0425588	2.56906e+07	0.51253	2.16624e-06	5.95984e-06	9.4689	7.08576
Mink1	1	0.066609	0.0245888	2.56899e+07	0.512515	1.26739e-08	4.28765e-08	7.16282	4.65342
Ppargc1b	1	0.0445156	0.0226738	25689307	0.512504	6.00071e-14	2.90808e-13	4.96157	2.45518
Lrrcc1	1	0.130074	0.0486116	2.56891e+07	0.512499	1.49075e-05	3.71699e-05	10.9364	8.66164
Zfp385a	1	0.0490298	0.0131243	25688414	0.512486	5.65002e-10	2.11885e-09	6.35919	3.80267
Pus1	1	0.0602401	0.0205211	25688010	0.512478	5.9071e-09	2.04326e-08	6.91824	4.39077
Mfsd11	1	0.0888035	0.027039	25687905	0.512476	1.13119e-06	3.20763e-06	9.08456	6.5833
Flt1	1	0.268036	0.0607963	25687417	0.512466	0.00151051	0.00291057	19.8812	18.1055
Phpt1	1	0.0458287	0.0169752	2.56871e+07	0.51246	1.07563e-10	4.2327e-10	5.97484	3.45438
Cxcl9	1	1.09694	0.0420378	2.56866e+07	0.51245	0.0148271	0.0242986	41.4046	38.3636
Mrpl55	1	0.186433	0.0440208	2.56859e+07	0.512436	0.000582036	0.00118686	16.8763	14.6911
Nagpa	1	0.0836032	0.0159391	25685378	0.512426	3.3874e-06	9.15158e-06	9.81831	7.23992
Creld1	1	0.0212005	0.0128891	2.56853e+07	0.512424	5.17204e-26	4.34976e-25	3.529	1.03346
Hexa	1	0.540471	0.0990358	2.56838e+07	0.512395	0.0105313	0.0176898	31.761	32.6767
Ier3ip1	1	0.699687	0.0626211	25683725	0.512393	0.0212679	0.0337952	45.5625	47.7218
2300009A05Rik	1	0.0682926	0.0204893	25683619	0.512391	7.60315e-08	2.40976e-07	7.68693	5.173
Hadh	1	0.0883603	0.0245465	25683245	0.512383	1.62691e-06	4.53679e-06	9.18938	6.6975
Commd3	1	0.404777	0.0611744	25682381	0.512366	0.00906792	0.0154138	31.1321	30.2843
Rab18	1	0.44714	0.065305	25679524	0.512309	0.0110902	0.0185613	33.0538	32.4826
Nln	1	0.090575	0.0324205	25678968	0.512298	1.13176e-06	3.20845e-06	8.80503	6.38346
Msantd4	1	0.0690697	0.0275686	2.56787e+07	0.512294	1.07066e-08	3.64321e-08	6.8833	4.42503
Akr7a5	1	0.0414624	0.0140087	2.56783e+07	0.512285	7.26556e-12	3.11666e-11	5.41579	2.91767
Mrpl36	1	0.358258	0.0549351	25677646	0.512272	0.00721084	0.0124653	28.4416	27.1097
Trim3	1	0.0452748	0.0212481	2.56776e+07	0.512271	6.07247e-13	2.78355e-12	5.06639	2.59792
Tlr7	1	0.247639	0.0503882	2.56769e+07	0.512257	0.00184109	0.00350855	20.0908	18.1512
Dohh	1	0.0727145	0.0186182	25676888	0.512256	6.6012e-07	1.92046e-06	8.52551	6.02375
Mt2	1	0.037424	0.0265536	25676818	0.512255	1.21796e-22	8.94755e-22	3.66876	1.22188
Chpt1	1	0.174648	0.0428929	25676106	0.512241	0.000429945	0.000891639	15.5486	13.3722
Baiap2	1	0.0591077	0.0260986	2.5675e+07	0.512219	1.74709e-09	6.31697e-09	6.32425	3.88832
Anapc10	1	0.318892	0.0611227	2.5674e+07	0.512198	0.00473812	0.00846376	24.5982	23.21
Glb1	1	0.0721291	0.0215592	25673202	0.512183	2.86618e-07	8.63747e-07	8.0014	5.53843
Fam71a	1	0.0412809	0.0237403	25673021	0.512179	3.34779e-17	1.92919e-16	4.19287	1.75288
Mfhas1	1	0.0685174	0.0305122	25671890	0.512157	1.29891e-08	4.38758e-08	6.77848	4.37935
Slc25a33	1	0.07394	0.0251327	25670123	0.512121	1.60785e-07	4.96961e-07	7.65199	5.2301
Pcnx	1	0.210197	0.0555209	2.56692e+07	0.512104	0.000864039	0.00172141	16.8414	14.9024
Idh3b	1	0.325244	0.058416	25668907	0.512097	0.00597413	0.0104842	25.7512	24.4262
Rragc	1	0.19969	0.0448585	25668547	0.51209	0.00110825	0.00217358	17.6101	15.6446
Paox	1	0.0717048	0.0257986	25667140	0.512062	2.07473e-07	6.34371e-07	7.68693	5.28149
Rnf128	1	0.0623738	0.0371762	2.56669e+07	0.512057	2.44624e-11	1.00953e-10	5.34591	2.98618
Slc35f5	1	0.108847	0.0381376	25665965	0.512039	6.59429e-06	1.72038e-05	9.57372	7.25705
Atp5k	1	0.499609	0.0811833	25665260	0.512024	0.0147953	0.0242536	33.1936	34.6637
B4gat1	1	0.0576302	0.0248543	2.56644e+07	0.512008	7.93828e-10	2.9471e-09	5.97484	3.56857
Dnajc19	1	0.453335	0.0592883	25664204	0.512003	0.0140971	0.0232154	33.8924	33.4247
Dyrk2	1	0.147201	0.0374079	25663758	0.511994	0.000181314	0.000394299	13.2774	11.0198
Ptov1	1	0.038062	0.00715546	2.56637e+07	0.511994	3.11657e-10	1.18927e-09	5.83508	3.36302
Nol12	1	0.120422	0.0304441	25663195	0.511983	7.4738e-05	0.000171295	11.9846	9.638
Tmem42	1	0.0748743	0.0314636	25662726	0.511974	6.07194e-08	1.94054e-07	7.09294	4.72765
Cd3eap	1	0.0770942	0.0219277	25662290	0.511965	1.36309e-06	3.83192e-06	8.52551	6.10369
Gamt	1	0.0389166	0.0127745	25659877	0.511917	2.8981e-11	1.19025e-10	5.34591	2.92338
Phf20	1	0.185778	0.0476205	2.56591e+07	0.511901	0.000699793	0.00141142	15.7582	13.709
4931406C07Rik	1	0.0806737	0.0305918	25658218	0.511884	4.1033e-07	1.21608e-06	7.75681	5.41281
Tmem159	1	0.150012	0.0475986	25658080	0.511881	0.000126982	0.000281272	12.369	10.2261
Snx15	1	0.104359	0.0326947	25656858	0.511857	1.22131e-05	3.07629e-05	9.81831	7.50257
Mrps5	1	0.0690029	0.0187473	25656481	0.511849	6.17511e-07	1.79886e-06	7.96646	5.56127
Tpd52l2	1	0.359286	0.0622618	25656235	0.511844	0.00958429	0.0162343	28.1621	27.2582
Enc1	1	0.0645185	0.0337096	25655827	0.511836	8.23557e-10	3.05338e-09	5.80014	3.47151
Crtc3	1	0.28967	0.0585894	25655416	0.511828	0.00477505	0.00851875	22.921	21.4172
Sulf2	1	0.208435	0.0540162	25654758	0.511815	0.00101884	0.00200924	16.4221	14.5484
Timm10	1	0.134367	0.0323792	25653876	0.511797	0.000166644	0.000364397	12.7533	10.4602
Adck5	1	0.0230206	0.0147954	25653658	0.511793	1.19999e-24	9.56969e-24	3.3543	0.987781
Ralgds	1	0.150279	0.0415871	25653532	0.51179	0.000205491	0.000444609	12.963	10.8142
Casp6	1	0.180543	0.0417562	25653252	0.511785	0.000638591	0.00129433	15.304	13.1438
Thoc1	1	0.161165	0.0469827	2.5652e+07	0.511761	0.000303649	0.000642575	13.522	11.4708
Gnpda2	1	0.157316	0.0463906	25651885	0.511758	0.000265404	0.000566504	13.2774	11.2082
Il6	1	0.27539	0.0978552	25651830	0.511757	0.000654276	0.00132492	14.8148	13.2066
Ssh1	1	0.0750947	0.0291404	25651044	0.511741	2.88147e-07	8.67883e-07	7.44235	5.11591
Pparg	1	0.0409204	0.0281825	25650898	0.511738	9.78002e-19	6.00719e-18	3.77358	1.43885
Ebpl	1	0.0657602	0.0214478	25650413	0.511728	1.02227e-07	3.21613e-07	7.058	4.69339
Smim26	1	0.113412	0.037374	25650397	0.511728	2.74456e-05	6.65038e-05	10.3075	8.06212
Ddit4	1	0.0601507	0.0214364	25649896	0.511718	7.9409e-09	2.7213e-08	6.25437	3.90545
Slx4ip	1	0.128857	0.047096	2.56497e+07	0.511713	3.05319e-05	7.34527e-05	10.3075	8.15919
Siae	1	0.0772681	0.0342473	25648034	0.511681	1.26341e-07	3.95011e-07	7.02306	4.73907
Chchd3	1	0.293313	0.0599592	25648032	0.511681	0.0057463	0.0101036	23.3753	21.9367
Yif1a	1	0.0934535	0.0216637	25646936	0.511659	2.29258e-05	5.5992e-05	10.1328	7.76522
R3hdm1	1	0.331082	0.0616094	25646290	0.511646	0.00816182	0.013985	25.7163	24.4719
Spns1	1	0.0541161	0.0181675	25645831	0.511637	1.8562e-08	6.19647e-08	6.42907	4.07103
AU022793	1	0.0241512	0.0198098	2.56449e+07	0.511618	3.83557e-34	4.2848e-33	2.90007	0.576682
Mmp2	1	0.0258183	0.0221528	2.56442e+07	0.511605	8.03747e-40	1.06523e-38	2.76031	0.439648
H2-Oa	1	0.0560516	0.0204393	2.56433e+07	0.511586	7.74738e-10	2.87912e-09	5.62544	3.29451
Dag1	1	0.0464839	0.0229351	25642959	0.51158	4.72869e-11	1.90539e-10	5.13627	2.8206
Tceal9	1	0.385053	0.0619112	25641270	0.511546	0.0113968	0.0190256	27.9525	27.1097
Nhlrc3	1	0.0902849	0.0255592	25640892	0.511538	8.56334e-06	2.20504e-05	9.08456	6.78314
Ndufaf4	1	0.0986224	0.0302273	2.56405e+07	0.51153	1.48999e-05	3.71594e-05	9.4689	7.21137
Acads	1	0.0783639	0.0157888	25639903	0.511519	8.02584e-06	2.07676e-05	9.08456	6.6975
Dtnbp1	1	0.172819	0.0359467	25638606	0.511493	0.00110753	0.00217256	15.863	13.8289
Lmf1	1	0.0526643	0.0147593	2.56383e+07	0.511486	1.58127e-08	5.30582e-08	6.25437	3.91116
Rps6ka4	1	0.0950759	0.0163328	25637332	0.511467	5.33282e-05	0.000124384	10.6918	8.31906
Cinp	1	0.115765	0.0368087	25636666	0.511454	6.83793e-05	0.00015747	10.7617	8.61025
Plekhn1	1	0.0602135	0.027485	2.56365e+07	0.511451	9.96502e-09	3.39502e-08	6.04472	3.77412
Camta2	1	0.059267	0.0133454	2.56365e+07	0.51145	4.53548e-07	1.33809e-06	7.37247	5.01884
Snx29	1	0.0511068	0.025753	2.56361e+07	0.511442	2.21537e-11	9.18354e-11	4.92662	2.6436
Tcf12	1	0.1494	0.0392425	25635609	0.511433	0.000365687	0.000765535	13.1726	11.0769
Trp53	1	0.195295	0.0415006	25635215	0.511425	0.00197703	0.00374828	17.5052	15.4962
Tsc22d1	1	0.0569681	0.0291422	2.56352e+07	0.511425	6.75291e-11	2.6888e-10	5.06639	2.79205
Ei24	1	0.19893	0.0420194	25634290	0.511407	0.00222232	0.00417816	17.8197	15.8787
Timm9	1	0.114641	0.0363788	25633837	0.511398	5.34326e-05	0.000124601	10.4123	8.23341
Manbal	1	0.168314	0.0343433	25632915	0.511379	0.00106362	0.00209251	15.5136	13.3779
Tmem199	1	0.187423	0.0503181	25632690	0.511375	0.00117815	0.00230579	15.5486	13.6919
Sh3bgrl	1	0.87781	0.0497737	2.56325e+07	0.51137	0.0400745	0.0604578	53.0049	54.6763
Bcl2l11	1	0.334438	0.0673471	2.56316e+07	0.511352	0.00817978	0.0140115	24.0042	22.8674
Fads1	1	0.056102	0.0308154	2.56291e+07	0.511304	2.13736e-10	8.25836e-10	5.13627	2.90625
Lsm7	1	0.111284	0.0188587	25626818	0.511258	0.000190936	0.000414168	11.9147	9.58091
Mrpl3	1	0.123393	0.0314895	25626750	0.511256	0.000223207	0.000481532	12.0196	9.83784
Rufy2	1	0.0443604	0.0184768	25625022	0.511222	1.93631e-10	7.50243e-10	5.10133	2.83773
Cep162	1	0.0720049	0.0219637	25623838	0.511198	8.98247e-07	2.57674e-06	7.33753	5.08165
Smyd3	1	0.0652241	0.0256861	25623262	0.511187	7.26964e-08	2.3067e-07	6.35919	4.12813
Fance	1	0.0348274	0.0147961	2.56219e+07	0.511159	2.71009e-12	1.20108e-11	4.50734	2.25534
Aco2	1	0.275584	0.0451914	25620237	0.511126	0.0089169	0.0151617	23.7945	22.2736
Cxcl1	1	0.116084	0.0737013	25620171	0.511125	1.69717e-09	6.14247e-09	5.31097	3.1746
Slc36a2	1	0.0201757	0.0177726	2.56201e+07	0.511123	1.14529e-43	1.70305e-42	2.55066	0.325454
Adgb	1	0.0505766	0.0287919	25619545	0.511112	6.35087e-11	2.53327e-10	4.8218	2.62076
Vps41	1	0.240933	0.0480644	2.56184e+07	0.51109	0.00481248	0.00858278	19.8812	18.1626
Kctd17	1	0.0389969	0.01828	25618191	0.511085	6.14749e-12	2.65864e-11	4.54228	2.31244
Il12a	1	0.14253	0.0597645	25617871	0.511079	3.6468e-05	8.69603e-05	9.36408	7.37696
Tsfm	1	0.0872923	0.0226915	2.56156e+07	0.511033	2.99351e-05	7.21421e-05	9.32914	7.09718
Gab1	1	0.0562894	0.0286145	2.56155e+07	0.511032	7.17661e-10	2.67417e-09	5.13627	2.95192
Polr2e	1	0.221667	0.0416721	2.56149e+07	0.51102	0.00428375	0.00770018	19.1125	17.2833
Rdh14	1	0.0883736	0.0290081	25614604	0.511014	1.13088e-05	2.8589e-05	8.49057	6.31495
Dusp23	1	0.043819	0.0182728	25613494	0.510992	1.06201e-09	3.89708e-09	5.20615	2.99189
Mrc1	1	0.0592865	0.0295387	2.56124e+07	0.51097	6.34011e-10	2.37284e-09	5.06639	2.89483
Eif3i	1	0.745899	0.0503477	25610313	0.510928	0.0442231	0.066043	47.5192	49.7716
Fam3a	1	0.0849057	0.0300786	25609927	0.510921	7.89833e-06	2.04472e-05	8.10622	5.96095
Tnip1	1	0.189123	0.0442237	25609346	0.510909	0.00234762	0.00439752	16.2823	14.4513
Lrrc58	1	0.296614	0.0549722	25608931	0.510901	0.0111254	0.0186018	24.109	22.8674
Slc30a9	1	0.0890823	0.0187729	25608679	0.510896	5.83986e-05	0.00013564	9.74843	7.51399
Saraf	1	0.320507	0.0486973	25608619	0.510894	0.0135484	0.0223921	25.9259	24.6146
Cryz	1	0.032644	0.0243464	25608416	0.51089	2.11544e-21	1.47682e-20	3.17959	1.00491
Ptafr	1	0.715872	0.0465608	2.56083e+07	0.510888	0.0383887	0.058128	43.7456	43.0341
Slc38a7	1	0.0333444	0.0118825	25607676	0.510876	3.30059e-11	1.34956e-10	4.61216	2.4095
Ift22	1	0.0684725	0.0141131	25607027	0.510863	4.66092e-06	1.23722e-05	7.79175	5.56127
Prmt2	1	0.0206082	0.0144004	2.56064e+07	0.51085	1.63265e-26	1.39422e-25	2.90007	0.725134
Ogfod3	1	0.040991	0.0211122	25606320	0.510849	7.78883e-12	3.33468e-11	4.40252	2.2325
Ext2	1	0.0514725	0.0152973	25603907	0.5108	1.78334e-07	5.49365e-07	6.28931	4.09387
Gnl3	1	0.171706	0.0392909	25603824	0.510799	0.0016281	0.00312411	14.8847	12.9611
2010315B03Rik	1	0.0957939	0.0395609	25603785	0.510798	1.02741e-05	2.6116e-05	8.03634	5.9952
Pole4	1	0.278694	0.0588159	25602047	0.510763	0.00999038	0.0168527	22.4319	21.2858
Nfe2l1	1	0.105455	0.0238307	25601925	0.510761	0.00017201	0.000375389	10.6918	8.52461
Ccdc122	1	0.0633641	0.0307268	2.56019e+07	0.510761	4.22392e-08	1.36886e-07	5.7652	3.64851
Nmt1	1	0.272347	0.0471426	25601516	0.510753	0.00984683	0.0166358	22.5017	21.086
Ormdl2	1	0.502184	0.058627	25598703	0.510697	0.0323163	0.0495898	35.8491	35.9598
Trip10	1	0.0259709	0.0134972	25598412	0.510691	3.31199e-16	1.80895e-15	3.56394	1.41601
Slc35f6	1	0.139247	0.0320884	25597879	0.51068	0.000743085	0.00149276	12.7883	10.7514
Arl2	1	0.042482	0.0111603	2.55978e+07	0.510679	4.27738e-08	1.38456e-07	5.7652	3.57999
Wdr91	1	0.034961	0.0158358	25597468	0.510672	1.08034e-11	4.58112e-11	4.33263	2.18682
Tmem250-ps	1	0.0290562	0.0122409	25596651	0.510656	6.03977e-13	2.76971e-12	4.05311	1.90134
Coprs	1	0.0356561	0.0236149	2.55953e+07	0.510629	1.45402e-15	7.68069e-15	3.59888	1.47882
Nubpl	1	0.0465705	0.0239336	2.55945e+07	0.510613	2.14312e-10	8.27771e-10	4.6471	2.52941
Pip5k1c	1	0.109758	0.0137624	25593705	0.510597	0.000491044	0.00101173	11.9846	9.76362
Vamp7	1	0.231699	0.0465614	25593630	0.510595	0.00570502	0.0100406	18.6583	17.0378
Rpl4	1	2.09476	0.0290874	25592877	0.51058	0.0686645	0.0981946	85.3249	85.4688
Scd2	1	0.13177	0.0382909	25592698	0.510577	0.000503314	0.00103528	11.74	9.80359
Fbxo22	1	0.154345	0.0369169	2.55927e+07	0.510577	0.00155343	0.00298703	14.1509	12.2131
Heatr1	1	0.109777	0.0314007	25592221	0.510567	0.000188413	0.000408775	10.3424	8.31335
2410015M20Rik	1	0.555061	0.0611714	25592187	0.510567	0.0398806	0.0602226	38.6443	39.8424
Tmem205	1	0.137256	0.0277641	25592102	0.510565	0.000947208	0.00187431	13.0328	10.9855
Praf2	1	0.0534354	0.0221088	25591805	0.510559	8.80007e-08	2.77959e-07	5.80014	3.69419
Zfp358	1	0.0236143	0.0101952	25591023	0.510543	4.06116e-15	2.09439e-14	3.63382	1.50737
Slc36a1	1	0.0910971	0.0244219	25590046	0.510524	7.17533e-05	0.000164863	9.25926	7.15999
2210016F16Rik	1	0.155408	0.032052	25588861	0.5105	0.00210455	0.00397037	14.8148	12.8412
Adi1	1	0.0469337	0.0210998	25588408	0.510491	3.95979e-09	1.3905e-08	5.03145	2.9348
H6pd	1	0.0923539	0.0268764	25587525	0.510474	6.73255e-05	0.000155123	9.08456	7.02866
Dnlz	1	0.0577974	0.0102611	2.55868e+07	0.51046	6.30815e-06	1.64883e-05	7.44235	5.28149
Dirc2	1	0.12017	0.0324419	25586106	0.510445	0.000400199	0.000833222	11.1461	9.14697
Slc50a1	1	0.304941	0.0550706	25585574	0.510435	0.0155697	0.0253844	24.2488	23.1815
Flywch1	1	0.0302562	0.0134345	25585175	0.510427	6.19848e-12	2.67965e-11	4.12299	2.02124
Sec22a	1	0.113772	0.0407874	2.55845e+07	0.510413	0.000120769	0.000268164	9.4689	7.54254
Eif2ak4	1	0.0602302	0.0264403	25584123	0.510406	2.2016e-07	6.70391e-07	5.90496	3.84835
Ccl6	1	1.80689	0.0964199	25583821	0.5104	0.0700737	0.100004	66.6317	70.5321
Maml2	1	0.0582075	0.027903	25583796	0.510399	7.66499e-08	2.42798e-07	5.5905	3.54003
Dtx3	1	0.0535512	0.0213162	25581897	0.510361	2.89299e-07	8.71117e-07	5.97484	3.89403
Hspbp1	1	0.0388737	0.0149732	25581860	0.510361	1.95851e-09	7.05151e-09	4.8218	2.72925
Gpr18	1	0.128345	0.0386992	25581691	0.510357	0.000257098	0.000549939	10.2725	8.35332
Zmynd8	1	0.188402	0.0353444	2.55816e+07	0.510355	0.00431605	0.00775226	16.7365	14.8624
Dcstamp	1	0.0407366	0.0349516	25581594	0.510355	4.68293e-27	4.07114e-26	2.69043	0.628069
Ginm1	1	0.17948	0.0343517	2.55815e+07	0.510353	0.00385008	0.006982	16.3173	14.4056
Osbpl8	1	0.339683	0.0638365	25581204	0.510348	0.0193272	0.0309912	25.6464	24.8601
Xlr4b	1	0.0717827	0.0309427	25580764	0.510339	1.64017e-06	4.57261e-06	6.53389	4.5221
Ahnak2	1	0.0197459	0.0174	25580592	0.510335	1.24656e-42	1.80523e-41	2.34102	0.274066
Mgst3	1	0.119214	0.0254204	25580307	0.51033	0.000558521	0.00114185	11.4955	9.44387
Arhgap22	1	0.0197881	0.0141154	25579855	0.510321	4.14999e-26	3.4955e-25	2.72537	0.656618
Mvd	1	0.0959797	0.0253051	25579059	0.510305	0.000114613	0.000255506	9.32914	7.29702
Pvr	1	0.102192	0.0321525	25578630	0.510296	9.48029e-05	0.000214141	9.08456	7.09718
St6galnac6	1	0.0370911	0.0101617	25578425	0.510292	1.09286e-08	3.71759e-08	5.10133	3.00331
Abhd4	1	0.0359488	0.0144003	25577762	0.510279	2.27728e-10	8.76541e-10	4.43746	2.36382
Spryd7	1	0.0826088	0.0325244	25577600	0.510276	1.11843e-05	2.82872e-05	7.40741	5.42423
Tmem214	1	0.0581983	0.015388	25577392	0.510271	3.81683e-06	1.02469e-05	6.91824	4.82471
Tmem208	1	0.322019	0.0495271	25576618	0.510256	0.020559	0.0327956	25.891	24.9058
Brd2	1	0.601275	0.055178	25576615	0.510256	0.0496907	0.0733056	41.2299	42.2633
Tmem106b	1	0.183416	0.0378707	25575147	0.510227	0.00390432	0.00707343	15.8281	14.0573
Syt11	1	0.0821618	0.0290484	25575066	0.510225	2.31772e-05	5.65687e-05	7.82669	5.82962
Snap47	1	0.0375754	0.0189382	25574476	0.510213	4.92361e-11	1.98105e-10	4.19287	2.14685
Bcap29	1	0.210202	0.046527	25572982	0.510183	0.00610179	0.0106846	17.3655	15.7645
Chpf2	1	0.0449685	0.00547795	2.55728e+07	0.51018	1.60671e-06	4.48791e-06	6.46401	4.3451
Lxn	1	0.11673	0.0235189	2.55724e+07	0.510172	0.000862457	0.00171887	11.9147	9.88352
Zfyve21	1	0.0403866	0.0194223	25571782	0.51016	2.0958e-10	8.10341e-10	4.33263	2.29531
Cxcl14	1	0.0258408	0.0213055	25571672	0.510157	1.01441e-30	1.01469e-29	2.51572	0.485326
Aig1	1	0.252906	0.0463146	25571151	0.510147	0.0108096	0.0181244	20.2655	18.7507
Tpcn2	1	0.0555213	0.0146477	25570743	0.510139	2.77204e-06	7.56277e-06	6.60377	4.54494
Ago1	1	0.0785993	0.0335353	25570350	0.510131	9.04397e-06	2.32233e-05	7.09294	5.13875
Zfp931	1	0.0665947	0.0317365	2.55701e+07	0.510126	1.39229e-07	4.33472e-07	5.48567	3.50006
Hras	1	0.0962258	0.0102562	25570099	0.510126	0.000571666	0.00116797	11.2159	9.04419
9930022D16Rik	1	0.0523936	0.0300902	25569971	0.510123	3.04079e-10	1.16115e-09	4.33263	2.32956
Snrpd3	1	0.702496	0.0532302	25569415	0.510112	0.0606736	0.0879257	46.4361	48.0301
Eif3h	1	1.09587	0.0212749	2.55681e+07	0.510086	0.0761255	0.107657	60.028	65.0394
Cog7	1	0.0788279	0.0303622	25567448	0.510073	1.72636e-05	4.27371e-05	7.40741	5.45278
Rrp1	1	0.326147	0.0516368	25566905	0.510062	0.0239163	0.0376801	26.2055	25.3454
Samd1	1	0.070516	0.019079	2.55667e+07	0.510058	3.82177e-05	9.08592e-05	8.0014	5.96666
Knop1	1	0.140943	0.0301916	25565693	0.510038	0.00192259	0.00365069	13.2425	11.3281
Nuak1	1	0.0282869	0.0223748	2.55647e+07	0.510019	1.19836e-22	8.81524e-22	2.76031	0.759392
Dhrs7b	1	0.0653147	0.0186791	25564678	0.510018	1.07952e-05	2.73316e-05	7.12788	5.09878
Pusl1	1	0.0535152	0.0210394	25563641	0.509997	4.41015e-07	1.30354e-06	5.73026	3.73416
Yae1d1	1	0.0943773	0.0315359	25563479	0.509994	9.01471e-05	0.000204291	8.52551	6.60043
N6amt1	1	0.0720664	0.0265927	25562887	0.509982	9.98928e-06	2.54212e-05	6.98812	5.02455
Zfp664	1	0.054721	0.0193594	25562524	0.509975	1.15509e-06	3.27039e-06	6.04472	4.04248
9030624J02Rik	1	0.146879	0.0262038	25560924	0.509943	0.00303854	0.0055991	14.2558	12.3216
Prkcsh	1	0.130768	0.0188665	25560759	0.50994	0.00225406	0.00423515	13.4871	11.4594
Pfdn1	1	0.209621	0.0367825	2.556e+07	0.509925	0.0100491	0.0169441	18.9029	17.289
Alkbh7	1	0.0482443	0.0124311	25559264	0.50991	1.54374e-06	4.32115e-06	6.11461	4.08816
Emc4	1	0.250958	0.0479454	25558947	0.509903	0.0148993	0.0244018	21.1391	19.8356
Aasdh	1	0.0461113	0.0280916	25558604	0.509897	4.0816e-11	1.65487e-10	3.94829	1.98698
Adgre4	1	0.0778454	0.0386665	25558557	0.509896	1.10208e-06	3.12883e-06	5.87002	3.96825
Cnih1	1	0.275133	0.0520814	25557824	0.509881	0.0178476	0.0288186	22.362	21.1945
Epb41l4aos	1	0.0614214	0.0125334	25557637	0.509877	1.12168e-05	2.83629e-05	6.98812	4.96174
Wdr81	1	0.0423247	0.0112013	25557100	0.509867	4.78077e-07	1.40858e-06	5.66038	3.64851
Dph6	1	0.0540654	0.022842	25556747	0.50986	4.02187e-07	1.19354e-06	5.55556	3.59712
Decr2	1	0.0438016	0.0209899	25556381	0.509852	2.20116e-09	7.88422e-09	4.43746	2.4666
Rhoc	1	0.0724368	0.025508	25555994	0.509845	8.77883e-06	2.25738e-05	6.74354	4.80758
Tomm7	1	0.767525	0.0487069	25555989	0.509844	0.0717943	0.102222	46.8903	51.7015
Slc16a10	1	0.121997	0.0304049	25555244	0.50983	0.000891452	0.00177061	11.1111	9.21548
Nucb1	1	0.19721	0.0341193	2.55551e+07	0.509827	0.00875366	0.0149139	17.7498	16.13
Tbc1d10a	1	0.0371712	0.00910483	25554608	0.509817	9.39846e-08	2.96438e-07	5.17121	3.16318
Txnrd2	1	0.0488282	0.0138242	2.55545e+07	0.509815	9.79713e-07	2.8003e-06	5.83508	3.84264
Nsun2	1	0.113242	0.0205972	25554390	0.509813	0.00140446	0.00271613	12.0196	10.0377
Sumf2	1	0.0479953	0.0194318	25554105	0.509807	1.13631e-07	3.56271e-07	5.17121	3.20886
Alkbh2	1	0.0251659	0.0129108	25554029	0.509805	6.97405e-13	3.1876e-12	3.56394	1.59301
Ccdc90b	1	0.0687173	0.0269053	2.55539e+07	0.509804	4.01183e-06	1.07444e-05	6.32425	4.39077
Ccl9	1	1.54693	0.0677523	25553131	0.509787	0.0852931	0.119238	63.2425	64.6169
Rnf180	1	0.0385516	0.0201563	25552432	0.509774	1.94278e-10	7.52488e-10	4.05311	2.10118
Gm15283	1	0.0526858	0.0232102	25552188	0.509769	5.54808e-08	1.77824e-07	4.96157	3.01473
1300002E11Rik	1	0.0725619	0.0310855	25550862	0.509742	9.62295e-06	2.45622e-05	6.63871	4.75049
Isca1	1	0.0637646	0.0205411	25550028	0.509726	6.85471e-06	1.78706e-05	6.49895	4.55635
Eng	1	0.0259333	0.011909	25549740	0.50972	1.72449e-13	8.1542e-13	3.42418	1.4674
Nt5dc2	1	0.0471099	0.00791158	2.55497e+07	0.50972	4.95375e-06	1.3115e-05	6.39413	4.39077
Rreb1	1	0.184368	0.0463128	25549411	0.509713	0.00600824	0.0105358	15.5835	14.0059
Pcnx4	1	0.0384446	0.02133	25549396	0.509713	5.81694e-11	2.32363e-10	3.87841	1.9413
Gm10076	1	0.311486	0.0450105	2.55493e+07	0.509711	0.0267829	0.0418455	25.3319	24.2263
Hsph1	1	0.100718	0.0323339	25548814	0.509701	0.000308664	0.000652316	9.25926	7.43405
Lncpint	1	0.105346	0.0329291	25547270	0.509671	0.000249326	0.000534449	8.97973	7.13144
Mfge8	1	0.0261378	0.015389	2.55471e+07	0.509667	8.9302e-16	4.78564e-15	3.10971	1.17049
Cluh	1	0.0487499	0.0207255	25546846	0.509662	2.52787e-07	7.66593e-07	5.24109	3.31164
Polr3d	1	0.0429781	0.0145345	25545996	0.509645	1.66076e-07	5.12598e-07	5.13627	3.18602
Clip2	1	0.02483	0.010909	25545734	0.50964	9.19443e-13	4.18522e-12	3.49406	1.55304
Agpat4	1	0.135806	0.0230683	25545325	0.509632	0.00280732	0.00520154	13.1377	11.2253
Tmem19	1	0.135699	0.02983	25544230	0.50961	0.00237583	0.00444458	12.5786	10.7514
Fibp	1	0.160867	0.0316729	25542787	0.509581	0.00538385	0.00952521	14.8847	13.1209
Trappc3	1	0.212195	0.0349827	25542656	0.509578	0.0132285	0.0219086	19.0077	17.4089
Gadd45gip1	1	0.102735	0.0146547	25542548	0.509576	0.00114769	0.00224817	11.1111	9.107
Nmt2	1	0.0800304	0.026142	25541714	0.50956	7.99285e-05	0.000182288	7.75681	5.88672
Ciao1	1	0.129032	0.0323133	25540981	0.509545	0.00185849	0.00353744	11.8099	10.0263
Clptm1	1	0.101221	0.0112683	25540474	0.509535	0.00133921	0.00259582	11.3208	9.30113
Lrpprc	1	0.0643109	0.0235458	25539814	0.509522	1.42817e-05	3.56817e-05	6.60377	4.71623
Nfkbie	1	0.274805	0.0488133	25539088	0.509507	0.0196052	0.0313734	21.1041	19.9326
Mrps10	1	0.149944	0.0406351	2.5539e+07	0.509506	0.00332766	0.00609037	13.0328	11.3795
Idua	1	0.0349336	0.0106727	25538051	0.509487	2.82271e-08	9.264e-08	4.61216	2.68928
Gm32089	1	0.0984034	0.038932	2.55377e+07	0.50948	0.000147054	0.000323472	8.07128	6.30924
Gm36161	1	0.0754496	0.0249248	25536739	0.50946	3.0439e-05	7.32769e-05	6.95318	5.08165
Tnfsf9	1	0.0982791	0.0298191	25536731	0.50946	0.000202997	0.000439471	8.42068	6.5776
Piezo1	1	0.0484088	0.00819519	25535507	0.509436	1.62945e-05	4.04374e-05	6.63871	4.68197
Lmbrd1	1	0.331972	0.0568748	25535193	0.50943	0.0318896	0.0490096	25.1572	24.4205
Clns1a	1	0.196237	0.0345075	25535066	0.509427	0.0123801	0.020568	17.9595	16.3469
Cyth3	1	0.0701828	0.0192061	2.55341e+07	0.509407	6.80504e-05	0.000156745	7.44235	5.55556
Borcs7	1	0.198905	0.0435734	25533847	0.509403	0.0104952	0.0176372	16.8414	15.382
Tbc1d17	1	0.047872	0.00741567	25533699	0.5094	6.55224e-06	1.70981e-05	6.14955	4.20235
Adrm1	1	0.147789	0.0243307	25532869	0.509383	0.00573219	0.010082	14.5353	12.6984
Mrps28	1	0.0941551	0.0175948	2.55329e+07	0.509383	0.000875412	0.00174242	10.1677	8.26196
Sdhaf1	1	0.0807298	0.0214696	2.55325e+07	0.509376	0.000243724	0.000523453	8.49057	6.62898
Gnptab	1	0.179319	0.0412696	2.55324e+07	0.509374	0.0080934	0.0138785	15.5835	14.0516
Atic	1	0.0988551	0.02315	25532383	0.509374	0.000707912	0.00142728	9.78337	7.9308
Ndufaf2	1	0.0732235	0.0227758	2.55321e+07	0.509367	9.08439e-05	0.000205785	7.58211	5.72685
Afg3l2	1	0.0678988	0.016797	25531707	0.50936	0.000105852	0.000237264	7.72187	5.83533
Inppl1	1	0.0516336	0.012513	2.55315e+07	0.509356	9.75325e-06	2.48719e-05	6.25437	4.3451
Mag	1	0.0276377	0.0159185	25531417	0.509354	4.72185e-13	2.18521e-12	3.28442	1.4103
Slf2	1	0.12461	0.0361662	25531255	0.509351	0.00160871	0.00308744	11.0063	9.284
Prps2	1	0.0893618	0.0261465	25531181	0.50935	0.000298286	0.00063219	8.63033	6.80598
Akr1e1	1	0.0515723	0.0265345	2.55308e+07	0.509342	5.41854e-08	1.73823e-07	4.57722	2.73495
Ndufb4	1	0.640159	0.0573752	2.55307e+07	0.50934	0.078693	0.110879	43.0818	45.2267
Eci2	1	0.231762	0.0365463	25529281	0.509312	0.0184035	0.0296332	19.8812	18.3853
Man2c1	1	0.054415	0.0133622	25528719	0.5093	1.7122e-05	4.24149e-05	6.46401	4.56777
Gna12	1	0.0622387	0.0151235	2.55284e+07	0.509295	5.58512e-05	0.000129941	7.16282	5.27007
Plcb4	1	0.0512086	0.0288897	25527644	0.509279	1.03724e-08	3.53057e-08	4.22781	2.39808
Trmt6	1	0.125936	0.0329126	25526889	0.509264	0.00214517	0.00404287	11.3906	9.67226
Ptdss2	1	0.0434574	0.0152246	25526872	0.509264	2.5279e-07	7.66593e-07	4.89168	3.02044
Rnft1	1	0.13062	0.0265449	25526785	0.509262	0.003168	0.0058241	12.369	10.5687
Gkap1	1	0.0305542	0.0162808	25526636	0.509259	3.79659e-11	1.54383e-10	3.56394	1.70721
Pmm1	1	0.055737	0.0177305	25526515	0.509256	1.74101e-05	4.30709e-05	6.39413	4.53352
Mettl13	1	0.051848	0.0270918	2.55262e+07	0.50925	3.8358e-08	1.24636e-07	4.43746	2.60934
Gas8	1	0.0390031	0.0175326	25526007	0.509246	3.18324e-09	1.12601e-08	4.05311	2.19824
Zfp503	1	0.0489583	0.025902	2.5526e+07	0.509246	3.88224e-08	1.26107e-07	4.43746	2.60934
Synj2	1	0.0584441	0.0263827	25524138	0.509209	3.50707e-06	9.44959e-06	5.5905	3.78554
Rps8	1	2.56787	0.0288228	25524124	0.509209	0.113383	0.153891	88.819	89.1858
Glmn	1	0.0706294	0.0267099	2.55236e+07	0.509199	3.18862e-05	7.65116e-05	6.60377	4.81329
Neurl3	1	0.413776	0.0532139	25523479	0.509196	0.0483681	0.0715778	29.2103	28.8455
Akt1s1	1	0.0352565	0.00699728	25522999	0.509186	7.63756e-07	2.20864e-06	5.13627	3.25454
Comtd1	1	0.0758448	0.00982857	2.55209e+07	0.509144	0.000456889	0.000945219	8.83997	6.93731
Zc3h12c	1	0.0658318	0.0287264	25520702	0.50914	5.13457e-06	1.35549e-05	5.66038	3.87119
B4galt7	1	0.054648	0.0154171	25520451	0.509135	1.40832e-05	3.52095e-05	6.14955	4.29942
Erf	1	0.0378326	0.013594	25520364	0.509134	1.24734e-07	3.90219e-07	4.61216	2.76921
Txndc15	1	0.239965	0.0382271	25520257	0.509132	0.0227893	0.0360373	20.5451	19.1161
Pgpep1	1	0.023514	0.00954878	25520087	0.509128	6.72524e-12	2.89271e-11	3.3543	1.51308
Thbs1	1	1.28915	0.0654034	25519938	0.509125	0.0971338	0.133868	52.2013	52.6093
Gm48065	1	0.0756263	0.03391	25519899	0.509124	1.17273e-05	2.95795e-05	5.97484	4.21377
Rufy3	1	0.117743	0.0248342	25519858	0.509124	0.00272576	0.00506141	11.6352	9.85497
Stra6l	1	0.0145162	0.0117432	25519181	0.50911	1.08462e-31	1.12236e-30	2.16632	0.342583
Actr1b	1	0.0819851	0.0159754	2.5517e+07	0.509066	0.000627726	0.00127417	9.04962	7.19995
Emc7	1	0.481356	0.0546575	25515982	0.509046	0.0699707	0.0998693	35.5695	35.8627
Rpl10-ps3	1	0.0870131	0.00466375	2.55159e+07	0.509045	0.00156757	0.00301213	10.5171	8.52461
Pi4k2a	1	0.0951172	0.00988182	25515752	0.509042	0.00182277	0.0034772	10.7268	8.80439
Psmd2	1	0.400166	0.054552	25515584	0.509038	0.0571588	0.0833087	30.608	30.6612
Hmgxb3	1	0.0278693	0.0106181	25515074	0.509028	1.93958e-09	6.98792e-09	3.84347	2.02124
Abca3	1	0.108684	0.0238421	25515064	0.509028	0.00187629	0.00356704	10.6219	8.85006
Tmem206	1	0.0380194	0.0200155	25515032	0.509027	1.2553e-09	4.57608e-09	3.77358	1.96985
Xylt2	1	0.016033	0.0086433	25514203	0.509011	8.88038e-17	4.97526e-16	2.72537	0.913555
Srxn1	1	0.104552	0.0295008	25513789	0.509003	0.00094112	0.00186326	9.36408	7.65673
Sdhc	1	0.260981	0.0471923	2.55138e+07	0.509002	0.0297105	0.0459791	21.8379	20.8119
Fut11	1	0.0648165	0.022394	25513672	0.509	4.48672e-05	0.000105559	6.56883	4.78474
Plekhb2	1	0.212116	0.0381628	25513432	0.508995	0.0186285	0.0299531	18.3788	16.9579
Abcg1	1	0.306071	0.052292	25512928	0.508985	0.0340997	0.0521389	23.0608	22.1708
Pstk	1	0.062843	0.0261754	25512868	0.508984	1.08573e-05	2.74727e-05	5.80014	4.03677
Nectin2	1	0.024812	0.0162866	2.55126e+07	0.508979	2.67626e-15	1.39379e-14	2.83019	1.03346
Bcl2l2	1	0.0468166	0.0202741	25512494	0.508977	5.74509e-07	1.67932e-06	4.8218	3.02615
Mesd	1	0.147583	0.0393898	25512106	0.508969	0.00568511	0.0100119	12.963	11.4423
Gpr137	1	0.0478379	0.00854835	2.55119e+07	0.508966	2.17095e-05	5.31972e-05	6.18449	4.33368
Saysd1	1	0.0678259	0.0212897	25510936	0.508946	7.37153e-05	0.000169075	6.81342	5.03597
Arl3	1	0.0928092	0.0130426	25510785	0.508943	0.00128472	0.00249718	9.85325	7.99361
Usp50	1	0.0183437	0.00642903	2.55107e+07	0.508942	1.66869e-11	6.96679e-11	3.31936	1.51308
Stau1	1	0.0897167	0.0213495	2.55095e+07	0.508918	0.000804413	0.0016081	9.04962	7.26847
Pyurf	1	0.0780216	0.0242976	25509249	0.508912	0.000245977	0.000527882	7.68693	5.94382
Pofut2	1	0.0726711	0.00911573	2.55092e+07	0.50891	0.000546512	0.00111812	8.63033	6.7546
Atxn2	1	0.165953	0.0362043	25508499	0.508897	0.00978898	0.0165507	14.71	13.1666
Psmc5	1	0.374053	0.0510186	25507716	0.508881	0.05601	0.0817848	29.0356	28.6514
Plod1	1	0.104485	0.0283346	25507159	0.50887	0.00151467	0.00291757	9.85325	8.13635
Ttc4	1	0.0959704	0.0264997	2.55071e+07	0.508869	0.000982592	0.00194121	9.18938	7.4626
Cox7a2l	1	1.00601	0.0389673	25506602	0.508859	0.116016	0.1571	56.0098	61.1054
Nacc2	1	0.0280794	0.0119652	25506271	0.508853	6.71164e-10	2.50765e-09	3.59888	1.81569
Slc17a5	1	0.0665313	0.021522	2.55058e+07	0.508843	7.42011e-05	0.0001701	6.67365	4.91607
Rassf1	1	0.412331	0.0588798	25504408	0.508815	0.0620143	0.0896903	30.1188	30.1131
Map3k10	1	0.0233645	0.00708492	25503834	0.508804	2.70674e-09	9.62984e-09	3.73864	1.95272
Cdk10	1	0.0365881	0.0147103	2.55036e+07	0.5088	1.09074e-07	3.42473e-07	4.29769	2.52941
Glt8d1	1	0.107266	0.0293289	25503134	0.50879	0.00163801	0.00314204	9.78337	8.1078
Cdc42bpb	1	0.0259542	0.00934367	25503037	0.508788	2.36788e-09	8.47046e-09	3.7037	1.92988
Vav2	1	0.02953	0.016311	2.55028e+07	0.508783	2.60138e-11	1.07196e-10	3.24948	1.49024
Ubfd1	1	0.111165	0.0291637	25502538	0.508778	0.00225879	0.00424332	10.3424	8.66164
Dennd4c	1	0.139366	0.0320348	25502491	0.508777	0.0055131	0.00973835	12.369	10.7857
Zfp560	1	0.0941456	0.0295611	25502320	0.508774	0.000786461	0.00157511	8.66527	6.9944
Sh3glb1	1	1.20643	0.0112177	25502311	0.508774	0.125155	0.168346	63.3124	68.3967
Ftsj3	1	0.119059	0.0323112	25501999	0.508767	0.00308824	0.00568123	10.9015	9.28971
Junos	1	0.0460044	0.0257056	2.5502e+07	0.508766	4.69043e-08	1.51209e-07	4.08805	2.35811
Ano6	1	0.14851	0.0298253	25501752	0.508762	0.00809206	0.0138784	13.6268	11.9676
Fastk	1	0.067302	0.0147528	2.55016e+07	0.50876	0.000269236	0.0005738	7.58211	5.79536
Il1r1	1	0.0430095	0.0236829	25501342	0.508754	2.64302e-08	8.69485e-08	3.98323	2.25534
Npepl1	1	0.0461081	0.00726267	25501315	0.508754	3.83847e-05	9.11976e-05	6.21943	4.4079
Naga	1	0.173695	0.0247675	25500951	0.508746	0.0143135	0.0235334	16.0028	14.3314
Rgl1	1	0.0477927	0.0188585	25500904	0.508746	6.72946e-07	1.95572e-06	4.6471	2.90054
Ophn1	1	0.0612076	0.0284614	2.55008e+07	0.508743	4.74889e-06	1.25907e-05	5.20615	3.48864
Taf1d	1	0.43631	0.0611273	25500144	0.50873	0.0691687	0.0988646	31.5514	31.7118
Rab2b	1	0.0529141	0.020801	25499989	0.508727	3.45841e-06	9.32526e-06	5.10133	3.36302
Fra10ac1	1	0.0634161	0.0257187	2.54986e+07	0.508699	3.20026e-05	7.67745e-05	5.97484	4.26516
Gtf2f2	1	0.122201	0.0217061	25498395	0.508695	0.00565486	0.00996494	12.334	10.6087
Snrnp35	1	0.060341	0.0211495	25497277	0.508673	3.2848e-05	7.87173e-05	5.97484	4.24803
Pnkd	1	0.103945	0.0111884	25497211	0.508672	0.00415433	0.00748481	11.5653	9.70652
Insig2	1	0.180615	0.0357633	25497184	0.508671	0.0141818	0.023334	15.5136	14.0174
Tmbim4	1	0.763912	0.0417974	2.5497e+07	0.508667	0.113053	0.153538	49.5108	51.3589
Ankrd24	1	0.0214748	0.0137289	25496716	0.508662	1.11533e-15	5.93401e-15	2.65549	0.919265
Ift172	1	0.118145	0.026447	25496564	0.508659	0.00361338	0.00657425	11.0412	9.36965
Pbdc1	1	0.333645	0.0572212	25496455	0.508657	0.0511118	0.0752067	25.5416	25.1399
Rpl8	1	2.13295	-0.013773	2.54962e+07	0.508652	0.136459	0.182137	82.355	85.2232
Clpp	1	0.0646399	0.0124571	25495463	0.508637	0.000309301	0.000653538	7.51223	5.74398
Rpl29	1	1.46652	0.0204796	25495329	0.508634	0.132552	0.177412	65.7582	70.5721
Wdr18	1	0.0597192	0.0151936	25494672	0.508621	0.000144568	0.000318196	6.84836	5.09878
Scyl1	1	0.0651145	0.00780547	25493901	0.508606	0.000512472	0.00105275	8.0014	6.18933
Tuba1b	1	0.896539	0.0259869	2.54922e+07	0.508572	0.118574	0.160193	52.3061	52.1069
Rhbdd3	1	0.0199932	0.0121139	25492107	0.50857	3.29327e-15	1.70546e-14	2.65549	0.936394
Fastkd2	1	0.0806138	0.0307078	25490547	0.508539	0.000210091	0.000454295	6.91824	5.29291
Bmyc	1	0.0788461	0.017205	25490343	0.508535	0.000468273	0.000967149	7.72187	5.9952
Huwe1	1	0.310533	0.0453126	25490018	0.508528	0.0506424	0.0745654	24.7729	23.9408
Timm13	1	0.396597	0.0528981	25489321	0.508514	0.0684968	0.09798	29.1405	29.1881
Tmem65	1	0.115946	0.025911	2.54885e+07	0.508498	0.00431573	0.00775226	11.0063	9.39249
Odc1	1	0.353411	0.0702645	25488255	0.508493	0.0505235	0.07442	23.9693	23.7239
Bri3	1	0.676002	0.0819755	2.54871e+07	0.50847	0.101454	0.139235	37.631	40.9786
Sssca1	1	0.0665568	0.0125407	25487086	0.50847	0.000512369	0.00105273	7.72187	5.98378
Tnfaip8l3	1	0.0582554	0.0288318	2.54869e+07	0.508467	6.07741e-06	1.59227e-05	4.99651	3.34018
Idh1	1	0.42093	0.0582763	2.54868e+07	0.508465	0.0722789	0.102807	29.7694	29.8561
Vps18	1	0.0733795	0.0142832	25486541	0.508459	0.000791188	0.00158399	8.1761	6.44627
Lamtor3	1	0.497566	0.066939	25486512	0.508458	0.0891213	0.123841	34.5213	35.5715
Ak4	1	0.0372625	0.0228303	2.54862e+07	0.508453	6.34704e-10	2.37463e-09	3.31936	1.63869
Hs2st1	1	0.0690196	0.0196956	25486207	0.508452	0.000280539	0.000596401	7.09294	5.40139
Chst14	1	0.0303514	0.0157114	2.54861e+07	0.508451	1.15112e-09	4.21016e-09	3.38924	1.69579
Fam210a	1	0.0663812	0.0216218	25485564	0.508439	0.00014856	0.000326654	6.56883	4.89323
Uhrf1bp1	1	0.0595518	0.0221036	2.54855e+07	0.508438	5.89313e-05	0.000136791	5.97484	4.31084
Dse	1	0.17754	0.0389396	25485436	0.508437	0.013889	0.0229102	14.4654	13.0524
Ccdc85b	1	0.00870623	0.00476866	2.54852e+07	0.508432	2.46923e-22	1.79496e-21	2.20126	0.508165
Sdhaf3	1	0.0667193	0.0285778	2.5485e+07	0.508427	6.33804e-05	0.000146414	5.97484	4.3451
Smurf1	1	0.0608772	0.0196718	25484358	0.508415	9.11289e-05	0.000206389	6.21943	4.53923
Slirp	1	0.399578	0.0492925	2.5484e+07	0.508409	0.0760004	0.107521	30.6429	30.37
Tnfaip2	1	0.748972	0.0494433	25483927	0.508407	0.115065	0.155946	43.2914	46.1231
Tmco4	1	0.0395785	0.0147773	25483740	0.508403	1.44751e-06	4.05997e-06	4.54228	2.84915
Gstt2	1	0.0394736	0.0186829	2.54836e+07	0.508401	2.12964e-07	6.50263e-07	4.08805	2.41521
Alad	1	0.0295353	0.0146715	25483642	0.508401	3.97094e-09	1.39398e-08	3.49406	1.80998
Crtap	1	0.0239722	0.0143488	2.54834e+07	0.508397	1.00717e-12	4.57142e-12	2.83019	1.14765
2010111I01Rik	1	0.304735	0.040681	2.54833e+07	0.508394	0.0489466	0.0723374	23.4451	22.4677
Hs6st1	1	0.0644461	0.0187453	25482992	0.508388	0.000147889	0.000325244	6.49895	4.82471
Rexo4	1	0.086401	0.0158067	25482559	0.50838	0.00170852	0.0032705	9.04962	7.3427
Gtf3a	1	0.0601083	0.00451293	25482517	0.508379	0.00070898	0.00142917	7.96646	6.17791
Gpr107	1	0.144941	0.0229777	2.54824e+07	0.508376	0.0117381	0.0195747	13.7317	12.0989
Igsf6	1	1.56725	0.0185972	2.5482e+07	0.508369	0.148089	0.195333	75.0874	77.6921
Rnf220	1	0.0522092	0.00681177	25481955	0.508367	0.000258496	0.000552824	6.95318	5.20726
Ifngr2	1	0.439547	0.056921	25481932	0.508367	0.0815636	0.114457	31.167	31.7746
Mid1	1	0.095445	0.0373894	25481362	0.508356	0.000468818	0.000968094	7.30259	5.74398
Man2b2	1	0.0299428	0.00638514	25481152	0.508351	1.0614e-06	3.02054e-06	4.43746	2.72925
Zfp593	1	0.0628764	0.0098977	25480100	0.50833	0.000502593	0.00103399	7.47729	5.74969
Maff	1	0.193149	0.0445396	2.54798e+07	0.508325	0.0186959	0.0300472	15.3389	14.0973
Ntmt1	1	0.0465075	0.0152839	25479257	0.508314	1.03365e-05	2.62627e-05	5.06639	3.39157
Eid1	1	0.408318	0.0620251	2.54792e+07	0.508313	0.0782814	0.11041	29.7694	30.1131
Bag5	1	0.0974508	0.0189166	25479209	0.508313	0.00280324	0.00519659	9.71349	8.04499
Pik3r2	1	0.026953	0.00566326	25478460	0.508298	3.30067e-07	9.88508e-07	4.12299	2.43234
Map4k3	1	0.0405464	0.017427	2.54782e+07	0.508292	8.44132e-07	2.4322e-06	4.29769	2.63789
Fam234a	1	0.0565463	0.00590913	25477889	0.508286	0.000286136	0.000607834	6.91824	5.17871
Ranbp1	1	0.525452	0.0400962	25477849	0.508286	0.102018	0.139939	37.5262	37.7013
Cyp4f16	1	0.0894981	0.0163133	2.54777e+07	0.508282	0.00186844	0.00355395	8.97973	7.29131
Timp1	1	0.100726	0.0441153	25477303	0.508275	0.000169511	0.000370081	6.35919	4.79045
Sav1	1	0.263775	0.0478598	25477114	0.508271	0.0443015	0.0661511	21.3138	20.4693
Gnaq	1	0.545862	0.0504729	2.54764e+07	0.508257	0.105703	0.144422	38.0154	38.7404
Wdr36	1	0.0718094	0.0237067	25476045	0.50825	0.000350248	0.000735295	6.91824	5.31575
Itga5	1	0.104807	0.0201547	25476022	0.508249	0.00473682	0.0084628	10.6219	8.9871
Pomgnt1	1	0.030597	0.0112206	25475943	0.508248	9.87061e-08	3.11064e-07	3.84347	2.18111
Mrps6	1	0.0332515	0.0153416	25475790	0.508244	6.76939e-08	2.15536e-07	3.77358	2.11831
Commd9	1	0.082392	0.0198602	25475167	0.508232	0.00128647	0.00250013	8.31586	6.66895
Kdelc1	1	0.0433486	0.0201338	2.54749e+07	0.508228	3.09561e-07	9.29103e-07	4.01817	2.38095
Eepd1	1	0.0592809	0.013334	25473887	0.508207	0.0001789	0.000389355	6.39413	4.72765
Lamc1	1	0.0399863	0.0152516	2.54737e+07	0.508204	3.3094e-06	8.96049e-06	4.57722	2.92909
Gtpbp4	1	0.464644	0.0563758	2.54734e+07	0.508197	0.092382	0.127971	32.7743	33.1278
Paics	1	0.315365	0.044285	25473379	0.508196	0.0608077	0.0881061	24.8428	24.0722
Asna1	1	0.0969841	0.0110017	25472727	0.508183	0.00511221	0.00907501	10.7268	8.9871
Pdgfrl	1	0.0543969	0.0315014	25471996	0.508169	2.5745e-07	7.79992e-07	3.91335	2.31244
2610001J05Rik	1	0.490082	0.0513676	25471145	0.508152	0.100929	0.138582	35.0804	35.3203
Znhit6	1	0.0603547	0.0218087	25470760	0.508144	9.64036e-05	0.000217624	5.87002	4.26516
Alkbh6	1	0.0254813	0.00616519	25470117	0.508131	3.31554e-07	9.92158e-07	3.98323	2.32956
Fam213a	1	0.0195299	0.0140255	25470112	0.508131	1.84176e-17	1.077e-16	2.30608	0.679456
Rcl1	1	0.0546461	0.0229742	25470100	0.508131	2.43493e-05	5.92989e-05	5.17121	3.56857
Tfpi	1	0.0428541	0.0213405	25469524	0.508119	5.86141e-07	1.71242e-06	4.05311	2.44376
Npl	1	0.042283	0.0226309	2.54694e+07	0.508116	1.65951e-07	5.12356e-07	3.80853	2.19824
Slc35b2	1	0.133965	0.0268996	2.54691e+07	0.50811	0.0119306	0.0198718	12.8232	11.2995
Pcyt2	1	0.043452	0.0114908	25468939	0.508108	1.97594e-05	4.8601e-05	5.10133	3.45438
Stard5	1	0.093866	0.0239851	25468866	0.508106	0.00222585	0.00418311	8.80503	7.23421
Eci1	1	0.0912961	0.0172057	2.54687e+07	0.508104	0.0034411	0.00628037	9.60867	7.97648
Prr15	1	0.0263396	0.0174393	25468566	0.5081	1.32341e-12	5.96774e-12	2.69043	1.07343
Nmnat3	1	0.0335178	0.0192624	2.54671e+07	0.508072	1.65619e-09	6.00005e-09	3.17959	1.57017
Mfsd5	1	0.0823617	0.0122945	25467073	0.508071	0.00300875	0.00554789	9.32914	7.65102
Golga4	1	0.186707	0.0336156	25466950	0.508068	0.0277724	0.0432452	16.6317	15.3249
Mrps18a	1	0.16433	0.0212527	2.54666e+07	0.508061	0.024471	0.0384881	16.0377	14.4627
Kynu	1	0.143706	0.0459112	25466443	0.508058	0.00695838	0.0120533	10.7966	9.49526
H1fx	1	0.0123935	0.00978243	25466346	0.508056	1.01051e-29	9.81576e-29	1.88679	0.274066
Cat	1	0.152116	0.032069	2.54659e+07	0.508047	0.0153396	0.025057	13.522	12.0875
Gm11808	1	0.139303	0.0208365	25465674	0.508043	0.0126085	0.0209224	12.7883	11.2881
Timm44	1	0.0755068	0.0082722	25465303	0.508035	0.00227319	0.00426675	8.80503	7.1086
Timm21	1	0.190621	0.0489989	25465059	0.50803	0.0208549	0.0332342	14.6052	13.5149
Slc12a4	1	0.0219446	0.00706585	2.54649e+07	0.508028	1.21331e-08	4.10719e-08	3.38924	1.7643
Diablo	1	0.143944	0.0298039	25464723	0.508024	0.0151853	0.0248195	13.4172	11.9619
Zfp609	1	0.0291696	0.0101077	25464404	0.508017	1.82147e-07	5.60798e-07	3.77358	2.15256
Mettl1	1	0.0496721	0.015474	2.54641e+07	0.50801	6.21057e-05	0.000143679	5.48567	3.8769
B3gnt7	1	0.0210323	0.0166823	25463107	0.507991	4.42732e-19	2.78099e-18	2.16632	0.570972
G6pc3	1	0.0444088	0.0116677	25462711	0.507984	5.55944e-05	0.00012937	5.41579	3.79125
Lonp1	1	0.0568219	0.0086372	25462597	0.507981	0.000715879	0.00144098	7.2327	5.57268
Rps3	1	3.01642	0.0149935	2.54623e+07	0.507976	0.17055	0.221588	95.8071	95.712
Gstm5	1	0.0244732	0.0157792	25462318	0.507976	4.17041e-12	1.82423e-11	2.69043	1.09627
Eif3j1	1	0.177226	0.0269284	25461909	0.507968	0.0294946	0.0456642	16.6667	15.2449
Mocs2	1	0.326896	0.0482315	25461681	0.507963	0.0720252	0.102512	25.4717	24.94
3110043O21Rik	1	0.226004	0.0521685	25461562	0.507961	0.0359002	0.0546659	17.6101	16.7181
Rnf126	1	0.044528	0.00414038	25461095	0.507951	0.000268137	0.000571678	6.35919	4.68768
Mrpl27	1	0.242572	0.0386744	2.54608e+07	0.507946	0.0499776	0.0737039	20.7198	19.7042
Echdc1	1	0.0527328	0.0222135	25460369	0.507937	1.72345e-05	4.26747e-05	4.8218	3.25454
Rex1bd	1	0.172339	0.0196196	25459903	0.507928	0.026485	0.0414033	15.9329	14.3599
Rce1	1	0.0764922	0.0174271	25459699	0.507923	0.00180808	0.00345096	8.1761	6.57189
Zbtb4	1	0.0491424	0.0188815	2.54595e+07	0.507919	2.32562e-05	5.6724e-05	4.92662	3.3516
Iffo2	1	0.0439831	0.0183636	2.54594e+07	0.507917	5.54692e-06	1.45983e-05	4.43746	2.86057
Eftud2	1	0.0905369	0.0173894	25459047	0.50791	0.00443468	0.00795375	9.64361	8.04499
Rnf215	1	0.0576039	0.0110013	2.5459e+07	0.507909	0.000419008	0.000869446	6.60377	4.98458
Gstp1	1	0.0339162	0.0109214	25458939	0.507908	2.13235e-06	5.87099e-06	4.19287	2.59221
Rtl5	1	0.0253843	0.0143801	25458868	0.507907	1.37209e-11	5.76102e-11	2.72537	1.14194
Cracr2b	1	0.0150872	0.0101976	25458863	0.507907	3.50905e-17	2.02002e-16	2.2362	0.650908
Agpat1	1	0.0738058	0.0136318	25458511	0.5079	0.00174963	0.00334573	8.10622	6.48053
Pdcd11	1	0.0330891	0.0066681	2.54583e+07	0.507896	1.26437e-05	3.18034e-05	4.71698	3.10038
S1pr2	1	0.107544	0.0236245	25457534	0.50788	0.00583686	0.0102547	10.0978	8.576
Xpnpep1	1	0.0837892	0.00949553	25457425	0.507878	0.00453328	0.00812008	9.67855	8.00502
Map4k4	1	0.349857	0.0606293	25457404	0.507878	0.0750863	0.106336	25.0175	25.0029
Arhgap12	1	0.0868112	0.0199488	2.54573e+07	0.507875	0.00234665	0.00439646	8.42068	6.86308
Lrrk1	1	0.124329	0.0233584	2.54569e+07	0.507867	0.00951714	0.0161353	11.3557	9.81501
Phc3	1	0.121091	0.027695	25456529	0.50786	0.00944105	0.0160137	11.2509	9.78075
Poglut1	1	0.0797983	0.0221588	25455968	0.507849	0.00124177	0.00242133	7.51223	5.97236
Selenbp1	1	0.0695359	0.0130202	25455877	0.507847	0.00118337	0.00231519	7.51223	5.90385
Tor2a	1	0.128488	0.0172138	2.54556e+07	0.507842	0.0153591	0.0250753	12.963	11.368
Tvp23b	1	0.173097	0.042044	25454220	0.507814	0.0212573	0.0337832	13.9762	12.7498
Ncstn	1	0.201814	0.0364537	25453829	0.507806	0.0394586	0.059626	17.8197	16.6381
Erlec1	1	0.21041	0.0370984	25453181	0.507793	0.0399053	0.0602517	17.8197	16.6667
Lrrc42	1	0.0854376	0.0243336	2.54526e+07	0.507781	0.00194442	0.00368961	7.93152	6.42343
Gpr89	1	0.0426441	0.0113877	25452071	0.507771	3.57897e-05	8.54163e-05	4.96157	3.38586
Homer3	1	0.0193356	0.00929818	25451920	0.507768	7.19995e-11	2.86372e-10	2.76031	1.19904
Klrb1b	1	0.0658333	0.0280477	25451805	0.507766	3.79699e-05	9.0367e-05	4.92662	3.41441
Dnajc11	1	0.0561562	0.00989959	25450942	0.507749	0.000632824	0.001283	6.7086	5.11591
Gba	1	0.0849934	0.0130364	25450462	0.507739	0.00570214	0.0100384	9.74843	8.17632
Mcrip2	1	0.0137901	0.00814164	25450240	0.507735	5.23122e-15	2.68657e-14	2.30608	0.753683
B3galt4	1	0.0444674	0.0100675	25449248	0.507715	8.75087e-05	0.000198636	5.31097	3.73987
Gm9844	1	0.0330089	0.00180916	2.54487e+07	0.507704	4.32777e-05	0.000102014	4.99651	3.39728
Dhx30	1	0.0653856	0.0132223	25448040	0.507691	0.00108264	0.00212825	7.12788	5.55556
Slc2a8	1	0.0206291	0.00862272	25447984	0.50769	1.28011e-09	4.66348e-09	2.93501	1.38746
Rnaset2a	1	0.135149	0.0169273	25447939	0.507689	0.0209533	0.0333671	13.7317	12.1617
Gcdh	1	0.0435504	0.015058	25447274	0.507676	2.16305e-05	5.30269e-05	4.6471	3.10609
Slc44a1	1	0.0455203	0.00480283	25447125	0.507673	0.000183471	0.000398519	5.69532	4.09958
Atr	1	0.0736799	0.0226493	25445279	0.507636	0.0008908	0.00176995	6.77848	5.28149
Gm11110	1	0.0353212	0.0151991	25445221	0.507635	4.93549e-07	1.45185e-06	3.63382	2.10689
H2-DMb2	1	0.0635248	0.0155507	25444492	0.50762	0.000263723	0.000563026	5.80014	4.27658
Rnaset2b	1	0.0851748	0.0125948	2.54445e+07	0.507619	0.00552114	0.009751	9.39902	7.82802
Armc10	1	0.0690388	0.0198765	25444085	0.507612	0.00112666	0.00220853	6.98812	5.48133
Zpr1	1	0.0755425	0.0101845	2.54441e+07	0.507611	0.00365741	0.00664999	8.63033	7.04008
Pmp22	1	0.0274643	0.0203121	2.54435e+07	0.5076	6.12557e-13	2.80673e-12	2.4109	0.896426
Clec4a3	1	0.896073	0.0294646	2.54431e+07	0.507592	0.161332	0.21087	48.4976	49.075
Bcat2	1	0.087375	0.0137586	25442961	0.50759	0.0061351	0.0107362	9.53878	7.98219
Bach2os	1	0.0219452	0.0163354	25442808	0.507587	1.50471e-15	7.93709e-15	2.20126	0.685166
Msto1	1	0.0212138	0.00702335	25442715	0.507585	2.57407e-08	8.47809e-08	3.17959	1.6444
Trp53rka	1	0.0244691	0.0104513	25442250	0.507575	2.9056e-08	9.53039e-08	3.17959	1.65582
Decr1	1	0.0948258	0.0237074	25441961	0.50757	0.00421095	0.0075819	8.66527	7.21708
Aph1c	1	0.0779283	0.0113555	25441907	0.507569	0.00289853	0.00535801	8.14116	6.58901
Apba3	1	0.0278681	0.005801	25441839	0.507567	3.03489e-06	8.23937e-06	3.98323	2.43805
Eea1	1	0.269397	0.053161	2.54418e+07	0.507566	0.0674391	0.0966302	21.3487	20.8348
Arl6	1	0.0425655	0.0219733	25441685	0.507564	1.21044e-06	3.4175e-06	3.73864	2.23821
Sap18	1	0.370872	0.0628432	25440724	0.507545	0.0995276	0.136827	27.3934	27.5494
Atad3a	1	0.0311427	0.00991279	25440541	0.507541	6.06032e-06	1.58817e-05	4.12299	2.59792
Adprhl2	1	0.0253089	0.00296302	2.54404e+07	0.507538	8.24689e-06	2.13048e-05	4.22781	2.67786
Tmem55a	1	0.100348	0.0251263	25438723	0.507505	0.00652017	0.0113527	9.36408	7.9308
Ap5s1	1	0.0393208	0.00774258	25438362	0.507498	7.20288e-05	0.000165428	4.96157	3.42583
Smad6	1	0.0130721	0.00913456	25438053	0.507492	5.4917e-19	3.43403e-18	1.99161	0.491036
Pitrm1	1	0.0932661	0.0305496	2.54374e+07	0.507478	0.00387457	0.00702165	8.28092	6.89163
Zwint	1	0.23748	0.0478836	2.54373e+07	0.507478	0.0579505	0.0843075	19.1824	18.4138
Gm31597	1	0.0533455	0.0200244	2.54373e+07	0.507477	0.000104897	0.000235314	5.06639	3.59141
Ash2l	1	0.0875963	0.018379	25437233	0.507475	0.0057824	0.0101655	9.08456	7.60534
Fbl	1	0.213112	0.0254546	25437135	0.507473	0.0556528	0.0813308	19.2173	17.8885
Ctdnep1	1	0.22869	0.034795	2.5437e+07	0.507471	0.0619953	0.0896745	20.0908	19.0876
Chd3	1	0.0308049	0.00534438	2.54367e+07	0.507465	1.07862e-05	2.73176e-05	4.22781	2.7007
Kpna3	1	0.149982	0.0310448	25436665	0.507464	0.0258373	0.0404763	13.6967	12.3558
Orc2	1	0.0828694	0.02794	25436388	0.507458	0.00252239	0.00470979	7.61705	6.20075
Trim65	1	0.0387247	0.0139644	25436242	0.507456	1.06996e-05	2.71107e-05	4.19287	2.69499
Accs	1	0.0360036	0.0169078	2.54355e+07	0.507441	1.92913e-06	5.33796e-06	3.73864	2.25534
Ift74	1	0.0592248	0.0222628	25435200	0.507435	0.000210333	0.000454731	5.38085	3.92258
Nt5c	1	0.335688	0.0411492	25434171	0.507414	0.100639	0.138236	26.7645	26.3903
Rabl6	1	0.0791199	0.00993434	25433546	0.507402	0.00629653	0.0109996	9.15444	7.59963
Polr2h	1	0.124224	0.0214364	25432837	0.507388	0.0171567	0.027796	11.74	10.3232
Gm20186	1	0.0477388	0.0154039	2.54324e+07	0.507379	7.2259e-05	0.000165922	4.78686	3.31735
Hs1bp3	1	0.0389868	0.0174051	2.54316e+07	0.507362	6.37274e-06	1.66493e-05	3.94829	2.48373
Tsnax	1	0.099265	0.0133704	25431393	0.507359	0.0119739	0.0199409	10.587	9.05561
Plekha3	1	0.109498	0.0210952	25430149	0.507334	0.0140587	0.0231625	10.9015	9.48384
Fubp1	1	0.391143	0.048864	25429511	0.507321	0.11846	0.160077	29.4899	29.4621
Tubgcp5	1	0.0880006	0.0256825	25429440	0.50732	0.00369685	0.00671841	7.89658	6.49766
Slc26a2	1	0.138478	0.0311301	25429092	0.507313	0.0204052	0.0325644	12.0545	10.7571
Dcaf1	1	0.043661	0.0141958	25428840	0.507308	8.56333e-05	0.000194538	4.78686	3.32306
Btbd16	1	0.0285141	0.0166327	25428658	0.507304	1.79454e-09	6.48221e-09	2.72537	1.26756
Inf2	1	0.0581162	0.00389826	25428372	0.507299	0.00254144	0.00474376	7.44235	5.90385
Tef	1	0.0282642	0.019593	25427895	0.507289	2.99178e-11	1.22736e-10	2.44584	0.993491
Srm	1	0.0260759	0.00377144	25426125	0.507254	1.51744e-05	3.78183e-05	4.12299	2.63789
Cpd	1	0.565311	0.0420095	2.5426e+07	0.507252	0.155988	0.204803	38.3298	38.9289
Atad1	1	0.27264	0.0446534	25425878	0.507249	0.0810347	0.113845	21.7331	21.0403
2310022B05Rik	1	0.0258538	0.0134962	25425712	0.507245	4.49769e-08	1.45291e-07	3.00489	1.55304
Usp36	1	0.06125	0.0146269	2.5425e+07	0.507232	0.00134576	0.0026076	6.53389	5.07594
Utp20	1	0.0460178	0.0171751	2.54249e+07	0.50723	7.7172e-05	0.000176458	4.6471	3.20315
Usp37	1	0.134149	0.0438712	25424574	0.507223	0.0139167	0.0229524	10.3424	9.1641
Srebf1	1	0.037262	0.00491628	25424416	0.50722	0.000164027	0.000358744	5.03145	3.54003
Sh3bp4	1	0.0315574	0.014856	25424291	0.507217	2.64031e-07	7.9937e-07	3.21454	1.77001
Evl	1	0.148668	0.0103346	2.54239e+07	0.507208	0.0350323	0.0534617	14.5003	12.9439
Nr2f6	1	0.029079	0.00540944	25423673	0.507205	2.26395e-05	5.53294e-05	4.19287	2.72354
Nudt14	1	0.0578766	0.0137671	25423498	0.507201	0.00118368	0.00231538	6.35919	4.90465
Rrs1	1	0.0323114	0.00930253	2.54232e+07	0.507195	2.15034e-05	5.2762e-05	4.15793	2.7007
Slc52a2	1	0.0396234	0.0106549	25422715	0.507186	0.00010645	0.000238363	4.75192	3.30022
Ndfip2	1	0.240338	0.0378295	25422629	0.507184	0.0737384	0.104668	20.2306	19.2646
Tmem97	1	0.0498095	0.00840844	25422041	0.507172	0.00096239	0.00190265	6.14955	4.67055
Tomm40l	1	0.0440172	0.013975	25421888	0.507169	9.68916e-05	0.000218548	4.68204	3.24312
Hnrnpl	1	0.42036	0.0513672	2.54211e+07	0.507154	0.137699	0.183638	31.7261	32.0486
Derl2	1	0.277065	0.0334174	25420832	0.507148	0.0948646	0.131034	23.6198	22.7133
Gar1	1	0.0368019	0.00742311	25420540	0.507142	0.000177002	0.000385829	4.96157	3.50006
Cyth1	1	0.15012	0.0226278	25420511	0.507142	0.0338677	0.0518199	13.8365	12.5043
Tmem9	1	0.0170812	0.00934225	25420354	0.507139	6.55311e-12	2.82305e-11	2.30608	0.873587
Rasgrp1	1	0.147194	0.0310124	25419861	0.507129	0.0286471	0.0445074	12.7883	11.6079
Pdgfb	1	0.0247194	0.0148363	25419503	0.507122	1.79764e-09	6.49127e-09	2.62055	1.19904
Adamtsl4	1	0.0544272	0.021982	2.54195e+07	0.507122	0.000216406	0.000467224	4.99651	3.59141
Rbm19	1	0.0281318	0.0130705	25419170	0.507115	2.68826e-07	8.12557e-07	3.14465	1.71863
Kdm4b	1	0.0249977	0.0100913	25418999	0.507112	1.59506e-07	4.93557e-07	3.07477	1.6444
BC003965	1	0.156864	0.0314054	25418957	0.507111	0.0366928	0.0557885	14.0461	12.8526
Ccdc43	1	0.0844534	0.0227062	25418862	0.507109	0.00477052	0.00851205	7.86164	6.48624
Dnajc18	1	0.0334413	0.0128242	25418682	0.507105	7.71534e-06	1.99968e-05	3.77358	2.34669
Mcoln2	1	0.0137085	0.00826284	25418042	0.507092	1.23854e-14	6.23653e-14	2.0615	0.639488
Cabin1	1	0.113317	0.0195412	25417814	0.507088	0.0194926	0.0312293	11.2159	9.83784
Alg3	1	0.021233	0.00572997	25417390	0.507079	5.88998e-07	1.71986e-06	3.24948	1.81569
Mvp	1	0.268335	0.0349869	25417206	0.507076	0.089155	0.123872	21.9427	21.126
Ipo4	1	0.0212814	0.00864665	25417051	0.507073	1.13661e-07	3.56271e-07	3.00489	1.58159
Serpine1	1	0.113601	0.0343605	25417042	0.507072	0.00635479	0.0110926	8.21104	6.92018
Mavs	1	0.0486602	0.0152813	25417023	0.507072	0.000252489	0.000540602	5.03145	3.61996
Dolk	1	0.0445472	0.0141202	25415788	0.507047	0.000154931	0.000339856	4.75192	3.34018
Rrp7a	1	0.1193	0.0177057	25415552	0.507043	0.024432	0.0384323	11.9497	10.5573
Tbc1d32	1	0.0277075	0.0142812	25415316	0.507038	4.4064e-08	1.42549e-07	2.86513	1.45598
Dgcr6	1	0.0437363	0.00293973	2.54151e+07	0.507033	0.00116842	0.00228715	6.11461	4.642
Fbxl15	1	0.0345673	0.00322597	25414751	0.507027	0.000212793	0.00045996	4.92662	3.47151
Hypk	1	0.354011	0.0476013	25414066	0.507013	0.125853	0.169182	27.638	27.5323
4930532G15Rik	1	0.0505274	0.0271632	2.5414e+07	0.507013	1.38739e-05	3.47176e-05	3.80853	2.43805
Apol7c	1	0.0286696	0.022582	25413636	0.507005	1.0365e-15	5.52519e-15	1.95667	0.559552
Rpl18	1	2.30323	-0.0173574	2.54135e+07	0.507003	0.228515	0.287303	85.7442	88.2209
Lpin1	1	0.0439073	0.0173711	25413121	0.506994	4.7553e-05	0.000111665	4.19287	2.80347
Pkd1	1	0.0341133	0.00923247	25413068	0.506993	4.02506e-05	9.54264e-05	4.15793	2.74066
Mettl21a	1	0.045306	0.0168687	25412694	0.506986	8.36604e-05	0.000190251	4.40252	3.00902
Wdr75	1	0.0940779	0.0275664	25412378	0.506979	0.00734032	0.0126792	8.28092	6.98869
Pde3b	1	0.12764	0.0381648	25412377	0.506979	0.0188854	0.0303397	10.587	9.42103
Maged1	1	0.0129627	0.00925535	25411698	0.506966	9.44422e-18	5.58447e-17	1.85185	0.456777
Gm16754	1	0.0180251	0.0117084	2.54113e+07	0.506957	8.80088e-14	4.22633e-13	2.0615	0.668037
Lage3	1	0.323576	0.0498436	2.54102e+07	0.506936	0.116933	0.158189	25.2621	24.9343
Agpat3	1	0.0408589	0.0141498	2.54099e+07	0.50693	0.000106005	0.000237546	4.43746	3.0547
Ormdl3	1	0.0324781	0.0116794	2.54095e+07	0.506922	9.85639e-06	2.51061e-05	3.66876	2.27818
Cdpf1	1	0.0804812	0.0183848	25409116	0.506914	0.00674677	0.011716	8.03634	6.68037
Tank	1	0.487087	0.0528942	25408872	0.506909	0.162723	0.212563	34.2418	34.9206
Naa50	1	0.332862	0.0450344	25408551	0.506903	0.124601	0.167641	26.2753	26.0706
Camsap2	1	0.0610043	0.0178868	2.54085e+07	0.506902	0.00126508	0.00246375	5.90496	4.53923
Rrp9	1	0.0208528	0.00526324	25408491	0.506902	1.61995e-06	4.51964e-06	3.28442	1.88421
Csf2rb	1	1.14398	0.0150072	25408202	0.506896	0.225285	0.283697	60.6569	64.9595
Chchd7	1	0.181854	0.0340169	25407766	0.506887	0.0563311	0.0821995	15.863	14.7825
Prmt1	1	0.16843	0.0199577	25407707	0.506886	0.0579095	0.084259	16.2823	14.9709
Thoc5	1	0.0563303	0.0123513	25407699	0.506886	0.00188398	0.00358105	6.28931	4.88752
Dmxl2	1	0.324619	0.0484063	25407676	0.506886	0.114834	0.155671	24.3885	24.0608
Ccdc191	1	0.0390585	0.0158416	25406938	0.506871	3.31974e-05	7.95204e-05	3.94829	2.58079
Thumpd1	1	0.0770756	0.0183777	25406902	0.50687	0.00581853	0.0102274	7.68693	6.33208
Drg2	1	0.0430629	0.00961205	25406850	0.506869	0.000481786	0.000993578	5.17121	3.76841
Ltc4s	1	0.0165104	0.0125514	25406790	0.506868	4.20277e-16	2.28424e-15	1.88679	0.513875
Cep70	1	0.090129	0.0290243	25406775	0.506868	0.00622307	0.010885	7.72187	6.45198
Cpq	1	0.123089	0.0313724	2.54064e+07	0.506861	0.0174108	0.0281625	10.028	8.79868
Vps8	1	0.0370852	0.00961963	25405786	0.506848	0.000126376	0.00028021	4.43746	3.04899
Plekhm3	1	0.174227	0.024877	2.54052e+07	0.506837	0.0550546	0.0805488	15.5486	14.3257
Mthfd1l	1	0.0883475	0.0218092	25404955	0.506831	0.0103222	0.0173649	8.66527	7.34841
Cxcr6	1	0.210486	0.061473	25404745	0.506827	0.0259612	0.0406475	11.1111	10.129
Spg20	1	0.0334476	0.0127589	25404677	0.506826	1.57908e-05	3.92752e-05	3.7037	2.32956
Sgsh	1	0.0327456	0.00876603	2.54045e+07	0.506822	2.8811e-05	6.966e-05	3.87841	2.49515
Eri3	1	0.0301276	0.00541171	25404460	0.506821	0.000102493	0.000230303	4.33263	2.9348
Rnf157	1	0.0297508	0.0122976	25404388	0.50682	4.26595e-06	1.13892e-05	3.38924	2.02124
Kat2a	1	0.032804	0.010836	25404095	0.506814	3.40234e-05	8.14461e-05	3.91335	2.54082
2210016L21Rik	1	0.0782529	0.0095039	25403898	0.50681	0.0108181	0.0181359	8.80503	7.38838
Git1	1	0.0251687	0.0063718	2.54035e+07	0.506802	1.45441e-05	3.63129e-05	3.66876	2.2896
Pla2g12a	1	0.0166319	0.00554411	25402218	0.506777	5.32799e-08	1.71066e-07	2.72537	1.35891
Pogk	1	0.0377811	0.0151439	25401866	0.50677	4.07176e-05	9.64924e-05	3.91335	2.56366
Nf1	1	0.0929567	0.0196012	25401827	0.506769	0.0126295	0.0209487	8.97973	7.66244
Mtg2	1	0.0265149	0.00380999	2.54014e+07	0.506761	3.39912e-05	8.13867e-05	3.87841	2.49515
Mad2l2	1	0.0325537	0.00903995	25401289	0.506758	4.95122e-05	0.00011602	3.98323	2.61505
Brox	1	0.0957994	0.0107092	25400685	0.506746	0.0186282	0.0299531	10.0629	8.65022
Ctu2	1	0.0427412	0.00782824	2.54005e+07	0.506743	0.000802786	0.00160514	5.34591	3.95683
Heatr3	1	0.036767	0.0109831	25400457	0.506742	0.00012201	0.000270855	4.29769	2.9348
Ppil3	1	0.202107	0.0377634	25400422	0.506741	0.0710175	0.101233	16.9462	16.0786
1110051M20Rik	1	0.0217539	0.0114989	25400396	0.50674	7.29698e-09	2.50605e-08	2.51572	1.16478
Gart	1	0.082985	0.0159547	2.54003e+07	0.506738	0.010091	0.0170042	8.42068	7.07434
Gpr155	1	0.0354899	0.0190819	25400172	0.506736	1.15057e-06	3.26004e-06	3.07477	1.73575
mt-Nd6	1	0.0972328	0.0209705	25399840	0.506729	0.0108554	0.0181929	8.52551	7.21708
Pwwp2b	1	0.0326866	0.00784549	25399750	0.506727	6.63473e-05	0.000153044	4.05311	2.68928
Atp2a2	1	0.281941	0.0435633	25399733	0.506727	0.115199	0.156089	23.1307	22.6447
Rpap2	1	0.0538388	0.0186761	2.53996e+07	0.506725	0.000660814	0.00133737	5.13627	3.80838
Aimp2	1	0.0500565	0.0124559	2.53987e+07	0.506707	0.00148938	0.00287184	5.7652	4.40219
Cd3g	1	0.373263	0.0817199	25398544	0.506703	0.0596484	0.0866074	15.0594	14.3542
Ncor2	1	0.0484625	0.0028164	2.53985e+07	0.506703	0.00269182	0.0050034	6.39413	4.97316
Macrod1	1	0.0108298	0.00453809	25398516	0.506703	5.21183e-12	2.26636e-11	2.09644	0.747973
Adam10	1	0.633272	0.0432387	25398372	0.5067	0.204857	0.261144	42.5577	44.2332
Polr3e	1	0.0272995	0.00862655	25398299	0.506699	7.89755e-06	2.04472e-05	3.42418	2.07263
Tsc1	1	0.0671271	0.0168854	25398285	0.506698	0.00377146	0.00684502	6.7086	5.37855
Zfp90	1	0.0343601	0.0140847	25397475	0.506682	1.57743e-05	3.92429e-05	3.56394	2.22679
U2surp	1	0.684122	0.0418444	2.53974e+07	0.506681	0.212056	0.269116	44.9686	46.6484
Dhps	1	0.102629	0.0139971	2.53974e+07	0.506681	0.025322	0.0397252	10.8665	9.49526
Emc8	1	0.0833056	0.00661108	25396829	0.506669	0.0176857	0.028582	9.71349	8.27338
Tpm1	1	0.0367301	0.00874718	2.53967e+07	0.506667	0.000311685	0.000658199	4.6471	3.29451
Clpb	1	0.0338476	0.00914795	25395821	0.506649	0.000110348	0.000246396	4.15793	2.80918
Enpp4	1	0.0851596	0.0234435	25395651	0.506646	0.00750924	0.0129489	7.58211	6.31495
Znrf3	1	0.0186493	0.0122768	2.53953e+07	0.506638	3.00141e-11	1.2304e-10	2.13138	0.80507
Rasgef1b	1	0.167941	0.0430578	25395254	0.506638	0.041365	0.0621764	12.5786	11.6079
Eno3	1	0.0235904	0.0100993	25394991	0.506633	1.32608e-07	4.13556e-07	2.72537	1.39317
Ubxn6	1	0.137363	0.0123233	25394741	0.506628	0.0478637	0.0708597	13.7317	12.3558
Phlpp1	1	0.0362792	0.0159913	25394285	0.506618	1.53285e-05	3.81767e-05	3.49406	2.1754
Sik2	1	0.149848	0.0346396	25393795	0.506609	0.041509	0.0623591	12.5437	11.4994
Htra3	1	0.0147192	0.0104597	25393623	0.506605	3.20725e-14	1.57286e-13	1.88679	0.565262
Urm1	1	0.0890176	0.00777927	25393124	0.506595	0.0191422	0.0307211	9.71349	8.30193
Gm45606	1	0.0150596	0.00732327	25392743	0.506588	6.7343e-10	2.51527e-09	2.27114	0.947813
D10Wsu102e	1	0.0730312	0.0171073	25392190	0.506577	0.00692062	0.0119954	7.33753	6.02946
Tars	1	0.079761	0.016418	2.5392e+07	0.506573	0.0116034	0.0193617	8.28092	6.9944
Cyhr1	1	0.0915406	0.00668657	25391711	0.506567	0.0236173	0.0372617	10.3075	8.88432
1600002K03Rik	1	0.0557111	0.00855684	25391643	0.506566	0.00324792	0.00595332	6.32425	4.96745
Tmem184c	1	0.103182	0.0310853	25391361	0.50656	0.015376	0.0250944	8.80503	7.6396
Tmem218	1	0.0594501	0.0255997	25390820	0.506549	0.000643729	0.00130403	4.85674	3.5857
Emilin1	1	0.0372071	8.83698e-06	25390001	0.506533	0.00158935	0.00305188	5.5905	4.20806
Imp3	1	0.23548	0.03065	2.53898e+07	0.506528	0.105645	0.144361	20.3704	19.4873
Gm26632	1	0.0235853	0.015812	2.53897e+07	0.506528	9.64212e-11	3.80776e-10	2.13138	0.827909
Ccng1	1	0.272298	0.0422025	25389101	0.506515	0.121721	0.164065	22.327	21.7997
Gtf2h4	1	0.0155201	0.000959749	25388961	0.506512	3.31253e-06	8.96461e-06	3.10971	1.78143
Ptrh1	1	0.015225	0.0097801	25388417	0.506501	1.05388e-11	4.47404e-11	2.02655	0.725134
Arhgef12	1	0.0176539	0.00592406	25388390	0.506501	7.43362e-08	2.35805e-07	2.5856	1.27327
Chchd5	1	0.0737833	0.0100406	25388333	0.5065	0.0112482	0.0187888	8.10622	6.74889
Snx25	1	0.0446508	0.0148927	2.53881e+07	0.506496	0.000484279	0.000998377	4.6471	3.3516
Impdh1	1	0.0239324	0.00816928	25388015	0.506493	1.27938e-05	3.21527e-05	3.3543	2.04408
Mex3d	1	0.0301119	0.0122136	25387308	0.506479	1.86003e-05	4.59233e-05	3.42418	2.12402
Prr12	1	0.031626	0.00947493	25387169	0.506476	9.67011e-05	0.000218163	3.91335	2.60934
B4galnt1	1	0.17685	0.0206917	2.53871e+07	0.506476	0.0787639	0.110964	16.6667	15.5247
Abcf1	1	0.247352	0.0358936	2.53871e+07	0.506475	0.115512	0.156436	21.2089	20.515
Fbxo25	1	0.040625	0.0135512	2.53867e+07	0.506468	0.000187891	0.000407801	4.15793	2.86057
Gpr157	1	0.0332704	0.0164446	25386680	0.506467	9.53031e-06	2.4337e-05	3.24948	1.96414
Tpmt	1	0.0656609	0.0220571	25386340	0.50646	0.00236791	0.00443104	5.73026	4.48213
Smim27	1	0.0362127	0.00392891	25386260	0.506458	0.000592929	0.00120685	4.75192	3.42012
Timm8a1	1	0.169659	0.0309843	2.53862e+07	0.506457	0.0645987	0.0930641	14.71	13.6976
Vim	1	3.59478	0.0224074	2.53861e+07	0.506456	0.267336	0.329287	96.2264	96.4543
Igbp1	1	0.321957	0.0425274	25385755	0.506448	0.146387	0.193479	25.5066	25.1741
Med9	1	0.0983272	0.0235842	2.53858e+07	0.506448	0.0219218	0.0347746	9.53878	8.31906
Rusc2	1	0.0162614	0.0094388	2.53853e+07	0.506439	4.80752e-11	1.93575e-10	2.0615	0.770812
Clcc1	1	0.127757	0.0215938	25385045	0.506434	0.0423039	0.0634159	12.0894	10.8884
Galm	1	0.0460501	0.012703	2.53844e+07	0.506421	0.000890413	0.0017695	4.92662	3.63709
Slc25a19	1	0.0432233	0.00850898	25383417	0.506402	0.00127838	0.00248748	5.17121	3.86548
Zswim7	1	0.0615916	0.0165356	2.53833e+07	0.506398	0.00381427	0.00691819	6.14955	4.88752
Dnajc12	1	0.124843	0.033829	25382823	0.50639	0.0280716	0.0436805	10.0629	8.9871
Iqsec2	1	0.0363888	0.0119872	25382326	0.50638	0.000107151	0.000239835	3.84347	2.56366
Man1a	1	0.189739	0.0402954	25382245	0.506378	0.0723426	0.102871	15.0943	14.24
Mcat	1	0.0268096	0.00761944	25382117	0.506376	3.8628e-05	9.17362e-05	3.529	2.23821
Sphk1	1	0.0301258	0.0119404	25381698	0.506367	1.83954e-05	4.54275e-05	3.31936	2.04408
Gm26724	1	0.0605783	0.0147692	25381637	0.506366	0.00257998	0.00480923	5.69532	4.41932
Glrx5	1	0.15607	0.0250477	25381529	0.506364	0.0685953	0.0981082	14.8148	13.6862
Slc41a2	1	0.023289	0.0149284	25380950	0.506352	5.59542e-09	1.94455e-08	2.27114	1.00491
Slc39a13	1	0.0228783	0.0101816	25380688	0.506347	5.02718e-07	1.47804e-06	2.69043	1.41601
Trpm4	1	0.0229685	0.00981852	25380638	0.506346	8.59545e-07	2.47211e-06	2.76031	1.48453
Insig1	1	0.406566	0.0604813	2.53803e+07	0.506339	0.165953	0.21635	27.1488	27.4923
Ccdc107	1	0.0534194	0.00762038	25379853	0.506331	0.00564387	0.00994717	6.56883	5.25294
Ccdc112	1	0.0189835	0.0118532	25379845	0.50633	7.20829e-11	2.86601e-10	2.02655	0.759392
Ccs	1	0.0956683	0.00964995	25379683	0.506327	0.0290552	0.0450782	10.2027	8.87861
Slc16a1	1	0.0718974	0.0216335	25379666	0.506327	0.00571328	0.0100503	6.49895	5.27578
Dus2	1	0.0411871	0.0177189	2.53791e+07	0.506316	0.000178314	0.000388355	3.94829	2.7007
Fbxw5	1	0.0512039	0.0104011	2.53789e+07	0.506312	0.00299152	0.00551886	5.7652	4.48213
Dlat	1	0.126174	0.0202509	25378859	0.506311	0.0474935	0.0703715	12.2292	11.0083
Frrs1	1	0.361744	0.0490907	2.53786e+07	0.506306	0.170388	0.221428	27.7079	27.8863
Zc3h8	1	0.0483622	0.0169163	25378232	0.506298	0.00068757	0.00138778	4.57722	3.33448
Ppie	1	0.0540284	0.00902006	25378120	0.506296	0.00484394	0.00863332	6.28931	4.996
Tgm2	1	0.52726	0.0184475	2.53781e+07	0.506295	0.195798	0.250605	33.4032	32.9108
Slc38a10	1	0.107692	0.0134703	2.53769e+07	0.506271	0.0413288	0.0621305	11.4256	10.1462
St3gal3	1	0.0114939	0.00517204	25376844	0.506271	2.32443e-11	9.60688e-11	1.95667	0.696586
Zfp280d	1	0.113821	0.0288783	2.53761e+07	0.506255	0.0286856	0.0445422	9.74843	8.6388
Slc39a6	1	0.0791356	0.0239491	25375902	0.506252	0.00967023	0.0163674	7.12788	5.94382
Polr3k	1	0.199077	0.0288855	2.53758e+07	0.506249	0.0964739	0.133058	17.2956	16.3355
Alg9	1	0.0570296	0.0192578	25374318	0.50622	0.00306342	0.00564025	5.5905	4.37364
Bop1	1	0.0505293	0.00818748	25373942	0.506213	0.00461594	0.00826147	6.07966	4.79616
Nudt18	1	0.0515811	0.00563789	25373697	0.506208	0.00560049	0.00987699	6.32425	5.02455
Tpra1	1	0.0208355	0.00544004	25373626	0.506206	5.06189e-06	1.33854e-05	2.93501	1.67866
Ankrd10	1	0.105482	0.0236078	25373513	0.506204	0.0302269	0.0467001	9.81831	8.65593
Tnfrsf12a	1	0.0511954	0.0112688	25373417	0.506202	0.00244221	0.00456238	5.38085	4.12813
Fam151b	1	0.013225	0.00427073	25373313	0.5062	2.46774e-08	8.14963e-08	2.30608	1.0563
Acadm	1	0.271375	0.0350113	2.53727e+07	0.506188	0.138675	0.184784	22.0475	21.3601
Nr2c1	1	0.0476275	0.0183585	25372380	0.506181	0.000581134	0.00118524	4.33263	3.1118
Ikbke	1	0.154676	0.0201709	2.53722e+07	0.506178	0.0765173	0.108149	14.7799	13.6177
Nol4l	1	0.0247424	0.0121267	25371683	0.506168	1.04464e-06	2.97362e-06	2.65549	1.42172
Ndufaf8	1	0.126784	0.0120265	25371579	0.506165	0.0585001	0.085029	12.8931	11.6021
Ccdc32	1	0.131729	0.0281961	25371520	0.506164	0.0476496	0.0705899	11.5304	10.4716
Fbxw9	1	0.0210408	0.0076535	25371397	0.506162	1.70718e-06	4.74867e-06	2.72537	1.48453
Surf2	1	0.0877898	0.0243677	25371222	0.506158	0.0155492	0.0253584	7.82669	6.66895
Calu	1	0.216402	0.0397693	25370843	0.506151	0.10819	0.14753	17.7498	17.1349
Lamp2	1	1.58185	0.00549611	25370289	0.50614	0.289113	0.35317	75.9259	79.0453
Pltp	1	0.0387699	0.0115506	2.537e+07	0.506134	0.000198021	0.000429117	3.80853	2.57508
Tjp2	1	0.0472445	0.0150434	25369605	0.506126	0.00144268	0.00278679	4.8218	3.60854
Rabggta	1	0.0426152	0.00711672	25369302	0.50612	0.00184743	0.00351942	5.03145	3.77983
Mtdh	1	0.746894	0.0346895	25369108	0.506116	0.261887	0.323726	48.0433	50.668
Wdr61	1	0.281855	0.0451932	25369084	0.506116	0.14792	0.19518	22.4319	22.0509
Gatb	1	0.0220463	0.00954941	25368789	0.50611	7.99487e-07	2.30956e-06	2.5856	1.35891
Spopl	1	0.107501	0.0217054	25368652	0.506107	0.0345514	0.0527714	9.99301	8.83864
Hyal2	1	0.0130357	0.00648787	25368468	0.506103	1.55469e-10	6.0513e-10	1.95667	0.730844
Cul9	1	0.0165981	0.00666613	2.53684e+07	0.506102	7.77672e-08	2.46266e-07	2.34102	1.11339
Tmem220	1	0.038981	0.018961	25367716	0.506088	4.62209e-05	0.000108606	3.28442	2.07834
Dvl2	1	0.0258646	0.00590436	25367674	0.506088	0.00012327	0.000273597	3.59888	2.36382
Rida	1	0.073314	0.0192442	25367487	0.506084	0.00924116	0.0156938	6.7086	5.52701
Scaf1	1	0.0363393	0.000334899	25367020	0.506075	0.00281105	0.00520757	5.34591	4.06532
Chrac1	1	0.355086	0.0458256	25366187	0.506058	0.187689	0.241172	27.7079	27.852
Eif3b	1	0.136756	0.0158989	25366089	0.506056	0.0741004	0.105074	13.9064	12.7441
Ero1l	1	0.522091	0.0421426	25365290	0.50604	0.229532	0.288489	35.9888	36.7706
Fkbp1b	1	0.0947129	0.022148	25365229	0.506039	0.0270722	0.0422617	8.94479	7.79947
Bicd2	1	0.0568861	0.00733616	2.53651e+07	0.506037	0.0104667	0.0175919	6.8833	5.62407
Hacd3	1	0.0378543	0.0141125	25365089	0.506036	0.000223568	0.000482122	3.73864	2.53511
Dis3l2	1	0.0474323	0.0140168	25364808	0.50603	0.00227471	0.00426817	5.03145	3.83122
Prmt7	1	0.0343829	0.0119405	25364588	0.506026	0.000272646	0.000580399	3.80853	2.60363
Polr2i	1	0.129818	0.0122158	25364365	0.506022	0.0662963	0.0952623	13.0328	11.7734
Leng9	1	0.0419211	0.00578506	2.53642e+07	0.506019	0.00233213	0.00437294	5.06639	3.83122
Pon2	1	0.311958	0.0394963	25364117	0.506017	0.173701	0.22526	25.1572	24.9229
Slc25a51	1	0.100519	0.0104962	25363758	0.506009	0.0435653	0.0651571	10.6918	9.44387
Nlrp1b	1	0.0479318	0.0169801	25363260	0.506	0.000826258	0.00164999	4.29769	3.10609
Abcd3	1	0.0728105	0.0188219	2.53631e+07	0.505995	0.0133996	0.0221753	7.16282	5.98949
Ghdc	1	0.0326688	0.00900668	2.53629e+07	0.505993	0.000244894	0.000525863	3.73864	2.52941
Abhd14a	1	0.0204718	0.0113493	25362735	0.505989	1.20395e-07	3.76845e-07	2.30608	1.10769
Zfp691	1	0.023221	0.00951288	25362530	0.505985	6.41331e-06	1.67474e-05	2.79525	1.59301
Tatdn2	1	0.0979158	0.00737229	2.53625e+07	0.505984	0.0460278	0.0685627	10.8665	9.59804
Cox7a1	1	0.0123088	0.0079421	25362295	0.50598	5.72863e-13	2.6309e-12	1.71209	0.513875
Tmem35b	1	0.0281822	0.0107219	25361764	0.50597	5.09715e-05	0.000119238	3.21454	2.01553
Dcxr	1	0.0452622	0.00364901	2.53617e+07	0.505969	0.00482599	0.0086041	5.69532	4.44787
Sppl2b	1	0.0252729	0.00385196	25361635	0.505967	0.000158213	0.000346506	3.56394	2.34669
Atp9b	1	0.0711048	0.0142648	25361164	0.505958	0.0143903	0.0236351	7.2327	6.04088
AI463229	1	0.0304631	0.0154701	25361157	0.505958	1.35392e-05	3.3926e-05	2.90007	1.71292
Tmem150b	1	0.0238436	0.00708978	25361015	0.505955	2.96065e-05	7.14279e-05	3.07477	1.87279
Ube2g1	1	0.192182	0.0283673	25359820	0.505931	0.110289	0.150171	16.7715	15.8673
Sh3glb2	1	0.0409953	0.00578893	25359686	0.505928	0.003368	0.00615709	5.24109	4.02535
Trmt112	1	0.425402	0.0455412	2.53595e+07	0.505924	0.219048	0.276975	31.4465	32.1057
Rhot1	1	0.0869458	0.0175047	2.53592e+07	0.505918	0.028192	0.0438433	8.73515	7.5768
1810032O08Rik	1	0.0232731	0.00780237	25358563	0.505906	8.97568e-06	2.30533e-05	2.79525	1.60443
Aplp2	1	0.36141	0.0506224	2.53586e+07	0.505906	0.195362	0.250104	26.9741	27.2239
Bola2	1	0.221256	0.0389872	25358529	0.505905	0.120473	0.162501	17.3305	16.8722
Mcee	1	0.400043	0.0483813	25358429	0.505903	0.21112	0.268026	29.6995	30.1131
Ring1	1	0.0471661	0.00432667	25358310	0.505901	0.00607361	0.010637	5.83508	4.60203
E130311K13Rik	1	0.0158093	0.00848677	25358041	0.505895	5.0494e-09	1.76112e-08	2.02655	0.845038
Sacs	1	0.0714722	0.0235101	25357956	0.505894	0.00978296	0.016543	6.35919	5.25294
Zfp523	1	0.0178818	0.00538601	2.53577e+07	0.505889	5.11898e-06	1.35234e-05	2.69043	1.50166
Usp6nl	1	0.038933	0.0123155	25357302	0.505881	0.000782067	0.0015671	4.12299	2.94621
Mrps31	1	0.111673	0.0232323	25356833	0.505871	0.0428186	0.0641181	9.99301	8.91287
Mkks	1	0.04392	0.010223	2.53561e+07	0.505857	0.00249753	0.00466416	4.85674	3.67135
Ttyh2	1	0.0115386	0.00813379	25356019	0.505855	8.99358e-15	4.55968e-14	1.57233	0.39968
Ddx56	1	0.044962	0.00900953	25355752	0.50585	0.003873	0.00702013	5.24109	4.04248
Suclg2	1	0.0570498	0.015854	2.53556e+07	0.505846	0.00696458	0.0120603	5.83508	4.68768
Mkl2	1	0.047262	0.0182004	25355244	0.50584	0.00167182	0.00320413	4.50734	3.35731
Sec61a2	1	0.0404536	0.0136604	25354868	0.505832	0.00100569	0.00198472	4.19287	3.03186
Cisd2	1	0.594345	0.0413973	2.53547e+07	0.505829	0.265859	0.327873	41.16	42.7601
Hivep3	1	0.144031	0.0303967	25354505	0.505825	0.0688968	0.0984968	12.1593	11.1853
Msi2	1	0.0655421	0.0184814	2.53538e+07	0.50581	0.00954957	0.0161804	6.18449	5.0531
Ppp1r13b	1	0.0182668	0.00814503	25353619	0.505807	7.50105e-07	2.17086e-06	2.37596	1.21046
Leng1	1	0.064119	0.0114604	25353401	0.505803	0.0125245	0.0207923	6.63871	5.45849
Cebpzos	1	0.228271	0.039471	25352636	0.505788	0.140006	0.186288	18.798	18.1797
Zfp637	1	0.0449497	0.00850123	25352568	0.505786	0.00307856	0.00566437	4.92662	3.74557
Kdm3a	1	0.16949	0.0358653	2.53522e+07	0.505778	0.0932508	0.129062	14.0811	13.2523
Twsg1	1	0.0540529	0.0165183	25352116	0.505777	0.00508679	0.00903712	5.34591	4.21377
Guf1	1	0.0387987	0.0105046	25352024	0.505775	0.00126596	0.00246504	4.26275	3.10038
Ppme1	1	0.0798973	0.0126786	2.53517e+07	0.505768	0.0298901	0.0462313	8.49057	7.32557
Pqlc2	1	0.0333763	0.00841703	25351562	0.505766	0.00066857	0.00135189	3.91335	2.74637
Ddx10	1	0.192939	0.0359635	25351150	0.505758	0.11511	0.155988	16.0028	15.2849
Rpap3	1	0.038317	0.0106473	25351008	0.505755	0.0018432	0.00351196	4.4724	3.31735
Samm50	1	0.214949	0.0235646	2.53508e+07	0.50575	0.145837	0.192821	19.427	18.5109
Rab32	1	0.76496	0.038323	2.53508e+07	0.50575	0.290151	0.354281	47.6939	49.9486
Bod1	1	0.0206464	0.00452003	25350676	0.505748	6.23772e-05	0.000144277	3.07477	1.90705
Kif13b	1	0.106843	0.0194172	25350452	0.505744	0.0488926	0.0722769	10.1328	9.03277
Pfdn4	1	0.504467	0.0466946	25350263	0.50574	0.251757	0.312772	35.1852	36.3823
2010320M18Rik	1	0.0427807	0.0116077	25349655	0.505728	0.00204882	0.00387776	4.50734	3.35731
Cc2d1a	1	0.0217292	0.00243417	25349449	0.505724	0.000178854	0.00038933	3.3543	2.18682
Aasdhppt	1	0.128871	0.0286893	25349216	0.505719	0.0615588	0.0891245	11.0412	10.0834
Gatsl2	1	0.0392192	0.0141064	25349211	0.505719	0.000949835	0.0018786	4.01817	2.8777
Mrps17	1	0.459383	0.0515546	2.5349e+07	0.505714	0.246149	0.306423	33.2635	34.4867
Tmem64	1	0.041487	0.0165325	2.53479e+07	0.505694	0.000903405	0.00179371	3.94829	2.82631
Pcbp2	1	1.55753	0.0134667	25347868	0.505692	0.325355	0.392172	75.7862	77.9662
Lekr1	1	0.0400519	0.0178045	25347850	0.505692	0.000322066	0.000679216	3.49406	2.36953
Zscan26	1	0.166121	0.0325907	25347517	0.505685	0.0905625	0.12567	13.3823	12.51
Vwf	1	0.0135109	0.0102973	25347476	0.505685	6.10116e-15	3.11603e-14	1.50245	0.365422
Hmga1	1	0.0130016	0.00309492	25347340	0.505682	1.46599e-06	4.10974e-06	2.37596	1.22759
Gcn1l1	1	0.0458817	0.00576067	25347078	0.505677	0.00839581	0.0143616	5.80014	4.62487
Mul1	1	0.0489036	0.00597675	25346533	0.505666	0.00848943	0.014506	5.80014	4.61916
Angptl4	1	0.0132037	0.0104217	25346380	0.505663	6.47459e-14	3.13362e-13	1.53739	0.40539
Denr	1	0.322025	0.0467093	25346328	0.505662	0.202287	0.258046	25.1922	25.237
Mib1	1	0.201754	0.0344586	25346275	0.505661	0.130515	0.174877	16.9113	16.2042
Gtpbp6	1	0.023234	0.00291171	25346098	0.505657	0.000328374	0.00069173	3.49406	2.34098
Tbl3	1	0.0266642	0.00574059	25346039	0.505656	0.000399043	0.000831127	3.56394	2.41521
Ndrg3	1	0.0769955	0.0177277	2.5346e+07	0.505655	0.0229642	0.0362932	7.44235	6.3435
Rgmb	1	0.0455968	0.0180235	2.5346e+07	0.505654	0.00128221	0.00249318	4.08805	2.97476
Nip7	1	0.237981	0.0341724	2.53457e+07	0.505649	0.156828	0.205784	19.6017	18.9848
Kazald1	1	0.0293036	0.0156164	25345675	0.505649	9.04721e-06	2.32263e-05	2.5856	1.46169
Gpatch2	1	0.0563972	0.0139029	25345530	0.505646	0.00811271	0.013903	5.66038	4.53352
Them6	1	0.01228	0.00292529	25345442	0.505644	7.05529e-07	2.04613e-06	2.27114	1.13052
[truncated: 9,094 more rows]

## Sheet: cluster_2
feature	cluster	avgExpr	logFC	statistic	AUC	pval	padj	pct_in	pct_out
Wfdc17	2	4.78229	1.70536	35810645	0.790462	0	0	99.2126	85.2994
Il1b	2	5.67597	2.14907	3.49524e+07	0.771517	0	0	99.9606	78.7677
Retnlg	2	4.28755	2.53219	3.48536e+07	0.769336	0	0	92.126	38.5905
Cxcl2	2	4.36408	2.11064	3.48429e+07	0.769101	0	0	95.8661	60.9105
Ifitm1	2	2.52612	1.48647	34786853	0.767863	0	0	88.3858	41.7302
Srgn	2	5.03042	1.23209	34781521	0.767746	0	0	100	95.6156
Cxcr2	2	1.39154	0.892999	34009186	0.750698	0	0	77.7559	26.1045
Gbp2	2	3.19539	1.3644	33404558	0.737351	0	0	94.1732	65.8107
Acod1	2	1.97367	1.12365	3.334e+07	0.735926	0	0	81.6535	42.4983
Clec4d	2	2.01977	0.968574	33155241	0.731848	0	0	89.8031	54.1489
Dusp1	2	3.56798	1.11263	3.2599e+07	0.719571	4.72989e-283	2.91493e-280	98.0315	80.915
Fbxl5	2	2.00123	0.876558	3.22995e+07	0.71296	2.66148e-280	1.55388e-277	88.1496	58.3371
Hcar2	2	1.42368	0.829729	31974789	0.705792	0	0	72.7559	35.961
Il1r2	2	1.34533	0.740342	31838346	0.70278	3.5693e-298	2.47464e-295	74.1732	37.4748
Arg2	2	1.14708	0.652685	31814295	0.702249	0	0	71.6929	33.124
2810474O19Rik	2	1.75871	0.764388	3.16854e+07	0.699404	7.8753e-248	3.36003e-245	84.6063	57.07
Sdcbp	2	2.79186	0.761586	31669399	0.699051	1.35441e-232	5.18084e-230	96.378	83.8136
Ccrl2	2	1.76868	0.877553	31643445	0.698478	1.54209e-263	8.14591e-261	80.6299	45.4586
Csf3r	2	1.20394	0.66667	3.16416e+07	0.698437	1.66679e-294	1.08763e-291	72.7953	35.0078
Nfkbia	2	2.4347	0.881851	3.14351e+07	0.693879	2.3912e-224	8.28925e-222	91.4567	70.6492
S100a9	2	6.71822	2.66352	31397688	0.693053	4.14301e-221	1.35172e-218	99.5669	73.1218
Ccr1	2	2.48166	0.822058	31390263	0.692889	9.3503e-221	2.96351e-218	94.685	73.7609
Fth1	2	6.1929	1.11083	3.13363e+07	0.691698	3.24668e-215	1.00043e-212	99.9606	98.5142
Mxd1	2	1.67043	0.749725	31335126	0.691672	2.0517e-240	8.42945e-238	83.8976	48.2283
Btg1	2	3.31614	0.745047	3.13296e+07	0.69155	5.18406e-215	1.55424e-212	99.4094	90.4967
Trem1	2	1.40166	0.689912	3.13256e+07	0.691461	1.76904e-254	8.53214e-252	77.2835	41.5172
Zfp36	2	3.1853	0.823273	3.12819e+07	0.690497	5.80894e-213	1.57167e-210	98.4252	85.9554
Rtp4	2	1.60888	0.722925	31239905	0.68957	1.13218e-232	4.48546e-230	81.9685	50.2355
Plek	2	2.13216	0.773636	31195217	0.688584	8.65093e-215	2.52539e-212	91.0236	65.6649
S100a8	2	6.89882	2.27043	3.11839e+07	0.688333	4.38829e-208	1.10635e-205	99.9606	87.2673
Clec4e	2	2.26701	0.863791	31159106	0.687787	1.45934e-214	4.1509e-212	89.4488	63.2821
Hdc	2	1.21135	0.630804	3.11123e+07	0.686754	1.25968e-276	6.98682e-274	70.5512	30.9767
Oasl2	2	1.59429	0.708646	31109264	0.686687	1.85698e-224	6.64498e-222	81.4567	51.2503
Stfa2l1	2	1.02993	0.742568	31096322	0.686401	0	0	51.1024	14.039
Mmp8	2	2.98215	1.10337	30992595	0.684111	1.45477e-206	3.5082e-204	90.1181	62.8112
Picalm	2	2.2211	0.679433	3.09155e+07	0.68241	1.45856e-197	3.30199e-195	92.7559	74.316
Cd274	2	1.19249	0.652606	3.08208e+07	0.68032	2.46026e-248	1.09167e-245	67.3622	34.2285
Marcks	2	1.25606	0.625841	3.08004e+07	0.679868	9.48292e-229	3.50647e-226	72.9921	40.2893
Mcl1	2	2.8738	0.642406	30736041	0.678448	4.91749e-187	9.74102e-185	97.874	87.4355
Cd33	2	1.3846	0.609266	3.07277e+07	0.678263	1.48588e-209	3.9245e-207	79.6063	47.8919
Rsad2	2	1.34058	0.75192	3.06866e+07	0.677356	4.50333e-251	2.08148e-248	64.7638	31.4252
Ifi47	2	1.8767	0.769068	30653824	0.676633	5.6027e-196	1.21864e-193	82.5984	56.1337
Gbp7	2	1.44146	0.636638	3.06533e+07	0.676621	4.22366e-205	9.96873e-203	78.8976	48.4638
Rnf149	2	1.97512	0.675859	3.06071e+07	0.675602	1.79097e-186	3.42538e-184	90.3937	65.8388
B2m	2	4.9517	0.630749	30606974	0.675599	6.4036e-181	1.12754e-178	100	99.1814
Asprv1	2	0.855126	0.583356	3.04602e+07	0.67236	0	0	50.1969	15.5865
Fcgr4	2	1.52352	0.623472	30311030	0.669067	3.60988e-185	6.78719e-183	80.1575	50.7849
Ccl4	2	1.88639	0.968695	3.0305e+07	0.668935	4.25973e-207	1.05007e-204	68.1496	38.5569
Nampt	2	1.85202	0.673966	30270725	0.668177	6.90348e-175	1.17816e-172	84.0157	59.9854
Ifi204	2	2.02443	0.713255	30257031	0.667875	8.13898e-173	1.34755e-170	85.5906	62.1328
Cxcl10	2	2.32608	1.10588	30199396	0.666603	1.5745e-198	3.63874e-196	70.315	39.6614
Igtp	2	1.22803	0.570521	30158067	0.66569	2.32804e-192	4.87264e-190	71.8504	41.5788
Tnfaip3	2	1.30963	0.608048	30153294	0.665585	1.89612e-194	4.04493e-192	71.3386	40.3846
Ptgs2	2	1.89979	0.784158	3.01427e+07	0.665351	3.37323e-181	6.03537e-179	78.622	47.5387
Bcl2a1b	2	2.9449	1.07412	3.0104e+07	0.664498	4.58662e-168	7.37383e-166	89.5669	58.1745
Ier3	2	2.27612	0.79247	30067537	0.663692	3.11269e-163	4.73001e-161	89.252	63.9269
Ptafr	2	1.16495	0.558751	3.00623e+07	0.663576	3.09417e-192	6.35624e-190	69.7244	39.3474
Basp1	2	1.1222	0.593663	30057468	0.66347	4.3476e-213	1.2057e-210	62.7559	31.8793
C5ar1	2	1.1428	0.508374	30003694	0.662283	5.12865e-187	9.98107e-185	72.6772	40.1043
Fgl2	2	1.51396	0.591545	2.99617e+07	0.661356	2.30443e-167	3.65187e-165	79.6063	52.3996
Cd300lf	2	1.28833	0.547579	29956314	0.661237	5.78945e-173	9.73067e-171	75.5906	47.4994
Zfp36l1	2	1.354	0.574222	29949295	0.661082	2.4051e-175	4.16871e-173	74.9213	45.4867
Cd14	2	3.59084	0.823255	2.99284e+07	0.660622	5.04903e-152	6.58929e-150	98.0709	85.6358
Ifit1	2	1.07381	0.608568	29914713	0.660319	4.24029e-223	1.42538e-220	57.9921	27.394
AA467197	2	4.28517	1.31406	29899158	0.659975	3.47796e-153	4.59297e-151	92.5984	71.266
Slfn4	2	1.13602	0.549319	29890055	0.659775	1.39855e-196	3.10282e-194	66.2992	33.9258
Dazap2	2	2.25154	0.530358	2.98595e+07	0.6591	1.28266e-149	1.56358e-147	93.7795	81.3916
Lilr4b	2	1.84608	0.61303	29851645	0.658927	2.51404e-154	3.44299e-152	88.3465	63.3102
Nfe2l2	2	1.68569	0.577156	29812637	0.658066	3.76533e-154	5.09375e-152	84.7244	60.9105
Irgm1	2	1.09035	0.531722	29807508	0.657952	8.24716e-185	1.52476e-182	66.3386	37.0935
Stk17b	2	2.08096	0.624127	2.97056e+07	0.655702	1.13357e-145	1.30987e-143	91.2205	69.8139
Clec2d	2	1.53323	0.586274	29651937	0.654518	2.47907e-153	3.31329e-151	79.3701	52.8089
Marcksl1	2	1.23404	0.59478	2.96455e+07	0.654377	5.12387e-171	8.35869e-169	67.2835	39.9417
H2-K1	2	3.9756	0.530719	29632533	0.65409	8.78018e-140	9.45617e-138	99.7638	97.2527
Map1lc3b	2	1.94102	0.54837	2.96096e+07	0.653585	6.84255e-141	7.44161e-139	90.2362	73.5367
Sod2	2	2.01771	0.684563	29573713	0.652792	1.09516e-144	1.23966e-142	85.0394	59.8789
Ptp4a1	2	1.68043	0.55066	2.9567e+07	0.652644	2.52391e-142	2.79977e-140	86.4173	64.0502
Isg15	2	1.72537	0.658437	2.95283e+07	0.65179	3.78108e-149	4.55908e-147	78.4252	51.6091
Irf1	2	1.04181	0.502389	2.93789e+07	0.648491	4.43224e-163	6.64416e-161	65.4724	37.4804
Txn1	2	4.14655	0.548922	2.93485e+07	0.647822	8.41759e-129	7.91325e-127	99.8031	96.9444
Ets2	2	1.00852	0.450803	29344083	0.647723	6.72376e-159	9.5624e-157	66.7717	38.7194
Gbp5	2	0.941242	0.49093	29342213	0.647682	1.23254e-181	2.24141e-179	58.8189	29.7712
Gm5483	2	0.891545	0.664494	2.93257e+07	0.647317	0	0	39.4882	10.2433
Samhd1	2	2.68712	0.593205	2.93135e+07	0.647049	6.89164e-128	6.42428e-126	95.7874	83.6454
Ctsb	2	2.62167	0.594749	29301838	0.646791	1.02088e-127	9.43719e-126	93.8976	80.8029
Socs3	2	1.27943	0.518315	29297719	0.6467	1.35835e-146	1.58612e-144	73.937	44.9148
Trim30a	2	1.52204	0.517069	29289245	0.646513	2.44749e-134	2.44594e-132	81.6535	58.2025
Il1a	2	1.1176	0.584009	29259293	0.645851	1.61621e-189	3.25975e-187	55.6693	26.4409
Saa3	2	1.7302	0.781101	29259053	0.645846	5.8869e-163	8.70712e-161	63.622	34.8677
Ccl3	2	1.51095	0.736716	29245210	0.645541	2.39943e-156	3.32711e-154	64.1732	37.8897
AW112010	2	5.6197	1.45679	2.92129e+07	0.644827	2.65923e-124	2.35991e-122	95.315	81.3804
Gbp3	2	1.12457	0.468212	29212424	0.644817	1.32009e-147	1.55785e-145	69.2913	41.8143
Fcgr3	2	2.51508	0.541124	2.91753e+07	0.643997	9.01631e-123	7.87543e-121	95.1575	82.9782
Pde4b	2	1.03029	0.446039	2.91436e+07	0.643298	1.31083e-150	1.63382e-148	66.3386	38.1868
Cd53	2	2.43505	0.514135	29094833	0.642221	1.01359e-119	8.26749e-118	94.2126	84.4192
Cstb	2	2.38354	0.665994	29089000	0.642093	7.56572e-122	6.50593e-120	88.5433	69.4158
March7	2	0.949854	0.408269	2.90847e+07	0.641997	5.03329e-145	5.75611e-143	66.9291	39.9753
Casp4	2	1.30352	0.497381	2.90516e+07	0.641266	3.68664e-132	3.61911e-130	74.7244	48.8114
Ly6i	2	1.9748	0.692788	2.90276e+07	0.640737	6.6386e-129	6.29419e-127	81.1811	50.6784
Gabarap	2	3.08525	0.4117	29017351	0.640511	1.41333e-116	1.09637e-114	98.4252	95.0101
Bst1	2	1.46524	0.506966	29010239	0.640354	2.88087e-126	2.57722e-124	79.1732	53.7172
Il1rn	2	1.18037	0.49314	29006634	0.640274	6.71291e-141	7.3729e-139	68.4252	40.2388
Fcgr2b	2	2.17026	0.628492	29003492	0.640205	1.59683e-119	1.29297e-117	86.6535	66.6405
Ccl6	2	2.29742	0.655064	28996445	0.64005	5.6037e-119	4.44013e-117	88.6614	67.3245
Snap23	2	1.0342	0.42054	28984813	0.639793	1.84461e-135	1.8602e-133	69.9213	43.5412
Slc7a11	2	1.7593	0.594043	28908588	0.63811	1.0785e-121	9.20293e-120	80.6299	54.5246
Nlrp3	2	0.862762	0.402656	28907092	0.638077	7.88393e-151	9.93823e-149	59.9213	33.1072
Stat1	2	1.85571	0.535849	28897108	0.637857	1.36708e-115	1.05313e-113	86.6929	66.7302
Gbp4	2	0.918072	0.418017	28885152	0.637593	1.05643e-151	1.36267e-149	60.1575	32.1877
Bcl2a1a	2	1.22574	0.489066	2.88846e+07	0.63758	7.08675e-139	7.55897e-137	67.7165	38.0635
Tnfaip2	2	1.14318	0.498895	2.88548e+07	0.636924	1.70228e-131	1.64203e-129	67.6378	42.6048
Nfkbiz	2	1.44451	0.501411	28846866	0.636748	1.66943e-120	1.37178e-118	77.2835	53.1397
Pnrc1	2	1.54072	0.484755	2.88315e+07	0.636408	2.86363e-115	2.17577e-113	83.4646	61.1965
Ly6a	2	3.06237	0.9595	28829684	0.636369	9.14358e-115	6.80737e-113	88.8976	61.5385
Gcnt2	2	0.710571	0.361	28826175	0.636291	2.35703e-164	3.68261e-162	54.2126	27.0913
Gda	2	2.37817	0.511259	2.882e+07	0.636155	3.8759e-110	2.68721e-108	92.9921	81.1449
Litaf	2	1.4625	0.464203	2.88089e+07	0.63591	4.13174e-115	3.11792e-113	82.7165	59.7163
Samsn1	2	1.27959	0.467678	28804822	0.63582	1.92482e-121	1.61758e-119	74.9606	49.8767
H3f3b	2	4.43386	0.338537	2.87919e+07	0.635534	1.36629e-108	9.24159e-107	99.8031	99.5739
Entpd1	2	0.729306	0.360744	28786518	0.635416	3.26893e-158	4.59015e-156	55.1969	28.3359
Themis2	2	0.739563	0.349059	28744638	0.634491	3.40695e-150	4.19925e-148	57.2047	30.3263
Pla2g7	2	1.66999	0.522033	28724660	0.63405	1.41072e-112	1.01617e-110	83.8583	58.3259
Gpcpd1	2	0.736971	0.359031	2.87042e+07	0.6336	2.74755e-151	3.50329e-149	55.6693	29.3115
Tpd52	2	1.69097	0.482731	28675433	0.632964	9.57042e-108	6.35716e-106	86.8898	66.4162
Btg2	2	2.19093	0.546661	28674822	0.63295	5.04033e-106	3.26973e-104	91.6142	73.6376
Tgm2	2	0.85894	0.397028	2.86737e+07	0.632926	1.09095e-148	1.30128e-146	56.5748	29.6199
9930111J21Rik2	2	1.09041	0.422278	2.86699e+07	0.632842	6.36239e-121	5.26702e-119	69.1732	45.2231
Mpeg1	2	2.42347	0.542761	2.86681e+07	0.632802	4.38571e-105	2.81218e-103	93.5827	78.7901
Fpr2	2	1.54835	0.515127	2.86681e+07	0.632802	9.49802e-114	6.93168e-112	79.0157	52.9155
Parp14	2	1.12146	0.434207	28647200	0.632341	4.23e-121	3.52808e-119	69.3307	44.1186
Rnf19b	2	0.839761	0.368897	2.8585e+07	0.630967	1.37575e-132	1.3626e-130	60.2756	34.8789
Tgfbi	2	2.88479	0.593519	28566658	0.630563	2.02117e-101	1.22518e-99	92.9921	81.2963
2310001H17Rik	2	0.782567	0.353769	28565678	0.630541	4.73446e-138	5.00184e-136	58.3071	31.8121
Pim1	2	1.79137	0.528333	28502928	0.629156	7.90757e-102	4.81971e-100	86.4173	66.2705
Zbp1	2	1.68621	0.484349	28502547	0.629148	7.41843e-103	4.57181e-101	83.7402	63.1083
Cd44	2	2.09801	0.475221	2.85022e+07	0.62914	1.13127e-99	6.67512e-98	90.5906	77.3324
Cxcl9	2	1.6277	0.64763	2.84958e+07	0.628999	2.68642e-127	2.44266e-125	62.5591	35.4059
Egr1	2	1.06708	0.445168	28472806	0.628491	2.4352e-131	2.32877e-129	59.8031	32.8773
Cd84	2	1.34289	0.431499	28446712	0.627915	9.00992e-105	5.71126e-103	77.5197	54.7712
Ctsl	2	2.07599	0.549871	28364047	0.62609	7.64821e-97	4.20008e-95	87.0866	67.4142
Tgif1	2	1.0299	0.386671	28341171	0.625585	5.79187e-114	4.25492e-112	66.2205	39.9978
Skil	2	1.176	0.399393	2.82816e+07	0.62427	5.24765e-103	3.25208e-101	73.8189	48.5198
Isg20	2	0.61736	0.337214	28275309	0.624132	5.16237e-159	7.43716e-157	46.2205	21.3949
Txnip	2	1.14254	0.409357	2.82465e+07	0.623496	1.13326e-102	6.94546e-101	71.6929	47.5331
Trim12c	2	0.789107	0.332341	2.82249e+07	0.623018	3.92054e-119	3.12881e-117	58.5827	33.9033
Slfn5	2	1.35875	0.446124	28158443	0.621552	2.08307e-98	1.19728e-96	72.2835	49.0805
Tiparp	2	1.21682	0.413323	28156428	0.621508	1.14152e-98	6.59527e-97	70.9843	48.7665
Ifi207	2	1.30181	0.428259	2.81564e+07	0.621507	1.10563e-97	6.1632e-96	72.6378	50.0505
Ctss	2	4.77357	0.886449	28148748	0.621338	1.53229e-87	7.05299e-86	98.7795	87.2449
Tnf	2	0.717003	0.382132	2.81299e+07	0.620922	1.30827e-142	1.46592e-140	47.2047	23.5871
Sat1	2	2.51685	0.454279	28082190	0.619869	1.43945e-85	6.36167e-84	94.4488	85.277
Malat1	2	5.70598	0.356973	28067573	0.619546	6.55226e-85	2.85036e-83	99.9606	99.9608
Arid5b	2	1.08664	0.375199	2.80633e+07	0.619452	2.83662e-97	1.5655e-95	69.5276	46.3164
Jaml	2	1.21863	0.391291	2.80338e+07	0.618801	9.94804e-94	5.23003e-92	73.1496	49.5403
Upp1	2	0.680171	0.343138	2.8033e+07	0.618783	4.95372e-136	5.04143e-134	47.7559	24.0357
Slc31a1	2	1.0461	0.369736	28024596	0.618598	3.11346e-98	1.78029e-96	67.0472	43.7318
Ier5	2	1.13972	0.389808	28002995	0.618121	2.14992e-93	1.11967e-91	71.6142	48.6096
Fas	2	0.676478	0.314493	27998525	0.618022	1.07744e-122	9.33751e-121	51.4173	27.9491
Plgrkt	2	1.323	0.407621	27980134	0.617616	5.70851e-90	2.75324e-88	74.8425	52.837
Il13ra1	2	0.79906	0.314825	27969668	0.617385	3.11064e-106	2.0418e-104	59.6063	35.462
Cpd	2	0.803797	0.313699	27944661	0.616833	1.08464e-104	6.83632e-103	59.6063	35.8881
Cers6	2	1.00237	0.346297	27924384	0.616386	8.27561e-94	4.37149e-92	67.0866	44.8139
Lcp2	2	1.03756	0.356143	27919071	0.616268	3.36731e-92	1.69789e-90	68.0315	46.6136
Gdap10	2	0.798908	0.318499	2.79087e+07	0.61604	7.22978e-107	4.77381e-105	57.6378	33.595
Sirpb1c	2	1.29854	0.391934	27903539	0.615925	1.99853e-88	9.47421e-87	75.3937	50.8578
Tlr2	2	1.23792	0.386308	2.78986e+07	0.615817	6.37503e-88	2.95892e-86	74.5276	51.6315
Hif1a	2	1.44765	0.420252	27884284	0.6155	1.68258e-85	7.37741e-84	77.1654	55.4777
Zfp36l2	2	1.60774	0.421424	2.78748e+07	0.615292	4.15802e-82	1.73402e-80	81.8504	64.3754
Ccl5	2	2.11358	0.674381	27859212	0.614947	3.26039e-92	1.65149e-90	69.2913	43.6421
Clic4	2	0.992486	0.351189	2.78591e+07	0.614944	1.77924e-95	9.62783e-94	63.8583	40.6537
Slfn1	2	1.40378	0.419737	27856466	0.614886	1.59912e-84	6.9293e-83	77.7953	55.6122
Lyz2	2	3.35371	1.21242	27846113	0.614658	1.47153e-86	6.66274e-85	71.2205	51.4241
Retreg1	2	0.594616	0.283669	2.78409e+07	0.614544	1.61931e-121	1.37122e-119	48.5827	25.8298
Dennd4a	2	1.19758	0.373776	27825940	0.614213	1.58094e-85	6.95928e-84	73.1496	51.8838
Msn	2	2.106	0.378421	2.78178e+07	0.614033	8.06851e-78	3.12951e-76	91.3386	81.5149
Chil1	2	0.822171	0.316943	27805198	0.613755	2.14737e-115	1.64281e-113	53.5039	27.0576
C3ar1	2	0.775158	0.307036	27784682	0.613302	2.79685e-108	1.88033e-106	54.2126	30.1189
Arg1	2	1.5821	0.566738	27778619	0.613168	6.14076e-99	3.6042e-97	60.2362	35.3218
Fosl2	2	1.30204	0.377186	2.77645e+07	0.612856	1.86175e-81	7.5928e-80	77.0079	56.1673
Il18bp	2	0.617844	0.272396	2.7726e+07	0.612006	1.46822e-114	1.0858e-112	49.6457	26.4129
Il10rb	2	0.7533	0.295134	2.77238e+07	0.611958	1.89592e-97	1.05157e-95	57.9134	35.1929
Snx10	2	1.41005	0.382697	27711080	0.611677	2.7579e-78	1.08873e-76	78.4646	60.5237
Csf1	2	0.39614	0.309272	27694035	0.611301	7.09007e-255	3.57501e-252	29.685	7.82126
Cd9	2	2.04552	0.539624	2.76935e+07	0.611289	3.36298e-77	1.25186e-75	85.2362	61.5777
Lair1	2	1.00469	0.342245	2.76869e+07	0.611143	1.18536e-87	5.47882e-86	64.6063	42.5992
Tnfrsf1b	2	0.750974	0.298069	27677705	0.61094	1.86285e-96	1.01796e-94	57.0079	34.7387
Birc3	2	0.706778	0.286234	27657282	0.61049	7.00368e-99	4.06763e-97	55.1181	32.6587
Sla	2	1.28904	0.362552	27642334	0.61016	1.42506e-77	5.46997e-76	75.0394	56.8009
Irf2	2	1.2321	0.353569	27638524	0.610076	1.04919e-77	4.05526e-76	75.9449	55.9879
Lpcat2	2	0.817696	0.290489	27636592	0.610033	1.90522e-90	9.22909e-89	61.6535	38.013
Herc6	2	0.620447	0.273806	27615084	0.609558	5.33101e-110	3.6731e-108	48.9764	26.368
Ifit2	2	0.775949	0.338604	27590274	0.609011	4.05262e-109	2.75802e-107	48.5039	26.3456
Vmp1	2	1.19432	0.343471	27588871	0.60898	3.24937e-77	1.21364e-75	74.685	53.5602
Icam1	2	0.607765	0.302184	27567353	0.608505	7.943e-115	5.95349e-113	45.8268	23.9291
Tgoln1	2	0.908966	0.313861	27564731	0.608447	1.78935e-83	7.6051e-82	63.6614	42.8235
Clec4n	2	1.0297	0.329637	27556380	0.608262	5.42603e-89	2.59444e-87	61.2992	36.7235
Gadd45b	2	0.696673	0.332989	2.75505e+07	0.608132	2.3379e-104	1.46521e-102	49.0945	27.736
Ifit3	2	0.717348	0.314348	27542273	0.607951	9.32977e-112	6.6343e-110	47.2047	24.4898
Csf2rb2	2	0.687992	0.263274	2.75388e+07	0.607874	7.41183e-96	4.03036e-94	54.5276	31.6831
Iigp1	2	1.44593	0.447351	2.75364e+07	0.60782	7.67837e-82	3.19012e-80	66.8898	43.3057
Bcl2a1d	2	1.20206	0.381128	27535788	0.607808	2.09927e-84	9.06116e-83	65.0394	40.2669
Wfdc21	2	1.86797	0.26891	2.75301e+07	0.607683	1.11801e-78	4.44519e-77	84.4488	45.4362
Nos2	2	0.633175	0.292933	27494091	0.606887	1.43796e-123	1.26597e-121	42.7165	20.3129
Fabp5	2	1.20352	0.374011	27491807	0.606837	8.45587e-83	3.58019e-81	62.9528	40.7154
Adipor1	2	0.964095	0.310558	27466696	0.606283	3.48054e-78	1.3643e-76	67.126	45.3745
Scimp	2	0.814366	0.282202	27465272	0.606251	1.53215e-90	7.48727e-89	56.811	33.2137
Csf2rb	2	1.45302	0.36778	2.74538e+07	0.605998	2.97606e-70	9.88428e-69	79.5669	62.1888
Ddx5	2	2.82348	0.332372	27445439	0.605814	6.07618e-67	1.93687e-65	98.2677	93.3337
Fpr1	2	0.535181	0.232074	2.74413e+07	0.605723	6.51914e-118	5.09274e-116	43.7008	21.0978
Lcp1	2	2.54369	0.379292	2.74403e+07	0.6057	6.80222e-67	2.16209e-65	96.4173	87.0991
Gsap	2	0.661266	0.257135	27428300	0.605435	2.121e-92	1.07928e-90	53.5039	31.3075
Ccl2	2	1.32051	0.507034	2.74217e+07	0.60529	1.93424e-86	8.72216e-85	55.5906	35.4956
Gatm	2	1.18339	0.366856	2.73995e+07	0.604799	2.59047e-77	9.70813e-76	64.7638	43.771
C1qb	2	1.23736	0.464181	27395953	0.604721	1.15551e-91	5.80004e-90	53.189	31.0159
App	2	1.56136	0.352073	27353769	0.60379	2.30548e-66	7.20414e-65	82.2835	67.2404
Hspa5	2	2.20232	0.410576	2.73403e+07	0.603494	1.24911e-64	3.76533e-63	90.1969	78.2238
Nlrc5	2	0.467446	0.221022	27330545	0.603277	2.15335e-113	1.56125e-111	42.2835	21.0417
Cytip	2	1.4202	0.367842	27327892	0.603219	1.27548e-67	4.14924e-66	78.2283	58.7632
Lmnb1	2	0.940632	0.29899	27325894	0.603175	4.52508e-76	1.64579e-74	64.685	42.1956
Chd7	2	0.841411	0.286172	27321264	0.603073	1.13756e-78	4.50677e-77	60.5512	39.2353
Fyb	2	1.43343	0.358047	2.73192e+07	0.603028	1.59731e-66	5.01954e-65	81.4173	61.7067
Tax1bp1	2	1.9968	0.355155	2.73179e+07	0.602999	5.66127e-64	1.6658e-62	89.685	79.1713
Cd300ld	2	0.440538	0.247019	27301806	0.602643	7.20945e-137	7.47425e-135	36.2992	15.6593
AC110211.1	2	0.446613	0.23939	27290665	0.602397	7.27256e-132	7.07671e-130	37.126	16.4162
Creb5	2	0.585778	0.239289	27267773	0.601892	1.01481e-97	5.6855e-96	47.0079	25.4822
Ssh2	2	0.847883	0.276909	27266783	0.60187	1.06932e-75	3.87645e-74	61.8504	40.5472
Gm19951	2	0.340062	0.246105	27241112	0.601303	2.80804e-209	7.2441e-207	28.3465	8.15766
Notch2	2	1.04039	0.319161	2.72354e+07	0.601177	7.07876e-71	2.40137e-69	65.9843	45.8062
Bhlhe40	2	0.700872	0.269281	2.72262e+07	0.600973	1.08603e-88	5.17052e-87	50.3937	29.1153
Lgmn	2	0.971556	0.323424	2.72239e+07	0.600925	1.06503e-76	3.88629e-75	59.685	37.9401
Slfn8	2	0.574943	0.241068	27213611	0.600696	8.12665e-94	4.31335e-92	46.9685	26.34
Nfkbid	2	0.640874	0.255915	2.72107e+07	0.600633	1.14229e-86	5.19318e-85	50.8268	30.0123
Aif1	2	1.37044	0.360129	27209329	0.600602	2.66971e-66	8.31885e-65	74.0157	53.0276
Ifi205	2	1.14635	0.337968	2.72001e+07	0.600397	7.06627e-74	2.51238e-72	62.9921	39.9865
Dab2	2	0.726515	0.265102	2.71854e+07	0.600073	1.3923e-85	6.17792e-84	51.7717	29.9787
Fcer1g	2	4.65792	0.289184	2.71824e+07	0.600008	5.56053e-60	1.51184e-58	99.9606	98.7553
Slpi	2	1.41985	0.324396	2.71802e+07	0.59996	1.89413e-66	5.93549e-65	75.3937	50.3084
Apoe	2	2.0802	0.499342	27176293	0.599873	4.74989e-65	1.45957e-63	76.8898	53.5266
Ifih1	2	0.599964	0.231014	27156953	0.599446	4.59813e-88	2.14315e-86	49.1339	28.0332
Hilpda	2	0.824721	0.322559	27147808	0.599244	1.73007e-90	8.41742e-89	47.4016	26.6596
Lamp2	2	1.87911	0.344989	2.714e+07	0.599072	1.83714e-59	4.94645e-58	89.5669	77.0464
Lcn2	2	2.14581	0.0196856	2.71342e+07	0.598944	7.34645e-65	2.24502e-63	85.315	49.6131
Peli1	2	0.784249	0.266085	2.7131e+07	0.598873	1.54593e-73	5.4789e-72	58.4252	38.2989
Snx18	2	0.699199	0.250594	27129545	0.598841	2.35707e-77	8.89354e-76	54.8031	34.6658
Neat1	2	1.73098	0.412522	27109035	0.598388	7.90096e-60	2.13769e-58	83.7402	66.9825
Ms4a8a	2	1.05196	0.335411	27097844	0.598141	4.8175e-71	1.64432e-69	60.1575	39.8912
Rap2c	2	0.786039	0.260088	27093926	0.598054	8.14885e-72	2.80731e-70	59.3701	38.8372
N4bp1	2	0.787499	0.274034	2.70894e+07	0.597956	2.49633e-72	8.73557e-71	58.2283	38.1868
Sell	2	1.43041	0.356874	27089374	0.597954	3.02341e-61	8.36375e-60	77.6772	58.1913
Sirpb1b	2	0.538312	0.22379	2.70873e+07	0.597909	2.11721e-92	1.07928e-90	45.1575	24.7197
Cxcl16	2	0.948128	0.274421	27078181	0.597707	7.09216e-72	2.45088e-70	61.4567	37.8448
Sqstm1	2	0.614701	0.240338	27072341	0.597578	1.87789e-82	7.86091e-81	49.5669	29.5806
mt-Co1	2	5.86906	0.196155	2.70679e+07	0.597479	4.45552e-57	1.12586e-55	99.4094	99.9159
Psme2	2	1.92014	0.355704	2.70626e+07	0.597364	1.23638e-57	3.16018e-56	87.874	75.342
Il1rap	2	0.337536	0.223779	27059875	0.597303	3.00748e-164	4.63361e-162	29.8425	10.4564
G0s2	2	0.745238	0.320163	27059731	0.5973	3.33489e-101	2.01054e-99	41.6929	21.0025
Ddx3x	2	1.15704	0.304932	2.70499e+07	0.597083	2.6667e-61	7.39543e-60	73.3858	54.8666
Rab32	2	0.982218	0.285828	2.70318e+07	0.596683	3.84615e-64	1.14078e-62	66.6929	47.2023
Cd300c2	2	0.943302	0.276262	2.70038e+07	0.596064	1.45027e-65	4.49381e-64	64.6457	43.2552
Itgam	2	1.99787	0.368497	2.70019e+07	0.596024	4.08698e-56	1.00749e-54	88.0709	75.2243
Grina	2	1.16303	0.314173	27000844	0.596	3.87274e-63	1.11009e-61	69.7638	47.0341
Ifrd1	2	1.35056	0.341195	2.69805e+07	0.59555	2.069e-59	5.55725e-58	73.9764	54.8722
Rnf213	2	0.941054	0.274692	26978322	0.595503	2.05197e-64	6.15204e-63	63.7402	44.1074
Klhl24	2	0.634255	0.242398	26975723	0.595445	6.63963e-77	2.43886e-75	50.5118	31.0383
Gna13	2	0.893346	0.27129	26975543	0.595441	7.61366e-65	2.32028e-63	61.8504	43.4739
Tspan13	2	0.440669	0.210718	26975442	0.595439	3.38144e-106	2.20649e-104	38.189	18.5692
Traf1	2	0.605792	0.236317	26965061	0.59521	2.46014e-85	1.07442e-83	46.063	25.7457
Ddx60	2	0.432422	0.221969	26963300	0.595171	1.31241e-110	9.27296e-109	36.6142	17.3918
Trim30b	2	0.465705	0.224891	2.69406e+07	0.594669	7.61135e-106	4.90888e-104	37.7559	18.2384
Cd38	2	0.921955	0.275692	2.69281e+07	0.594394	1.27774e-66	4.03818e-65	60.3937	38.7867
Rab20	2	0.563455	0.230999	2.69268e+07	0.594364	9.82797e-83	4.14531e-81	45.8268	26.4353
Atp1b3	2	1.17089	0.299512	26919062	0.594195	4.61578e-58	1.19913e-56	71.0236	54.3732
Iqgap1	2	1.98795	0.341618	2.69151e+07	0.594107	1.00801e-53	2.29137e-52	90.8661	78.678
Dusp16	2	0.33569	0.200456	26885922	0.593463	3.99468e-137	4.18047e-135	30.9449	12.1664
Cd24a	2	1.18455	0.312973	2.68732e+07	0.593182	7.40113e-61	2.0322e-59	67.6378	44.6288
Klf6	2	2.03704	0.367963	26845728	0.592576	3.26474e-52	7.14316e-51	90.748	75.8858
Gbp9	2	0.449913	0.202738	26841625	0.592485	2.12367e-95	1.14359e-93	39.2126	19.9204
Id2	2	1.41795	0.349983	26840201	0.592454	3.23109e-55	7.70806e-54	72.8346	56.9859
Tmem140	2	0.360971	0.213602	2.68356e+07	0.592351	1.19482e-127	1.09539e-125	31.5354	13.0691
Ppt1	2	0.845318	0.24636	26833684	0.59231	5.89867e-61	1.62367e-59	62.3228	43.0814
Nmi	2	0.792844	0.23491	26820491	0.592019	1.34019e-62	3.82178e-61	60.2362	40.0034
Zfp281	2	0.435406	0.203258	26814188	0.59188	2.60023e-93	1.34787e-91	38.8189	20.296
Oas3	2	0.621558	0.218636	2.6807e+07	0.591722	2.99547e-72	1.0384e-70	49.8819	30.203
Il15ra	2	0.45086	0.196416	26806676	0.591714	2.82334e-91	1.39197e-89	40	20.7838
Trp53inp1	2	0.386141	0.200486	26805709	0.591693	2.93744e-110	2.04937e-108	34.4094	15.7771
Atp6v1g1	2	1.85486	0.328482	2.67982e+07	0.591527	5.63401e-51	1.19728e-49	89.9213	77.6632
Ifi211	2	1.04259	0.282343	2.67795e+07	0.591114	6.30502e-58	1.62655e-56	65	45.7277
Ctnnb1	2	0.882156	0.249909	26774280	0.590999	4.79002e-58	1.24149e-56	64.252	45.2736
Il18rap	2	0.548244	0.204025	26772956	0.59097	1.7958e-77	6.8068e-76	45.6693	26.1718
Ms4a6d	2	2.44901	0.482207	2.67397e+07	0.590235	4.2827e-50	8.91333e-49	87.126	71.2267
Slc7a2	2	0.633124	0.232721	2.67357e+07	0.590147	1.13248e-79	4.56822e-78	44.0551	24.2824
Ifi206	2	0.602019	0.207724	26734058	0.590111	1.90737e-74	6.86962e-73	47.0866	27.0352
Zfand5	2	1.103	0.274754	2.67334e+07	0.590096	1.26208e-53	2.85138e-52	71.1024	53.1397
Klra2	2	1.39539	0.317582	26725223	0.589916	4.76974e-52	1.0395e-50	76.8898	57.597
Maf	2	0.434195	0.183142	26718510	0.589768	1.83559e-91	9.13101e-90	38.5039	19.4719
Ptprc	2	2.36325	0.329859	2.67109e+07	0.5896	1.35667e-48	2.69705e-47	94.685	86.4263
Ccnl1	2	1.46202	0.309723	26709457	0.589568	5.03891e-50	1.0448e-48	82.4016	66.1415
Klf4	2	1.4517	0.346938	26705431	0.589479	1.90394e-52	4.19889e-51	72.0472	54.6815
Ccr5	2	0.893774	0.246513	2.66984e+07	0.589323	2.69617e-59	7.2069e-58	60.5118	39.6333
AU020206	2	0.491637	0.188095	2.66874e+07	0.589082	1.79788e-77	6.8068e-76	43.5827	24.5627
Dtx3l	2	0.559409	0.203282	2.66728e+07	0.588759	4.62937e-70	1.52838e-68	47.4409	28.6443
Jak2	2	0.551551	0.201069	2.66623e+07	0.588528	2.63887e-71	9.03488e-70	46.2205	27.6015
Clec5a	2	1.42299	0.328454	26661396	0.588507	1.60495e-50	3.36553e-49	74.3701	57.7932
C1qc	2	0.664356	0.268184	2.66611e+07	0.5885	9.68855e-84	4.1657e-82	40.1575	21.3613
Flt1	2	0.368281	0.17422	26649566	0.588246	3.83986e-101	2.30246e-99	34.4488	16.063
Hmox1	2	0.882113	0.247655	26643311	0.588108	1.04309e-56	2.60022e-55	60.748	41.3826
Abcg1	2	0.424519	0.186664	26630240	0.587819	2.73703e-86	1.22923e-84	38.1496	20.0381
Gns	2	0.576067	0.203635	26628241	0.587775	1.87547e-67	6.08322e-66	48.1102	29.4629
Lyst	2	0.926147	0.258057	26625064	0.587705	2.1692e-54	5.02358e-53	64.0551	44.5391
Rbms1	2	1.32765	0.289905	26617427	0.587537	1.44768e-48	2.87283e-47	77.2441	62.0599
Fmnl2	2	0.425057	0.18423	26616663	0.58752	4.00372e-86	1.78366e-84	38.1496	19.8755
Bnip3	2	0.48686	0.186889	26608609	0.587342	4.74283e-77	1.75374e-75	41.9685	23.3685
Mafb	2	0.765234	0.2298	26608172	0.587332	7.49492e-63	2.14281e-61	52.4409	32.6362
Ctsc	2	3.33975	0.499259	26607755	0.587323	2.37931e-46	4.36259e-45	91.6142	82.5634
Parp9	2	0.604205	0.20358	2.65941e+07	0.587023	2.42344e-64	7.22667e-63	49.8031	31.044
H2-D1	2	3.69884	0.269908	2.65905e+07	0.586942	9.04744e-46	1.648e-44	99.8819	98.6488
Slamf8	2	0.903114	0.238791	2.65891e+07	0.586911	6.76342e-56	1.65622e-54	61.063	40.1323
Malt1	2	0.950578	0.258746	26587538	0.586877	8.89416e-56	2.16366e-54	59.2913	40.5192
Lnpep	2	0.876123	0.239261	26577229	0.586649	5.6673e-53	1.26749e-51	63.2283	45.0157
Pten	2	0.931245	0.239959	26576352	0.58663	6.43202e-52	1.39903e-50	66.2598	47.0958
Klf7	2	0.599817	0.205449	26568778	0.586463	2.52287e-64	7.503e-63	48.8583	30.4272
Arf3	2	0.652278	0.204182	26564141	0.58636	3.6853e-59	9.82718e-58	53.3858	35.2882
Ifi209	2	1.61458	0.336621	26562024	0.586314	1.75856e-47	3.34037e-46	77.9921	60.6863
Mef2a	2	0.876075	0.234197	2.65608e+07	0.586286	1.07646e-52	2.39303e-51	63.5433	44.6288
Fxyd5	2	2.72716	0.342032	26555335	0.586166	5.12033e-45	9.16127e-44	97.6378	90.3117
Snx5	2	0.963128	0.252376	26554620	0.58615	9.76468e-52	2.10329e-50	64.8819	46.3389
Trib1	2	0.890488	0.223208	2.65464e+07	0.585969	7.33991e-54	1.6719e-52	62.5984	41.5284
Slc39a1	2	0.694879	0.213353	26546066	0.585961	5.91208e-60	1.60349e-58	52.5591	33.7632
Pilra	2	1.00318	0.24583	2.65435e+07	0.585905	5.24613e-51	1.11699e-49	67.9134	47.0621
H2-Q7	2	1.33731	0.302529	2.6541e+07	0.585851	8.18014e-48	1.58088e-46	76.2992	56.6943
Rbpj	2	0.690049	0.211998	2.65379e+07	0.585781	1.33659e-57	3.39285e-56	54.3701	36.2133
Rb1cc1	2	0.69171	0.203213	2.65321e+07	0.585654	5.64974e-57	1.42115e-55	55.5512	36.6954
Plin2	2	1.35771	0.295243	2.65162e+07	0.585302	2.08886e-46	3.84274e-45	76.1417	61.0058
Sgk1	2	0.949383	0.266529	2.65125e+07	0.58522	9.67192e-56	2.34259e-54	56.1024	37.6261
Rgs1	2	0.842304	0.274977	26506285	0.585083	2.60339e-68	8.49395e-67	44.6457	26.0989
Fkbp5	2	0.580387	0.204441	26499530	0.584934	1.30509e-63	3.80982e-62	47.0472	29.3115
Cflar	2	0.812806	0.236644	26492896	0.584788	3.72622e-53	8.38438e-52	58.5039	40.7378
Slc6a6	2	0.964364	0.240238	2.64737e+07	0.584364	9.90472e-49	1.97613e-47	67.0472	48.6937
Tcf7l2	2	0.428117	0.16657	2.64722e+07	0.584332	2.93645e-78	1.15511e-76	38.7008	20.6044
Havcr2	2	0.340886	0.171899	26464452	0.58416	1.56276e-100	9.32029e-99	31.5748	14.3137
Fnip1	2	0.552693	0.191756	26463241	0.584133	2.43217e-62	6.90027e-61	47.0472	29.4124
Ttc39b	2	0.426975	0.172811	2.64601e+07	0.584063	1.20229e-75	4.3443e-74	39.0945	21.5575
Rdh12	2	0.392927	0.190669	2.6449e+07	0.583819	7.09202e-95	3.80057e-93	32.5591	15.379
Abr	2	0.494307	0.192279	26444684	0.583724	4.33879e-67	1.38704e-65	42.9528	25.7064
Klhl6	2	0.678892	0.223533	2.64278e+07	0.583352	9.36321e-56	2.27278e-54	51.5354	34.8453
Trps1	2	0.986888	0.240102	26426247	0.583317	9.96985e-48	1.91342e-46	66.7717	48.2619
Ddx6	2	0.900274	0.234825	26408716	0.58293	7.1065e-48	1.37578e-46	64.3307	46.9556
P2ry14	2	0.5432	0.172013	2.63958e+07	0.582645	1.57806e-65	4.87616e-64	44.3701	25.4261
Pag1	2	0.525485	0.177511	26393788	0.5826	1.61445e-61	4.49978e-60	45.9449	28.3247
Egr2	2	0.448538	0.171043	2.63911e+07	0.582541	2.65646e-74	9.53659e-73	38.7008	20.9632
Smpdl3b	2	0.483985	0.159536	26391057	0.58254	3.80907e-67	1.22122e-65	42.9528	24.4057
Wipf1	2	0.797923	0.219583	26371875	0.582116	5.11151e-49	1.03282e-47	59.8425	42.5264
Mgat4a	2	0.380461	0.154406	2.63714e+07	0.582106	7.27806e-77	2.66454e-75	36.9685	19.6737
Parp12	2	0.466843	0.165131	26369915	0.582073	4.14968e-66	1.28942e-64	42.3622	24.6916
Rab7	2	1.11437	0.270488	26354692	0.581737	5.64228e-44	9.73403e-43	71.3386	55.1525
Cdkn1a	2	1.18473	0.270602	26351529	0.581667	1.46766e-44	2.60076e-43	70.9449	52.4333
Tapbp	2	1.10651	0.264779	2.63454e+07	0.581532	3.13405e-44	5.47497e-43	70.7874	53.2126
Ubc	2	2.55422	0.317635	26339852	0.58141	2.19146e-40	3.38107e-39	95.9055	89.0446
Naaa	2	1.21518	0.272154	2.63302e+07	0.581197	8.96187e-44	1.53654e-42	69.7244	53.8181
Itgal	2	0.760896	0.207438	26327777	0.581143	4.81576e-49	9.74839e-48	57.874	40.407
Clk1	2	1.55611	0.291259	2.63163e+07	0.58089	8.64227e-41	1.3427e-39	84.2126	69.3205
Gm5150	2	0.394197	0.174687	26315293	0.580867	5.53887e-81	2.24244e-79	34.252	17.5151
Ifi203	2	1.66991	0.329928	2.63151e+07	0.580863	6.58582e-42	1.05879e-40	75.5512	60.9105
Prnp	2	0.263558	0.170754	26311451	0.580783	3.44227e-136	3.53566e-134	24.6457	8.4436
Ube2b	2	1.16203	0.25395	2.63093e+07	0.580736	2.52172e-42	4.10168e-41	74.5276	57.8269
Kmt2e	2	0.976669	0.231362	2.63086e+07	0.580719	4.1462e-44	7.18653e-43	68.4252	50.7345
Arrdc4	2	0.428808	0.17181	26305748	0.580657	1.24141e-69	4.08632e-68	38.4646	21.7313
Pnp	2	2.39176	0.319659	26300616	0.580543	1.15157e-39	1.73364e-38	91.811	83.6623
Rnasel	2	0.569965	0.195423	26296930	0.580462	5.22935e-58	1.3522e-56	45.8661	28.7677
Irgm2	2	0.33576	0.157912	26292256	0.580359	3.44149e-86	1.53937e-84	32.3228	15.7547
Son	2	1.70399	0.281141	2.62836e+07	0.580168	1.11736e-39	1.68638e-38	87.2835	74.8094
Man2a1	2	0.724617	0.196948	26282368	0.580141	5.34095e-49	1.07722e-47	56.1417	38.512
Lap3	2	0.608474	0.183117	26281097	0.580113	4.38963e-56	1.07969e-54	47.7953	29.9338
Anxa4	2	0.65611	0.175647	26277131	0.580025	9.67566e-53	2.15526e-51	52.2047	33.0904
Serinc1	2	0.742644	0.196383	2.62721e+07	0.579913	1.48864e-47	2.84226e-46	58.1496	40.508
Ezr	2	0.728475	0.214129	26266390	0.579788	8.13246e-49	1.6284e-47	54.5669	38.3158
Rab1a	2	0.998173	0.231293	26264291	0.579742	6.8124e-43	1.13639e-41	68.1102	51.525
Dmxl2	2	0.431585	0.169731	26259752	0.579641	2.39454e-67	7.74421e-66	38.5827	22.0453
Gcnt1	2	0.302561	0.166284	26252749	0.579487	6.40655e-99	3.74042e-97	28.6614	12.6542
Slc25a37	2	0.419124	0.161142	26250694	0.579442	2.51918e-67	8.12363e-66	38.4646	21.8883
Msr1	2	0.59762	0.186038	2.62497e+07	0.579421	2.81441e-55	6.74304e-54	47.1654	29.889
Gk	2	0.421828	0.171779	2.62455e+07	0.579327	3.62837e-69	1.19081e-67	37.4803	20.9296
Furin	2	0.581397	0.187608	26237401	0.579148	2.15338e-54	4.99737e-53	47.2441	30.4384
Osm	2	1.29862	0.272664	26235923	0.579115	3.97731e-42	6.43153e-41	69.9213	51.7549
H2-Q4	2	0.488832	0.1704	2.62212e+07	0.57879	4.02322e-59	1.07025e-57	42.874	26.1213
Ndel1	2	0.914051	0.21513	26219792	0.578759	1.80538e-43	3.06225e-42	64.8819	46.5239
Ugcg	2	0.436926	0.166393	26216468	0.578686	3.91503e-64	1.15812e-62	39.2126	22.9536
Gnaq	2	0.669938	0.191308	26213605	0.578623	1.45484e-48	2.88188e-47	53.3858	36.5385
Ifi213	2	0.638307	0.168231	26212332	0.578595	5.28601e-53	1.1846e-51	49.4488	30.8758
Mpp1	2	0.944101	0.225258	26212331	0.578595	1.34245e-42	2.21275e-41	65.0787	48.7273
Cnbp	2	1.13812	0.247157	26206971	0.578476	1.19189e-40	1.84917e-39	71.0236	55.3095
Adam17	2	0.570104	0.16814	26202402	0.578376	2.64169e-52	5.80283e-51	48.8583	31.4532
Pfkfb3	2	0.379505	0.154857	26200719	0.578338	2.62519e-71	9.01586e-70	35.5906	19.3261
Abca1	2	0.397257	0.15863	26200118	0.578325	3.60332e-74	1.28941e-72	34.8031	18.1935
Adam10	2	0.773831	0.203034	26198790	0.578296	4.67866e-45	8.38455e-44	58.7008	41.904
mt-Nd4	2	3.89968	0.29558	2.61952e+07	0.578218	2.22368e-37	3.07572e-36	96.8504	95.7277
Maff	2	0.292304	0.157011	26193508	0.578179	7.37511e-98	4.1529e-96	28.189	12.2898
Jak1	2	0.990573	0.224987	26186923	0.578034	3.46169e-41	5.43916e-40	68.5039	51.3176
Lgals3bp	2	0.710394	0.188378	26182372	0.577933	3.58128e-48	7.03136e-47	53.8189	35.7704
Rbm47	2	0.370167	0.157288	2.61587e+07	0.577411	1.71902e-70	5.76105e-69	35	19.0345
Ube2d3	2	2.11294	0.244346	26157163	0.577377	1.0458e-36	1.41823e-35	92.1654	85.3218
Dusp5	2	0.408413	0.164938	2.61566e+07	0.577366	2.06699e-70	6.90636e-69	35.2362	19.0009
Myof	2	0.586029	0.15717	2.61545e+07	0.577319	1.1491e-50	2.42799e-49	50	31.6495
Tpi1	2	1.55562	0.279813	26135495	0.576899	1.43976e-37	2.00141e-36	79.1339	64.3642
Sdc4	2	0.503979	0.152512	26134599	0.576879	2.65172e-58	6.95402e-57	41.9685	24.6916
Kpna4	2	0.543468	0.188156	26134169	0.576869	1.66602e-52	3.69623e-51	45.315	29.4797
Serpina3g	2	0.478263	0.162968	2.6133e+07	0.576843	2.67644e-63	7.73171e-62	38.5827	21.7594
Zcchc6	2	0.971962	0.219193	26126955	0.57671	2.79268e-40	4.2967e-39	67.4016	49.8038
Jmjd1c	2	0.633659	0.183481	2.61238e+07	0.57664	2.26306e-47	4.28398e-46	51.2992	34.9462
Slamf7	2	0.561577	0.161252	26117882	0.57651	4.13341e-54	9.45401e-53	44.9606	27.4052
Atp2b1	2	1.40314	0.26229	26110058	0.576337	4.17138e-37	5.73397e-36	77.9528	63.9998
Bach1	2	0.635013	0.181837	26109998	0.576336	2.43834e-47	4.60009e-46	50.9449	34.4808
Zfp292	2	0.72494	0.201292	26107710	0.576285	1.28583e-44	2.28219e-43	54.4882	38.641
Cmtm6	2	0.588716	0.168348	2.61075e+07	0.57628	1.34382e-48	2.67631e-47	49.4882	32.7484
Rab8b	2	0.790353	0.199144	26104789	0.576221	2.02994e-42	3.3163e-41	59.8031	42.6777
Gbp8	2	0.36894	0.143622	26103453	0.576191	9.06443e-71	3.0656e-69	34.2913	18.059
Sppl2a	2	0.942443	0.214849	2.60871e+07	0.57583	1.01685e-39	1.53887e-38	65.7874	48.8282
Abi1	2	0.700252	0.18349	2.60841e+07	0.575765	1.2264e-43	2.093e-42	55.6299	39.2969
Ell2	2	0.388677	0.144296	26082094	0.57572	3.67072e-65	1.13109e-63	36.2598	20.0269
Cd86	2	1.05622	0.221351	2.60801e+07	0.575677	2.49328e-39	3.72247e-38	67.3622	49.4954
Tbc1d14	2	0.342918	0.145574	2.6079e+07	0.575652	1.31942e-70	4.43525e-69	33.4646	17.8347
Tra2a	2	1.21841	0.251412	2.60779e+07	0.575628	4.44991e-37	6.10926e-36	74.685	59.5817
Thbs1	2	1.5263	0.335155	26075249	0.575569	5.53719e-39	8.12487e-38	66.2598	50.5999
Ninj1	2	0.615757	0.232333	26073996	0.575541	3.45291e-52	7.53999e-51	44.1732	28.1229
Stx11	2	0.532096	0.157754	2.60669e+07	0.575384	2.70774e-51	5.79865e-50	45.315	28.678
Bcl2l11	2	0.410612	0.153152	2.60582e+07	0.575192	2.9071e-62	8.22666e-61	36.9685	21.0417
Il18	2	0.566756	0.151889	26054560	0.575112	2.04094e-50	4.26368e-49	46.378	29.0985
M6pr	2	0.926136	0.208941	26052569	0.575068	2.80361e-39	4.16338e-38	64.7638	47.8134
Slc2a1	2	0.462034	0.159669	26047610	0.574959	1.08498e-55	2.62215e-54	40.5906	24.7477
Xaf1	2	0.508691	0.155719	26043619	0.574871	9.29348e-52	2.0096e-50	44.1732	27.6519
Cript	2	1.27492	0.24228	26040479	0.574801	8.58033e-36	1.12908e-34	77.7953	63.1588
Coq10b	2	0.702645	0.177074	2.60341e+07	0.57466	1.54981e-42	2.55075e-41	55.8661	39.0222
Cd74	2	3.81515	0.808179	26033564	0.574649	4.78699e-35	6.18185e-34	90.0394	67.7955
Rap1b	2	1.65901	0.256318	2.60284e+07	0.574535	1.35428e-34	1.71888e-33	85.2362	73.845
Rhoh	2	0.405885	0.169814	26023855	0.574434	3.14885e-63	9.07278e-62	35.3543	20.0493
Gla	2	0.460055	0.159309	26022246	0.574399	2.86267e-56	7.08831e-55	39.7244	23.7946
Ccpg1	2	0.384888	0.157445	26015604	0.574252	4.87556e-65	1.49405e-63	34.4094	19.1018
Zmiz1	2	0.543462	0.167184	26013814	0.574213	4.59373e-48	8.97152e-47	46.2598	30.545
Gm26740	2	0.688118	0.179147	26013604	0.574208	1.9718e-43	3.33433e-42	53.2677	36.6001
Lilrb4a	2	0.725003	0.181853	26006672	0.574055	3.41757e-42	5.54256e-41	55.5118	38.3999
Tsc22d3	2	1.03986	0.231806	26000500	0.573919	2.93483e-37	4.04423e-36	67.3228	50.9419
Irf7	2	0.743238	0.179637	25998814	0.573882	2.39568e-42	3.90239e-41	55.3937	37.7046
Mif	2	0.913404	0.180279	25992421	0.573741	3.82586e-39	5.63616e-38	63.7795	44.0345
Hectd1	2	0.736477	0.180848	2.59867e+07	0.573614	3.2171e-40	4.936e-39	57.9921	41.5228
Pcf11	2	0.614468	0.163546	25986406	0.573608	3.54205e-44	6.16828e-43	51.0236	34.4079
Ppp1r3b	2	0.335948	0.155384	2.59858e+07	0.573594	5.86216e-73	2.05788e-71	30.8268	15.8388
Irf9	2	0.504931	0.159394	25983656	0.573547	3.01025e-49	6.13837e-48	44.2126	28.4593
Inhba	2	0.997383	0.268372	25983485	0.573543	3.0236e-44	5.29035e-43	49.5276	34.3855
Cyfip1	2	0.821898	0.192227	25982720	0.573526	5.64154e-39	8.26705e-38	60.7874	44.3149
Crebrf	2	0.367623	0.150891	25982216	0.573515	1.07765e-64	3.26622e-63	33.937	18.7262
Susd6	2	0.398741	0.156014	2.59808e+07	0.573483	5.11307e-59	1.35692e-57	36.4961	21.4342
Plk2	2	0.302232	0.162629	25970946	0.573267	1.44982e-91	7.24453e-90	26.2992	11.4207
Stat2	2	0.404519	0.140874	25969373	0.573232	1.17507e-57	3.01041e-56	37.6378	21.8939
Mmp14	2	0.358188	0.127691	25962592	0.573082	1.82605e-63	5.30271e-62	34.7244	18.8551
A930007I19Rik	2	0.31987	0.13701	2.59614e+07	0.573055	6.99554e-74	2.49523e-72	30.5118	15.2108
mt-Nd2	2	2.82315	0.298061	25950166	0.572808	1.14604e-32	1.37587e-31	91.7717	87.4019
Psme1	2	1.87854	0.258052	25942647	0.572642	9.74357e-33	1.17229e-31	88.2283	78.3135
Tab2	2	0.561849	0.15737	2.59419e+07	0.572625	3.51344e-44	6.12808e-43	48.7795	32.9054
Nfat5	2	0.43927	0.146609	25938563	0.572552	7.10416e-53	1.58564e-51	39.7638	24.3721
Tlr4	2	0.37758	0.143416	2.59376e+07	0.57253	1.03326e-60	2.8301e-59	35	19.7746
mt-Nd3	2	1.2644	0.244875	2.59371e+07	0.572519	2.213e-34	2.78647e-33	71.378	58.9594
Map3k8	2	0.342306	0.14632	25933618	0.572443	1.31129e-66	4.13244e-65	32.2047	17.2628
Tmem189	2	0.42972	0.148894	25925597	0.572266	1.85028e-52	4.08868e-51	39.5276	24.4169
Wsb1	2	0.860365	0.19085	25912138	0.571968	8.2623e-37	1.12321e-35	62.6772	46.0361
Mbnl2	2	0.60489	0.172641	2.59111e+07	0.571946	1.72588e-42	2.83632e-41	49.6457	34.251
H2-Aa	2	2.88402	0.588104	25906647	0.571847	1.36091e-33	1.66813e-32	80.3937	59.0547
Fndc3b	2	0.334241	0.134751	25905698	0.571826	3.71093e-63	1.06646e-61	33.1496	18.1935
Mmp9	2	0.678316	0.0310465	2.59033e+07	0.571773	1.75137e-50	3.66565e-49	44.7638	24.7982
Ogt	2	0.660746	0.162845	25899715	0.571694	3.67016e-40	5.60786e-39	53.8583	37.5308
Cd164	2	0.69447	0.174868	25889571	0.57147	2.56882e-39	3.8301e-38	54.5276	38.7699
Pfkp	2	0.826998	0.191868	2.58854e+07	0.571378	1.02922e-37	1.43612e-36	57.7165	42.1171
Apbb1ip	2	1.04432	0.213454	25884649	0.571362	4.55979e-34	5.67697e-33	70.315	54.4965
Cxcr4	2	0.687744	0.197941	2.58846e+07	0.571361	1.45389e-40	2.25252e-39	51.6535	36.2918
Tctex1d2	2	0.67387	0.167019	25882144	0.571306	1.00673e-39	1.52563e-38	53.7795	37.5925
Mylip	2	0.302773	0.13791	25878990	0.571237	1.88406e-73	6.65601e-72	29.0551	14.3922
Osbpl9	2	0.730025	0.173197	25878730	0.571231	7.42154e-38	1.04344e-36	57.4803	41.3546
Slc15a3	2	0.552651	0.155692	25875105	0.571151	8.23781e-45	1.46916e-43	46.1417	29.9114
Hist1h2bc	2	0.316024	0.16681	25863813	0.570902	1.20643e-81	4.97508e-80	26.5354	12.329
Ptk2b	2	0.45749	0.150983	25858614	0.570787	6.27508e-48	1.21695e-46	41.2598	26.4914
Tapbpl	2	0.36591	0.141522	25856943	0.57075	8.84341e-58	2.27083e-56	34.5669	19.8811
Tap1	2	1.02894	0.21581	2.58569e+07	0.57075	7.89071e-34	9.75827e-33	69.4094	52.8818
H2-Ab1	2	2.50547	0.473978	25847278	0.570537	1.72385e-32	2.054e-31	79.8819	58.7295
Tmbim4	2	0.899208	0.195605	25842993	0.570442	1.80947e-34	2.28877e-33	64.3307	49.2151
Lpp	2	0.455778	0.141179	25839120	0.570357	5.55512e-49	1.11838e-47	40.4331	25.0392
Adam8	2	0.51573	0.125713	25838447	0.570342	3.45607e-46	6.32643e-45	43.8583	27.366
Mndal	2	1.66218	0.281595	25833252	0.570227	9.19727e-32	1.07169e-30	77.0866	63.1364
Rsrp1	2	1.69691	0.249263	2.58266e+07	0.57008	1.04795e-30	1.19108e-29	86.5354	75.2915
Neurl3	2	0.519076	0.17255	2.58073e+07	0.569655	7.30897e-46	1.33353e-44	41.8504	27.052
Fam174a	2	0.62761	0.156356	25806597	0.569639	6.49968e-39	9.512e-38	51.6929	35.8769
H2-T22	2	0.829639	0.183318	2.58065e+07	0.569637	4.66042e-35	6.03244e-34	60.4724	44.6288
Tgfbr1	2	0.381774	0.145081	25805300	0.56961	1.32919e-54	3.10414e-53	35	20.6773
Tbc1d15	2	0.463381	0.150742	2.58017e+07	0.56953	2.1687e-46	3.98301e-45	41.0236	26.4353
Sgpl1	2	0.500242	0.146345	2.57985e+07	0.569461	7.95057e-44	1.36526e-42	44.0551	28.8462
Gpr35	2	0.462399	0.139991	25796897	0.569425	2.99203e-47	5.60652e-46	40.6693	25.4766
Ass1	2	1.01908	0.20258	25793582	0.569352	1.92053e-34	2.42372e-33	62.3622	45.5651
Pum2	2	0.728329	0.174097	25789693	0.569266	6.93784e-36	9.19492e-35	56.5354	41.5003
Slc31a2	2	0.911204	0.204724	25789477	0.569261	4.25196e-34	5.29966e-33	61.5748	46.6472
E230032D23Rik	2	0.2284	0.15652	2.57868e+07	0.569203	2.43428e-118	1.91514e-116	20.748	6.98026
Zeb2	2	1.56574	0.265856	2.57843e+07	0.569147	1.59444e-30	1.80297e-29	81.7323	66.0742
Tifa	2	0.637139	0.165159	25777739	0.569002	1.07256e-38	1.54921e-37	50.5512	35.12
Gng12	2	0.795328	0.182705	2.57736e+07	0.56891	7.98579e-35	1.02412e-33	58.3858	43.3954
Adgre1	2	0.485995	0.132977	2.57659e+07	0.56874	2.16663e-44	3.82106e-43	42.9528	27.2595
Inpp5d	2	0.49883	0.144365	25765174	0.568724	2.03289e-42	3.3163e-41	44.3307	29.4909
Pmaip1	2	0.412862	0.149054	25764004	0.568699	4.83176e-53	1.08499e-51	35.2362	20.767
Tarm1	2	0.408724	0.137572	2.5762e+07	0.568655	3.13851e-50	6.54426e-49	37.0472	22.4826
Ddhd1	2	0.475576	0.137147	2.57573e+07	0.568551	8.91482e-45	1.58735e-43	41.7717	26.7268
Sorl1	2	0.81996	0.160108	25748631	0.568359	2.23066e-34	2.80552e-33	61.0236	42.7562
March1	2	0.742458	0.164142	25747845	0.568342	1.92357e-35	2.50743e-34	56.4961	40.1996
Phf11b	2	0.835783	0.164095	2.57442e+07	0.568261	4.96405e-35	6.40305e-34	57.9134	40.9285
Cd69	2	0.630128	0.161361	25742577	0.568226	3.15512e-42	5.12441e-41	44.5276	28.9303
Ctsz	2	1.86905	0.284515	2.57415e+07	0.568202	2.66957e-29	2.90044e-28	86.9291	72.3312
Sema4a	2	0.595057	0.159183	25741138	0.568194	2.49963e-38	3.57786e-37	49.3701	34.3294
Il1f9	2	0.289306	0.166303	25738405	0.568134	3.63419e-87	1.65901e-85	23.8583	10.1985
Nsd3	2	0.712725	0.170136	25737420	0.568112	3.258e-35	4.22702e-34	55.2756	40.379
Myd88	2	0.512131	0.142424	2.57314e+07	0.567979	3.40156e-41	5.35227e-40	44.9213	29.889
Pcmtd1	2	0.41787	0.125745	2.57282e+07	0.567907	3.49661e-46	6.3901e-45	39.6457	24.7309
Ctsd	2	1.46339	0.256154	25727191	0.567886	5.73115e-30	6.33855e-29	77.9528	61.2357
Adam19	2	0.268867	0.138079	25720671	0.567742	6.54049e-77	2.41042e-75	25.5906	11.9085
Sowahc	2	0.5149	0.137557	25718224	0.567688	4.48571e-42	7.23256e-41	43.7008	28.4144
Alkbh5	2	0.501185	0.144963	25710425	0.567516	2.25698e-41	3.57668e-40	43.5827	29.0872
3110043O21Rik	2	0.286553	0.120398	2.57059e+07	0.567416	5.19119e-64	1.53154e-62	29.1732	15.0875
F10	2	0.960637	0.190073	2.56991e+07	0.567265	2.8699e-32	3.40126e-31	62.6378	46.451
Ehd1	2	0.537001	0.163323	25695410	0.567185	1.96135e-41	3.12155e-40	43.3465	28.521
Laptm4a	2	1.26563	0.218216	2.5689e+07	0.567043	3.90113e-29	4.21786e-28	77.3622	62.6766
Trim30d	2	0.456135	0.132297	25688211	0.567026	3.61755e-45	6.50396e-44	39.4094	24.6356
Pdlim5	2	0.382811	0.117381	25686814	0.566995	2.39031e-47	4.51716e-46	37.5197	22.8863
Csrnp1	2	0.405477	0.14594	25686659	0.566991	4.2908e-49	8.71755e-48	35.8661	21.7201
Usp25	2	0.615998	0.147415	2.56849e+07	0.566953	7.94217e-36	1.05134e-34	51.6929	36.4824
Antxr2	2	0.349852	0.130402	25682774	0.566906	1.09932e-54	2.57273e-53	32.4803	18.4851
H2-Eb1	2	1.87567	0.321522	25668703	0.566595	3.31976e-30	3.70484e-29	72.1654	52.2483
Epb41l2	2	0.429085	0.12818	25666739	0.566552	2.966e-44	5.19776e-43	39.4094	24.9383
5430427O19Rik	2	0.370112	0.143105	25664728	0.566507	4.35096e-55	1.03352e-53	31.8504	18.0085
Stxbp3	2	0.579958	0.142252	2.56586e+07	0.566373	9.51093e-38	1.33213e-36	47.0866	32.1485
C1qa	2	0.542687	0.181059	25654549	0.566283	1.15056e-53	2.60472e-52	32.7165	18.4739
Atf3	2	1.11453	0.208981	25652556	0.566239	2.06571e-30	2.32875e-29	66.9685	50.1514
Ddx58	2	0.378769	0.127996	25644260	0.566055	8.52292e-49	1.70351e-47	35.1181	21.0585
Ccl12	2	0.449018	0.227472	25643553	0.56604	2.69267e-72	9.39301e-71	25.5906	12.1384
Gls	2	0.652832	0.151567	2.56432e+07	0.566032	1.68682e-34	2.13851e-33	52.4409	37.3122
Pla2g16	2	0.473189	0.128956	25640985	0.565983	2.6004e-41	4.11501e-40	41.8504	27.0801
Golph3	2	0.502534	0.135374	25639459	0.565949	1.24837e-38	1.79846e-37	44.685	30.2927
Tnfrsf1a	2	0.65595	0.15946	25636877	0.565893	1.9146e-34	2.41898e-33	52.126	37.1552
Rab10	2	0.746518	0.162725	25631618	0.565776	3.79889e-32	4.47834e-31	57.3622	42.6217
Selenok	2	2.27655	0.239268	2.56292e+07	0.565723	6.17337e-27	6.21426e-26	92.5984	86.4375
Atp11a	2	0.384739	0.127097	25627823	0.565693	1.63154e-46	3.01143e-45	36.1811	22.292
Klhl2	2	0.323665	0.128807	25621545	0.565554	9.36388e-55	2.20071e-53	30.9449	17.5039
Vps54	2	0.425358	0.13242	25620546	0.565532	1.94779e-43	3.29875e-42	38.5827	24.5683
Hnrnph2	2	0.602749	0.14544	25617923	0.565474	1.3463e-34	1.71071e-33	50.7087	36.017
Tes	2	0.454362	0.131656	25609966	0.565298	1.56949e-41	2.50148e-40	40.2362	26.0709
Sbno1	2	0.669206	0.154536	2.56073e+07	0.56524	4.76459e-33	5.75747e-32	53.3465	38.9325
Nab1	2	0.484908	0.137527	25607252	0.565239	8.78252e-39	1.27352e-37	43.1102	29.0985
1600014C10Rik	2	0.506044	0.141864	2.56061e+07	0.565214	2.5307e-38	3.61766e-37	43.8976	29.6199
Nek6	2	0.225703	0.11873	25605106	0.565191	4.54015e-79	1.81819e-77	23.622	10.4115
Spty2d1	2	0.482193	0.125285	2.56051e+07	0.56519	7.95982e-39	1.15725e-37	43.5039	28.9022
Rlf	2	0.474564	0.137139	25604122	0.565169	1.53627e-39	2.30607e-38	41.9685	28.1005
Tor1aip1	2	0.863948	0.173505	25601897	0.56512	7.16551e-30	7.91703e-29	63.6614	48.4806
Ric1	2	0.298801	0.111997	2.55945e+07	0.564957	9.18631e-57	2.30031e-55	29.9606	16.1808
Lgals8	2	0.419428	0.121766	25585338	0.564755	1.7372e-42	2.85071e-41	38.7008	24.5178
Mdfic	2	0.412845	0.118373	25579687	0.56463	7.94849e-43	1.32193e-41	38.4252	24.0525
Cnih4	2	1.4595	0.226276	25578322	0.5646	9.32784e-27	9.32196e-26	80.1181	67.7282
Sra1	2	0.93587	0.182547	25571394	0.564447	1.11023e-28	1.17967e-27	65.9449	51.4017
Fam162a	2	0.520219	0.133279	2.55707e+07	0.564432	2.05193e-37	2.84526e-36	44.0551	29.6535
Rel	2	0.642484	0.145146	25566836	0.564346	3.46524e-33	4.21029e-32	51.3386	36.617
Smim3	2	0.425138	0.122921	25563987	0.564284	1.96843e-41	3.12834e-40	39.0551	24.9608
Gm4951	2	0.4267	0.103911	2.55631e+07	0.564265	2.71205e-43	4.56521e-42	38.1102	23.1891
St3gal6	2	0.208274	0.136472	25563028	0.564262	2.58051e-109	1.76701e-107	19.3701	6.47006
BC005537	2	1.34778	0.217996	25562544	0.564252	1.0721e-26	1.06854e-25	77.874	65.037
Capza2	2	2.75547	0.266438	25562180	0.564244	8.953e-26	8.56169e-25	95.6693	90.9172
Bst2	2	1.19941	0.204556	25555465	0.564095	1.45252e-27	1.48916e-26	72.0866	56.0327
Nfil3	2	0.526599	0.132629	2.55482e+07	0.563935	8.62333e-36	1.1334e-34	45.7087	31.1897
Trim30c	2	0.264885	0.141509	25546389	0.563895	8.20916e-79	3.27569e-77	22.9134	9.94618
Zc3hav1	2	0.817246	0.164922	2.55384e+07	0.563718	2.50563e-29	2.72499e-28	60.9055	45.8118
D16Ertd472e	2	0.345196	0.110473	25536725	0.563682	4.08173e-48	7.99975e-47	33.2677	19.399
Spint1	2	0.29404	0.105935	2.55332e+07	0.563604	7.89919e-55	1.86438e-53	29.6457	16.0686
Hbp1	2	0.45057	0.127716	2.55309e+07	0.563554	1.03919e-38	1.50297e-37	40.748	26.9007
Spata13	2	0.277078	0.123163	25527708	0.563483	2.6481e-59	7.09551e-58	27.4016	14.3978
Rsrc2	2	0.970969	0.186797	25522827	0.563375	1.61051e-27	1.64658e-26	66.9685	52.9379
Smox	2	0.277149	0.124756	25519998	0.563313	3.18404e-61	8.7862e-60	26.6142	13.6914
Rest	2	0.425763	0.127681	25519663	0.563305	3.45365e-40	5.28433e-39	38.7008	25.0617
Fndc3a	2	0.513401	0.127137	25519032	0.563291	9.73847e-36	1.27845e-34	44.6063	30.2646
Atp6ap1	2	0.796872	0.159394	2.55162e+07	0.56323	6.98259e-29	7.50561e-28	60.9055	45.9128
Ist1	2	0.423862	0.117709	2.55138e+07	0.563175	2.73179e-39	4.06216e-38	39.7244	25.7737
Erbin	2	0.378819	0.12926	25513443	0.563168	7.95036e-44	1.36526e-42	34.9606	21.8659
Slc11a1	2	0.343205	0.116967	25513136	0.563161	3.37865e-47	6.32029e-46	33.0709	19.5391
Sh3glb1	2	1.38976	0.220447	25512402	0.563145	9.34888e-26	8.91721e-25	80.1969	65.9004
Atg3	2	0.813152	0.158889	25512285	0.563142	9.79828e-29	1.04311e-27	61.4567	46.1538
Nr4a2	2	0.904714	0.192369	25509318	0.563077	1.21632e-30	1.3782e-29	54.0945	39.9137
mt-Nd5	2	1.84909	0.239502	25508380	0.563056	3.6494e-25	3.39336e-24	83.7008	75.9868
Tmod3	2	0.643544	0.13817	25504302	0.562966	5.28178e-31	6.05903e-30	53.5039	38.6073
Fgr	2	0.705366	0.149628	25499434	0.562859	2.60997e-30	2.92448e-29	55.315	40.1547
Fcgr1	2	0.804146	0.149751	25499040	0.56285	5.32336e-30	5.89342e-29	56.811	40.9285
Plac8	2	4.74694	0.441474	2.5497e+07	0.562804	1.06704e-24	9.69425e-24	96.4173	92.5768
Cish	2	0.260641	0.111367	25489920	0.562649	1.23492e-60	3.37412e-59	26.4961	13.4784
Runx3	2	0.428618	0.109982	2.54873e+07	0.562591	3.21857e-39	4.76049e-38	39.3307	25.0953
Ppp1r15a	2	0.353021	0.133988	25487054	0.562585	1.43025e-47	2.73548e-46	31.8898	18.8944
Spag9	2	0.57075	0.130465	25483257	0.562502	1.2909e-32	1.5481e-31	48.5433	34.122
F11r	2	0.331784	0.107973	25481268	0.562458	1.34195e-47	2.57102e-46	32.2441	18.7037
Cfb	2	0.33604	0.099276	2.5481e+07	0.562452	8.29069e-48	1.59945e-46	32.4016	18.5412
Tpm4	2	1.0305	0.185115	25474160	0.562301	1.49615e-26	1.47266e-25	67.9528	53.4705
Ypel5	2	0.506821	0.131026	25473453	0.562285	8.13735e-35	1.04235e-33	43.937	30.102
2010111I01Rik	2	0.361383	0.104661	2.54722e+07	0.562257	7.87444e-44	1.35639e-42	34.685	20.8847
Cd302	2	0.819909	0.149498	25471393	0.56224	1.03609e-28	1.10195e-27	59.3701	43.2832
Atp6ap2	2	1.16148	0.199573	25471020	0.562231	9.54221e-26	9.08599e-25	73.0709	58.8248
B4galt1	2	0.518148	0.129355	25470312	0.562216	6.02979e-34	7.49031e-33	45.2362	31.3243
Nr4a3	2	0.33059	0.109119	25468064	0.562166	4.81986e-51	1.02821e-49	30.2362	16.7078
P2ry12	2	0.216648	0.118812	25468044	0.562166	1.03724e-81	4.29334e-80	21.4961	8.84728
Klf2	2	1.06086	0.142015	2.54664e+07	0.562129	4.73965e-28	4.91373e-27	64.0551	44.9765
Med13l	2	0.460737	0.125083	25464691	0.562092	5.2912e-36	7.03781e-35	41.7717	28.2014
Nfkbie	2	0.331292	0.112463	25462278	0.562039	1.66778e-47	3.17336e-46	31.6929	18.4458
AI504432	2	0.361757	0.0982776	2.54615e+07	0.56202	6.82511e-43	1.1368e-41	35.315	21.3108
Rab5a	2	0.439911	0.120604	25460516	0.562	1.53954e-36	2.08016e-35	40.7874	27.4221
Sav1	2	0.319006	0.110092	2.5455e+07	0.561879	2.03647e-46	3.75258e-45	32.0079	18.9617
Ptgs2os2	2	0.201409	0.118148	25449229	0.56175	2.26711e-91	1.12273e-89	20	7.48486
Brd2	2	0.679944	0.144055	2.54467e+07	0.561694	3.11661e-29	3.37622e-28	54.6063	40.3398
Arih1	2	0.4907	0.119094	25444538	0.561647	3.91001e-34	4.88443e-33	44.1732	30.0796
Shisa5	2	1.11498	0.195504	2.54406e+07	0.561559	1.57693e-25	1.48623e-24	71.1417	56.3747
Tpp1	2	0.446076	0.116604	25440160	0.56155	3.72572e-36	4.98545e-35	40.9449	27.2314
Gm21188	2	0.681106	0.139585	25439856	0.561544	1.88313e-29	2.05202e-28	54.1339	39.2633
Slc7a8	2	0.253594	0.102217	25437291	0.561487	3.89897e-58	1.01529e-56	26.4567	13.6073
Wnk1	2	1.09632	0.19281	25429160	0.561307	2.04026e-25	1.91477e-24	68.6614	56.0327
Aftph	2	0.38316	0.108398	2.54216e+07	0.561141	1.80366e-39	2.70378e-38	36.7323	23.2619
Esd	2	2.06133	0.22445	2.54213e+07	0.561133	1.3004e-23	1.13052e-22	87.2441	80.9935
Casp1	2	1.0162	0.176294	2.54131e+07	0.560953	1.23853e-25	1.17227e-24	67.126	52.5398
Mcfd2	2	0.399809	0.108695	2.54121e+07	0.560931	2.87707e-38	4.10751e-37	37.7165	24.1422
Sgms1	2	0.313678	0.112597	25411315	0.560914	5.46301e-47	1.01851e-45	30.6299	17.874
Coro2a	2	0.341635	0.0982846	2.54105e+07	0.560896	1.12774e-42	1.86995e-41	33.8976	20.4474
Chp1	2	0.683047	0.13708	25407152	0.560822	2.28453e-28	2.40667e-27	55.2756	40.5584
Tns3	2	0.394858	0.111771	25404927	0.560773	3.7086e-38	5.2608e-37	37.4016	24.0973
Olr1	2	0.297763	0.124867	25401985	0.560708	2.18557e-54	5.05095e-53	26.9685	14.4595
Nedd9	2	0.413683	0.120685	25401232	0.560691	1.54773e-37	2.14881e-36	37.7165	24.6524
Hsp90b1	2	2.16642	0.244477	2.5401e+07	0.560686	2.54099e-23	2.1783e-22	86.9685	79.575
Apobec1	2	0.520841	0.112455	25398788	0.560637	2.0117e-32	2.39183e-31	45.5906	31.0944
Lacc1	2	0.259564	0.0974049	25396456	0.560586	4.0186e-54	9.21041e-53	27.2441	14.4427
Tgfbr2	2	0.27491	0.105348	25394271	0.560537	1.76517e-51	3.78744e-50	28.1102	15.4687
Cd83	2	0.369352	0.108637	25391361	0.560473	1.09128e-46	2.02434e-45	30.8661	17.6217
Il7r	2	0.458267	0.139969	25389111	0.560423	1.03191e-45	1.87041e-44	31.2598	18.1375
Gadd45a	2	0.601336	0.115769	25387767	0.560394	2.66862e-31	3.08044e-30	47.5197	32.6082
Dram2	2	0.482038	0.110013	2.53835e+07	0.560299	2.33479e-33	2.8399e-32	43.2283	29.1209
Gpbp1	2	0.677689	0.136036	25383053	0.56029	4.7086e-28	4.88611e-27	54.5669	40.1323
Dusp6	2	0.338371	0.112827	25383037	0.560289	4.91198e-44	8.48731e-43	31.8898	19.0626
Casp8	2	0.740414	0.140722	25381666	0.560259	3.10864e-27	3.155e-26	57.5197	42.6553
Ubash3b	2	0.374499	0.114319	25381123	0.560247	6.50856e-39	9.51244e-38	35.6693	22.8527
Dhrs9	2	0.244905	0.121188	2.53757e+07	0.560127	2.30645e-70	7.68333e-69	22.2441	9.963
Phf11d	2	0.4493	0.0904823	2.53727e+07	0.560062	7.69298e-37	1.04709e-35	38.7402	24.4562
Egr3	2	0.233916	0.136788	25364035	0.55987	1.3352e-83	5.69667e-82	19.8819	7.83808
Ifnar1	2	0.369503	0.114895	25362774	0.559842	3.04466e-39	4.5153e-38	34.8031	22.1462
Nuak2	2	0.400041	0.103946	25357949	0.559736	6.41061e-37	8.74698e-36	37.4803	24.0917
Tmbim6	2	1.68381	0.246728	2.53535e+07	0.559638	1.06675e-22	8.89066e-22	87.1654	74.9103
Cmklr1	2	0.248548	0.0892011	2.53482e+07	0.55952	3.01335e-52	6.60613e-51	27.126	14.4819
Crk	2	0.419977	0.114793	25343513	0.559417	1.15965e-34	1.47862e-33	39.1732	26.2503
Pygl	2	1.21913	0.176665	2.53433e+07	0.559412	9.85317e-24	8.58612e-23	75.3543	57.2606
Oasl1	2	0.267743	0.121371	25341727	0.559378	9.8389e-60	2.65554e-58	24.252	12.0318
Ptpn12	2	0.373487	0.111605	25339902	0.559337	5.23197e-38	7.37462e-37	35.315	22.6845
Rgcc	2	0.574872	0.133403	25337627	0.559287	1.01747e-31	1.18434e-30	43.5433	30.1301
Bbx	2	0.357634	0.104085	25337263	0.559279	1.97252e-39	2.94894e-38	34.252	21.3725
Pgk1	2	2.19532	0.211875	2.53323e+07	0.559169	3.38751e-22	2.75698e-21	87.5984	82.3952
Atp6v1a	2	0.852232	0.162702	25327924	0.559073	4.09636e-25	3.79624e-24	60.6299	47.5499
Gngt2	2	0.758424	0.143469	25320029	0.558899	1.31096e-26	1.29497e-25	55.5118	40.8836
St7	2	0.241017	0.0839046	25318910	0.558874	1.46063e-53	3.29325e-52	26.2598	13.5905
Selenop	2	0.744243	0.156123	2.53179e+07	0.558852	3.05039e-27	3.10156e-26	52.4016	38.9381
Ecm1	2	0.292185	0.0999257	25315562	0.5588	8.38668e-48	1.61516e-46	28.4646	15.8668
Chmp3	2	0.662204	0.134516	25315436	0.558797	8.59958e-27	8.61745e-26	53.8976	40.1211
Marf1	2	0.426716	0.112509	25315020	0.558788	4.04508e-34	5.04747e-33	39.0157	26.0597
Ccnd2	2	0.353067	0.0957295	25308052	0.558634	3.58058e-43	5.99991e-42	31.1024	18.1431
Rnf34	2	0.402275	0.110904	2.53051e+07	0.55857	3.24212e-35	4.21133e-34	37.2835	24.5403
Soat1	2	0.870046	0.156759	2.53019e+07	0.558498	1.72931e-24	1.56216e-23	62.3622	48.2732
Ms4a4c	2	2.65567	0.33784	25300752	0.558473	7.18757e-22	5.72374e-21	86.1024	75.4878
Fam49b	2	1.97516	0.20134	2.52957e+07	0.558362	1.26227e-21	9.98738e-21	90.1181	82.9502
Arl8b	2	0.454765	0.113932	2.52948e+07	0.558342	1.43576e-31	1.66774e-30	41.8504	28.9022
Slc38a2	2	1.0747	0.176712	25293459	0.558312	4.10088e-23	3.48057e-22	69.9606	56.1673
Cpeb2	2	0.240909	0.1012	2.5289e+07	0.558213	2.44502e-55	5.8707e-54	24.7638	12.6878
Tbk1	2	0.351272	0.11238	25286056	0.558149	2.37831e-38	3.4086e-37	33.3858	21.1707
Dram1	2	0.459152	0.110314	25283833	0.5581	5.63851e-32	6.60486e-31	40.9055	27.9211
Cttnbp2nl	2	0.240546	0.0905395	25276828	0.557945	2.00544e-52	4.41396e-51	25.6693	13.4784
Fn1	2	2.11689	0.3155	2.52742e+07	0.557886	6.38079e-22	5.09958e-21	78.8976	65.7603
Apobec3	2	0.679896	0.127922	25272953	0.557859	5.94208e-26	5.7268e-25	54.4882	40.1996
Galnt7	2	0.301874	0.100764	25272569	0.557851	5.40512e-43	9.02997e-42	29.9606	17.6721
Kat2b	2	0.296031	0.104842	25270188	0.557798	1.7946e-43	3.04862e-42	29.5276	17.3694
Ssfa2	2	0.251694	0.0901235	2.52668e+07	0.557725	2.23855e-48	4.41855e-47	27.126	14.8968
Wac	2	0.613464	0.122283	2.52657e+07	0.557699	1.15616e-26	1.14717e-25	51.2992	37.7102
Usp18	2	0.330652	0.0952368	25260272	0.55758	3.28546e-41	5.17694e-40	31.1417	18.4907
Nrip1	2	0.453217	0.0943962	2.52584e+07	0.557539	1.80283e-31	2.08755e-30	41.6142	27.6912
Slc40a1	2	0.260603	0.127635	2.52577e+07	0.557522	2.97068e-58	7.77212e-57	23.1102	11.5329
Slco3a1	2	0.329123	0.094246	2.52465e+07	0.557277	8.44232e-39	1.22579e-37	32.4016	19.9092
Pdcd10	2	1.59497	0.217756	2.52453e+07	0.557249	4.03698e-21	3.12507e-20	84.6457	72.791
Stx7	2	1.03943	0.170447	2.52428e+07	0.557194	2.43673e-22	1.99783e-21	69.252	55.8589
Gm6377	2	0.356462	0.0955026	2.52422e+07	0.557181	5.25941e-39	7.72751e-38	32.4409	19.6232
Il4ra	2	0.362682	0.11789	2.52421e+07	0.557179	2.80526e-37	3.87049e-36	33.0315	21.0866
Bmp2k	2	0.423344	0.109204	2.52417e+07	0.557171	1.07304e-32	1.28962e-31	38.3071	25.6728
Arid4b	2	0.55978	0.128072	25236294	0.55705	1.12744e-27	1.1591e-26	46.378	33.8529
Heca	2	0.301502	0.100639	25234780	0.557017	7.94011e-41	1.23534e-39	30.315	18.3225
Mefv	2	0.31117	0.114712	2.52334e+07	0.556987	1.77002e-42	2.896e-41	29.1732	17.3077
Gpr65	2	0.524745	0.108757	25233372	0.556986	8.79168e-29	9.39558e-28	44.9606	31.2906
Dock10	2	0.59315	0.123034	25230419	0.556921	5.19696e-27	5.23614e-26	48.3858	35.0303
Lyn	2	1.08447	0.171931	25228813	0.556885	6.13219e-22	4.90797e-21	71.811	57.2606
Pgam1	2	1.88836	0.212501	2.52273e+07	0.556851	1.02928e-20	7.78841e-20	85.748	77.3716
Zc3h7a	2	0.441747	0.112216	25222974	0.556756	1.24051e-30	1.40418e-29	40.315	27.9323
Rhoq	2	0.261076	0.0897558	25222143	0.556738	2.09381e-45	3.77055e-44	27.5591	15.564
Ranbp2	2	0.643916	0.127771	2.52186e+07	0.556659	1.48685e-25	1.40251e-24	51.6142	38.3999
P2ry13	2	0.21237	0.115353	25218093	0.556649	7.14327e-69	2.33747e-67	20.315	8.87531
Ankrd44	2	0.605707	0.11761	25212870	0.556533	9.18008e-26	8.76374e-25	50.9449	37.4243
Crebbp	2	0.506735	0.106936	2.5212e+07	0.556513	9.17039e-28	9.44541e-27	45.9055	32.4736
Vasp	2	1.35551	0.203697	25209131	0.556451	3.1564e-21	2.45884e-20	78.3858	61.1404
Fosb	2	0.437668	0.097066	25205558	0.556372	7.64408e-32	8.92587e-31	38.7008	25.6055
Qk	2	0.72747	0.136002	2.52048e+07	0.556355	8.10868e-24	7.08265e-23	57.0472	43.6925
Pttg1	2	0.31877	0.0989143	2.52023e+07	0.5563	3.31137e-38	4.70937e-37	31.5354	19.4606
Adrb2	2	0.327431	0.113973	25199302	0.556234	7.16934e-41	1.11699e-39	29.4488	17.6385
Erap1	2	0.346597	0.0979121	2.51989e+07	0.556225	1.75221e-35	2.28674e-34	33.8976	21.5912
Fem1c	2	0.342679	0.103074	25198495	0.556216	2.32735e-36	3.12181e-35	32.8346	20.8511
Swt1	2	0.335452	0.0951162	25197058	0.556184	1.77398e-36	2.3882e-35	32.9134	20.6885
BC005624	2	0.54416	0.115305	25196945	0.556182	1.10473e-26	1.09908e-25	47.3228	34.2678
Tug1	2	0.372628	0.105523	25194534	0.556128	7.46191e-34	9.23828e-33	35.1181	23.105
Gm31718	2	0.196876	0.115709	25194287	0.556123	3.52294e-77	1.30702e-75	18.7402	7.45683
Eif4a2	2	0.797632	0.139652	25192431	0.556082	4.92099e-23	4.16072e-22	60.1969	46.2155
mt-Nd1	2	2.55764	0.215327	2.51894e+07	0.556016	5.19358e-20	3.80783e-19	90.5906	86.3198
Lgals9	2	0.498619	0.109629	2.51891e+07	0.556009	6.04965e-28	6.25431e-27	44.0157	31.2346
Emilin2	2	0.69317	0.118958	25188744	0.556001	1.92041e-24	1.73196e-23	54.8031	40.0426
Mindy2	2	0.374834	0.0984988	25188132	0.555987	1.6265e-33	1.9849e-32	35.6693	23.2395
Naip2	2	0.469219	0.104839	25185270	0.555924	9.48893e-29	1.01115e-27	42.3622	29.5974
Med13	2	0.364128	0.0981169	25185189	0.555922	2.03255e-33	2.4777e-32	35.5118	23.29
Tsc22d2	2	0.366161	0.0925923	25175432	0.555707	1.53412e-33	1.87629e-32	35.3543	22.8695
Pkib	2	0.438958	0.0934493	25174673	0.55569	2.20977e-30	2.48359e-29	39.7244	26.6091
Insig1	2	0.449228	0.108126	25168828	0.555561	7.93422e-31	9.04566e-30	38.4252	25.8802
1810013L24Rik	2	0.288987	0.0920532	2.51683e+07	0.55555	9.04348e-40	1.37236e-38	29.5669	17.7338
Sf3b1	2	1.73564	0.196611	25164495	0.555465	8.99369e-20	6.49525e-19	86.5354	78.1846
Epsti1	2	0.870094	0.133899	25164151	0.555458	3.15163e-22	2.57066e-21	62.9134	47.8414
Glrx	2	1.69951	0.216579	25163114	0.555435	5.50918e-20	4.02326e-19	81.9291	70.8062
H2-Q10	2	0.217528	0.133248	25156307	0.555285	4.58106e-78	1.78935e-76	18.1102	7.0924
Rbbp6	2	0.588465	0.114317	2.51548e+07	0.555252	4.95501e-25	4.57668e-24	49.685	36.4375
Spon1	2	0.210506	0.0775689	25148572	0.555114	5.50555e-54	1.25665e-52	23.0709	11.4207
Tank	2	0.534969	0.10664	2.51455e+07	0.555046	3.97628e-26	3.85567e-25	46.2205	33.2025
Mitf	2	0.234269	0.081631	25143566	0.555003	2.44703e-47	4.60865e-46	25.2756	13.5681
Vamp4	2	0.562955	0.111091	2.51411e+07	0.554948	2.84884e-25	2.65565e-24	48.1496	35.0976
Adam9	2	0.26789	0.0869731	25140729	0.554941	1.97592e-41	3.13576e-40	27.9528	16.2649
Phlda1	2	0.378961	0.0969311	25139307	0.554909	7.90287e-34	9.76242e-33	33.8583	21.6977
Clcn7	2	0.269354	0.0886554	25136410	0.554846	5.62997e-41	8.80864e-40	28.0709	16.4499
Nfkb1	2	0.762943	0.136798	25136309	0.554843	1.42008e-22	1.17999e-21	56.7717	44.0794
Ankrd37	2	0.238782	0.0932248	2.51327e+07	0.554763	3.36896e-48	6.638e-47	24.5276	13.1251
Ankrd17	2	0.516067	0.099166	25131201	0.554731	8.42238e-26	8.07515e-25	46.5354	33.281
Trip12	2	0.57149	0.114814	25128260	0.554666	8.995e-25	8.21247e-24	48.5433	35.8376
Ly6e	2	2.32335	0.271269	2.51251e+07	0.554596	3.82956e-19	2.68869e-18	92.6378	81.0103
Chmp5	2	0.91415	0.143095	25124165	0.554575	6.74501e-21	5.15661e-20	66.4567	52.394
Ubn2	2	0.362052	0.095113	25123037	0.55455	6.80189e-32	7.95083e-31	35.1969	23.318
1810022K09Rik	2	0.908581	0.150207	2.51222e+07	0.554533	2.34222e-21	1.8362e-20	62.9528	49.1198
Sirpa	2	0.930076	0.150435	2.5121e+07	0.554505	6.58063e-21	5.03441e-20	66.1811	51.9287
Ankrd33b	2	0.213879	0.121154	25120268	0.554489	5.09075e-71	1.73226e-69	18.7008	7.75959
Mfsd1	2	0.544879	0.112614	2.5119e+07	0.554461	2.83715e-25	2.6492e-24	46.811	34.0491
Dennd1b	2	0.346597	0.0926974	2.51179e+07	0.554437	4.23473e-33	5.12837e-32	33.7402	21.9163
Yme1l1	2	0.489952	0.0973781	25117183	0.554421	2.53183e-26	2.47232e-25	44.4882	31.5317
Irf5	2	0.686358	0.111679	25114752	0.554367	5.26525e-23	4.44501e-22	54.9606	40.5584
H2-DMb1	2	1.02478	0.142096	25113840	0.554347	3.13291e-21	2.44398e-20	64.1732	48.8899
Zufsp	2	0.416679	0.0983084	25113719	0.554345	1.35095e-29	1.48084e-28	38.0709	25.8802
P4ha1	2	0.286132	0.0912543	2.51125e+07	0.554317	6.98365e-39	1.01934e-37	28.8189	17.2628
Tet2	2	0.416551	0.102327	25112254	0.554312	1.68565e-29	1.84226e-28	38.0709	25.9812
Tubb6	2	0.257112	0.0852054	25107815	0.554214	5.83576e-42	9.39566e-41	26.9685	15.4407
Prr5l	2	0.240728	0.106882	25103252	0.554114	1.39038e-51	2.98904e-50	22.7165	11.6506
Socs1	2	0.259301	0.112983	25103068	0.55411	5.00465e-48	9.75687e-47	23.937	12.8168
Iqsec1	2	0.289849	0.108035	25099431	0.554029	1.1518e-39	1.73364e-38	27.7165	16.6013
Itga4	2	0.900749	0.147974	25097573	0.553988	4.6971e-21	3.62091e-20	62.126	48.5983
Twistnb	2	0.389548	0.102279	25096527	0.553965	4.68849e-30	5.21659e-29	36.6142	24.7757
Lipa	2	0.412572	0.0959158	25094456	0.553919	4.74157e-29	5.11158e-28	38.3858	26.0148
Azi2	2	0.384747	0.100116	25094302	0.553916	4.20399e-30	4.68692e-29	36.3386	24.6692
Timm17a	2	0.624219	0.108432	25089925	0.553819	2.21379e-23	1.90221e-22	51.5748	37.7775
H2-M3	2	0.684083	0.107479	2.50897e+07	0.553815	1.56344e-22	1.29621e-21	55.5512	40.6537
Slc16a3	2	0.580259	0.104093	25088423	0.553786	9.91621e-25	9.03124e-24	47.2441	33.8753
Samd9l	2	0.827382	0.126072	2.50868e+07	0.553751	1.49956e-21	1.1848e-20	59.2126	44.8195
Mier1	2	0.59155	0.111534	25085563	0.553723	1.32731e-23	1.153e-22	50.0787	36.9029
Dock4	2	0.26771	0.0932484	25082512	0.553656	8.65149e-42	1.38887e-40	26.378	15.1435
Cnn3	2	0.189932	0.0805939	25081983	0.553644	7.65893e-59	2.02287e-57	20.7087	9.5425
Cdc42ep2	2	0.222996	0.112873	2.50795e+07	0.553589	3.78643e-56	9.35475e-55	20.9843	10.176
Asah1	2	1.1563	0.17049	25078190	0.55356	2.07005e-19	1.47011e-18	73.5039	59.778
Arl5b	2	0.270044	0.0930823	2.50764e+07	0.55352	6.7057e-41	1.04622e-39	26.7717	15.4911
Ythdc1	2	0.54248	0.105513	25072549	0.553436	3.71588e-24	3.28448e-23	47.3622	34.6827
Mmp19	2	0.230185	0.0951864	25068757	0.553352	6.73854e-52	1.46283e-50	22.2047	11.1404
Ash1l	2	0.515532	0.105002	25065371	0.553277	1.05193e-24	9.56485e-24	45.1969	32.9951
S100a6	2	3.83207	0.258771	25064758	0.553264	3.2879e-18	2.20912e-17	98.5827	93.0478
Klf10	2	0.263502	0.0927524	25062092	0.553205	3.09713e-41	4.88712e-40	26.2598	15.0931
Serinc3	2	1.31704	0.183054	2.5061e+07	0.553182	9.18391e-19	6.3317e-18	77.874	65.6313
Pacsin2	2	0.398281	0.100328	25058414	0.553124	1.83425e-28	1.936e-27	37.2441	25.8186
Ero1l	2	0.589545	0.118442	2.50584e+07	0.553124	9.47362e-24	8.26186e-23	47.2835	35.148
Tmem50b	2	0.396334	0.0909461	25055023	0.553049	3.31141e-28	3.45889e-27	38.0709	26.0036
Jund	2	0.826948	0.130677	25054215	0.553031	2.27319e-21	1.78343e-20	57.874	43.0646
Sdc3	2	0.268025	0.0800188	2.5051e+07	0.55296	4.17804e-38	5.91916e-37	27.9921	16.6125
Nudt4	2	0.49183	0.0983568	2.50501e+07	0.55294	1.90307e-26	1.86986e-25	41.1417	28.6667
Nr3c1	2	0.447443	0.100504	25047230	0.552877	2.85728e-26	2.78033e-25	40.8661	28.9527
Med7	2	0.290626	0.0911384	25045954	0.552849	4.26559e-36	5.69413e-35	29.0945	17.8515
Igsf6	2	1.73971	0.215289	2.50459e+07	0.552848	3.85875e-18	2.57397e-17	87.2047	75.9195
Ski	2	0.29467	0.0933454	2.50453e+07	0.552835	1.00598e-34	1.28564e-33	29.9606	18.8776
Slc3a2	2	0.695593	0.117298	25042959	0.552783	1.28867e-21	1.0189e-20	54.8819	41.3153
Klf3	2	0.484686	0.105493	25034627	0.552599	1.30087e-25	1.23023e-24	41.7717	29.704
Pts	2	0.444744	0.106397	25034416	0.552594	1.36985e-26	1.35073e-25	39.6063	27.9323
Smndc1	2	0.39497	0.0914321	2.50317e+07	0.552534	2.23544e-27	2.27711e-26	38.2283	26.5362
Fam103a1	2	0.518418	0.102851	25029442	0.552484	7.2015e-24	6.29521e-23	45.6693	33.3707
Ggct	2	0.243751	0.0958525	25029234	0.55248	8.98546e-44	1.53821e-42	24.2913	13.4559
Taok1	2	0.44808	0.0950211	2.50292e+07	0.55248	7.75677e-26	7.44985e-25	41.1024	29.0592
Pnisr	2	0.570203	0.111811	2.50258e+07	0.552404	7.7587e-23	6.48723e-22	48.3858	36.0675
Itpkb	2	0.307884	0.0842517	25025343	0.552394	2.07514e-33	2.52684e-32	30.8661	19.4662
Rc3h1	2	0.265306	0.0847526	25024510	0.552375	1.41286e-37	1.96648e-36	27.6378	16.4723
Sfxn3	2	0.214213	0.0794993	25019599	0.552267	4.26799e-45	7.66097e-44	23.7008	12.7775
Gab2	2	0.220794	0.0945877	25019416	0.552263	2.91369e-47	5.46896e-46	22.7165	12.0206
Steap4	2	0.168425	0.127948	25018988	0.552254	3.36481e-119	2.70477e-117	13.8583	3.42566
Plk3	2	0.29944	0.0929964	25018178	0.552236	6.24305e-36	8.28398e-35	28.4646	17.4366
Ptpn2	2	0.410905	0.0943333	25015419	0.552175	5.19193e-27	5.23583e-26	38.2283	26.5643
Ralgds	2	0.194921	0.0918359	25011963	0.552099	7.98283e-55	1.88012e-53	20.3937	9.7948
Ubb	2	3.52259	0.176219	2.50084e+07	0.55202	1.94813e-17	1.23985e-16	99.6063	98.1106
Rgs2	2	1.53733	0.199226	2.50069e+07	0.551987	6.66532e-18	4.37246e-17	78.7008	67.6385
Hsp90aa1	2	1.9188	0.214711	25005244	0.55195	1.37353e-17	8.83793e-17	85.5906	75.8074
Bnip3l	2	1.29931	0.172815	25002472	0.551889	5.52025e-18	3.63635e-17	76.7717	64.8352
Tmem106a	2	0.332812	0.0677882	2.50025e+07	0.551889	5.32137e-30	5.89342e-29	34.2126	22.135
Trf	2	0.392993	0.100541	25001447	0.551866	1.65882e-30	1.87386e-29	33.0315	21.6416
Gm9733	2	0.431361	0.0758347	25000890	0.551854	2.57374e-28	2.70109e-27	36.5748	24.0973
Tmem243	2	0.330318	0.0916827	24996088	0.551748	5.26669e-31	6.04798e-30	32.2441	21.0081
Fam46a	2	0.740782	0.120031	24995796	0.551742	1.58582e-20	1.19022e-19	56.1024	42.7338
Idnk	2	0.443756	0.0937364	2.49944e+07	0.551711	5.8133e-25	5.35606e-24	41.2205	29.4292
AB124611	2	1.20503	0.166632	2.49909e+07	0.551634	5.19463e-18	3.43614e-17	74.3307	61.8076
Cisd2	2	0.660026	0.115685	24990513	0.551625	7.40311e-21	5.6403e-20	53.6614	40.9509
Ifi208	2	0.195992	0.0810733	24989624	0.551605	4.44974e-55	1.05472e-53	20.2362	9.48083
Oat	2	0.452092	0.0922675	2.49863e+07	0.551532	6.95852e-25	6.38997e-24	41.2992	29.2274
Blvrb	2	0.470347	0.0891118	2.49848e+07	0.551499	1.10245e-24	1.00077e-23	42.0079	29.519
Smg1	2	0.434188	0.0892345	24981424	0.551424	3.82492e-25	3.55062e-24	40.4724	28.549
Ywhag	2	0.534965	0.0999492	24980641	0.551407	1.76164e-22	1.45185e-21	47.0472	34.7163
Fam46c	2	0.267557	0.0827458	24979962	0.551392	2.94309e-38	4.19636e-37	26.2992	15.2949
Vegfa	2	0.338513	0.0949842	2.49728e+07	0.551235	4.02258e-32	4.73699e-31	30.4331	19.427
Eloc	2	1.21741	0.170255	24971127	0.551197	1.15885e-17	7.49131e-17	75.2362	62.9065
Arid4a	2	0.656865	0.111267	2.49702e+07	0.551176	9.44144e-21	7.15396e-20	52.8346	39.9753
Zcchc11	2	0.305425	0.0948734	24969917	0.55117	1.32366e-32	1.58397e-31	29.7638	18.9729
Atf7ip	2	0.384944	0.0961872	24969271	0.551156	3.28138e-27	3.3212e-26	35.9449	24.815
Slc23a2	2	0.217035	0.0744251	2.49676e+07	0.551118	1.17344e-42	1.93994e-41	23.8976	13.0074
Ptpn1	2	1.24192	0.181121	24967120	0.551109	9.61154e-18	6.26076e-17	74.685	60.6863
Arnt	2	0.265094	0.0849116	24966846	0.551103	4.70679e-36	6.27553e-35	27.1654	16.3938
Ggnbp2	2	0.757438	0.123251	2.49661e+07	0.551087	1.61503e-19	1.15286e-18	58.5039	45.5708
Egln3	2	0.188307	0.0909852	24966116	0.551087	8.38037e-56	2.04315e-54	19.5276	9.122
Camk2d	2	0.605069	0.098035	24962174	0.551	2.18686e-21	1.71805e-20	50.4331	37.0206
Smad7	2	0.20388	0.0906014	24959626	0.550943	1.60388e-47	3.05701e-46	21.5748	11.2133
Fam26f	2	0.373628	0.0770773	24958661	0.550922	1.16739e-28	1.23685e-27	34.3307	22.5163
Cept1	2	0.693126	0.107686	24958073	0.550909	4.91355e-20	3.60967e-19	55.5906	42.1843
Ncoa3	2	0.415129	0.0847473	24955053	0.550842	1.68131e-25	1.58325e-24	38.7795	26.9343
Fos	2	3.26962	0.315983	2.49536e+07	0.550811	9.94102e-17	6.06244e-16	94.8819	87.7215
Rffl	2	0.231656	0.0855059	2.49533e+07	0.550804	1.54879e-40	2.3962e-39	24.2913	13.7643
Cblb	2	0.247541	0.067487	24950490	0.550742	9.74669e-37	1.32338e-35	26.811	15.6201
Rnase4	2	0.237182	0.0835277	24948538	0.550699	1.55407e-40	2.40102e-39	24.3701	13.669
Cpeb4	2	0.264765	0.0913962	2.49471e+07	0.550666	1.70704e-36	2.30087e-35	26.3386	15.7827
Herc4	2	0.415594	0.0932915	24943088	0.550578	2.39603e-25	2.24676e-24	38.189	26.8334
Tlr7	2	0.269562	0.0745233	2.49405e+07	0.550521	2.92746e-34	3.66528e-33	28.0709	17.0498
Aff4	2	0.312982	0.0801535	2.49403e+07	0.550517	8.44636e-30	9.28597e-29	31.8898	20.8511
Ptpn22	2	0.392357	0.0988964	24938287	0.550472	3.08733e-28	3.23092e-27	33.7402	22.5275
Eps8	2	0.341431	0.0811201	2.49381e+07	0.550468	3.81439e-29	4.1281e-28	32.7953	21.4566
Clk4	2	0.510631	0.0886734	24936323	0.550429	3.28779e-22	2.67976e-21	45.748	33.2025
Tnfrsf23	2	0.157974	0.102025	2.49335e+07	0.550367	2.50575e-77	9.42249e-76	15.7874	5.73559
Atp11b	2	0.593798	0.107737	24933066	0.550357	7.2505e-21	5.53543e-20	49.2126	37.2954
Tmem30a	2	0.543276	0.103006	2.49321e+07	0.550336	1.77465e-21	1.39916e-20	46.9685	35.2265
Msl2	2	0.336597	0.087282	24929752	0.550284	1.11649e-28	1.18519e-27	32.7953	21.7986
Dhx40	2	0.316416	0.0864279	24928827	0.550263	2.13452e-30	2.40388e-29	30.8661	19.9877
Cd3g	2	0.410353	0.122616	24928662	0.55026	4.33998e-41	6.79992e-40	24.0945	13.0803
Ankrd12	2	0.66035	0.113117	2.49257e+07	0.550195	2.70629e-20	2.01212e-19	51.5748	38.8876
Nus1	2	0.316076	0.0719401	24925373	0.550187	7.03486e-29	7.55448e-28	32.7953	21.4061
Rrbp1	2	0.970981	0.139214	24921306	0.550097	5.33905e-18	3.52536e-17	65.7087	51.1157
Mtmr6	2	0.395029	0.0921275	2.49199e+07	0.550066	2.5611e-25	2.39749e-24	37.126	26.1101
Zfp263	2	0.25531	0.089656	2.49138e+07	0.549932	1.33501e-36	1.80601e-35	25.5512	15.1435
Tfec	2	0.377619	0.0812928	24912098	0.549894	1.20949e-26	1.19733e-25	35.2756	23.789
Tox4	2	0.493232	0.0910395	2.49112e+07	0.549874	6.53403e-22	5.21829e-21	44.7638	32.8605
Cmpk2	2	0.324712	0.103216	24910119	0.54985	2.96405e-32	3.5091e-31	28.4646	17.9861
Csf1r	2	0.686864	0.102633	24908881	0.549823	5.79719e-20	4.2308e-19	52.7165	38.9773
Prdm1	2	0.208292	0.0789632	2.49078e+07	0.549798	4.43478e-44	7.67473e-43	22.0866	11.6898
Psmb9	2	1.29368	0.177315	2.49066e+07	0.549772	1.26306e-16	7.66472e-16	78.1102	65.6425
Arhgap25	2	0.295807	0.0945443	2.49047e+07	0.549732	4.08396e-32	4.80417e-31	28.3858	17.9917
Tlr13	2	0.271837	0.0985352	2.49043e+07	0.549721	3.45279e-36	4.62583e-35	25.4724	15.2332
H2-Q6	2	0.297279	0.0848188	24904252	0.549721	2.01994e-31	2.33652e-30	29.2126	18.5131
Usp32	2	0.236246	0.0873026	24903936	0.549714	2.59493e-39	3.86384e-38	23.937	13.5849
Il10ra	2	0.34922	0.0721718	24903304	0.5497	3.20822e-27	3.25011e-26	34.252	22.7573
Cysltr1	2	0.381294	0.0714369	2.49018e+07	0.549667	2.66153e-26	2.59669e-25	35.6299	23.9235
Dph3	2	0.602965	0.105398	2.49016e+07	0.549663	5.26397e-20	3.85688e-19	50.4331	38.5681
Tnrc6a	2	0.345107	0.0881454	24899852	0.549624	8.28842e-27	8.31315e-26	33.937	23.3012
Akap13	2	1.13664	0.162394	2.48998e+07	0.549623	6.20675e-17	3.83574e-16	72.5984	59.1108
Amn1	2	0.255933	0.0919958	24896244	0.549544	7.43946e-37	1.01383e-35	25	14.7118
Lmbrd1	2	0.345529	0.0713354	24894754	0.549511	9.01932e-27	9.02176e-26	34.4882	23.105
Usp9x	2	0.482011	0.0876362	24889447	0.549394	5.83318e-22	4.67539e-21	43.7008	31.6719
Prkcd	2	0.817392	0.122311	24886579	0.549331	4.05883e-18	2.70093e-17	59.8425	46.7257
Ccnl2	2	0.406408	0.0954818	24883532	0.549264	4.02371e-24	3.5481e-23	37.6772	26.9231
Pik3r1	2	0.366529	0.0801666	24882696	0.549245	1.16557e-25	1.10604e-24	35.3937	24.3328
Paip2	2	0.723594	0.117029	24880633	0.5492	2.00205e-18	1.36417e-17	56.5748	44.4382
Capza1	2	1.35016	0.176274	24878638	0.549156	3.34089e-16	1.97656e-15	78.5039	66.8143
Vwa5a	2	0.351425	0.0733494	24877252	0.549125	2.39049e-26	2.33842e-25	34.4882	23.1554
Ly96	2	0.339035	0.0734148	24875023	0.549076	2.18233e-27	2.22506e-26	32.9134	21.793
Efr3a	2	0.334068	0.0691192	2.48734e+07	0.549041	2.20402e-26	2.15982e-25	34.2913	22.9984
Rabgef1	2	0.247811	0.0860833	24873131	0.549034	4.87352e-36	6.49004e-35	24.9606	14.7791
Map2k1	2	0.467166	0.0876008	24873025	0.549032	6.93764e-22	5.53266e-21	42.7165	31.1617
Hsbp1	2	0.831433	0.122105	2.487e+07	0.548965	1.81265e-17	1.15761e-16	62.9528	49.6019
Gpat3	2	0.208685	0.089172	24868819	0.548939	1.56212e-44	2.76374e-43	21.1024	11.0731
Trem2	2	0.449178	0.0945221	24867427	0.548908	1.9932e-24	1.79178e-23	37.0079	25.7513
Vdr	2	0.195234	0.0707246	2.48627e+07	0.548803	2.79289e-44	4.9177e-43	21.2992	11.0507
Txnrd1	2	0.440201	0.105073	2.48626e+07	0.548803	2.84041e-23	2.42748e-22	38.5433	27.736
AC160336.1	2	0.461115	0.0912028	2.48579e+07	0.548698	1.73008e-22	1.42902e-21	40.315	29.1321
Eif5	2	1.39115	0.177348	2.48579e+07	0.548697	7.05701e-16	4.06878e-15	80	67.9917
Ascc3	2	0.347214	0.0739562	24855793	0.548651	8.31773e-26	7.98171e-25	34.2913	23.29
Trim25	2	0.407915	0.0842181	24855360	0.548642	1.08678e-23	9.45545e-23	37.7165	26.6371
Dapp1	2	0.38778	0.0929026	24855301	0.54864	8.01711e-25	7.34383e-24	35.4331	24.7701
Gpr141	2	1.36053	0.166743	2.48552e+07	0.548638	5.1946e-16	3.02646e-15	74.9606	64.6053
Higd1a	2	0.845664	0.121746	2.48533e+07	0.548597	2.14989e-17	1.36362e-16	61.2992	48.4021
Camk1d	2	0.304973	0.0763332	24849064	0.548503	1.45685e-28	1.53913e-27	30.5512	19.8643
Csde1	2	1.1028	0.150086	2.48474e+07	0.548465	3.65308e-16	2.15666e-15	71.9685	60.1704
Rtn4	2	0.802003	0.123834	24846871	0.548454	2.06735e-17	1.31346e-16	60.1575	47.6564
Krcc1	2	0.704853	0.116315	2.48465e+07	0.548445	3.35601e-18	2.2508e-17	54.5669	42.874
Acsl4	2	0.298975	0.0716121	24846380	0.548444	8.2553e-29	8.83086e-28	30.3543	19.5335
Arf4	2	1.07032	0.137868	24845367	0.548421	2.62861e-16	1.56686e-15	70.3937	57.754
Cir1	2	0.389865	0.0873383	24844877	0.54841	3.60164e-24	3.18604e-23	36.2205	25.4654
Pcbp1	2	1.19431	0.155448	24844727	0.548407	5.28672e-16	3.07851e-15	73.0709	62.2393
Impact	2	0.224069	0.0719915	24841394	0.548334	7.71748e-38	1.0823e-36	23.5827	13.3102
Pnpla7	2	0.248546	0.0936729	2.48406e+07	0.548316	1.47275e-35	1.92884e-34	24.3701	14.5268
Prdx5	2	3.65206	0.280256	24837497	0.548247	3.24292e-15	1.81228e-14	98.5433	94.2476
Cnot4	2	0.373766	0.082411	24835938	0.548213	3.08367e-24	2.74536e-23	35.7874	25.0505
Acp2	2	0.237639	0.0738419	24834768	0.548187	3.19949e-34	4.00135e-33	25.3543	15.1603
Sec24b	2	0.252826	0.0778679	2.48295e+07	0.54807	2.25197e-32	2.67464e-31	26.4173	16.2761
Ythdf3	2	0.330561	0.0769238	24829031	0.548061	5.25237e-26	5.06648e-25	32.9134	22.2696
Papd4	2	0.310115	0.0687944	2.4828e+07	0.548038	1.3108e-26	1.29497e-25	32.3228	21.4566
Mtpn	2	1.26765	0.157111	24826626	0.548008	1.1803e-15	6.73509e-15	73.622	64.4259
Arrdc3	2	0.242363	0.0857173	24826224	0.547999	5.84692e-37	7.98766e-36	23.5433	13.5288
Zcchc7	2	0.387928	0.0820398	24821544	0.547895	1.8642e-23	1.61055e-22	36.7717	25.8578
Cyp4v3	2	0.233506	0.0664235	2.48204e+07	0.547869	1.20666e-34	1.5368e-33	25	14.6277
Znrd1	2	0.551313	0.0952753	24819720	0.547855	2.35161e-19	1.66473e-18	47.4803	36.0002
Ms4a6b	2	2.194	0.236711	2.48197e+07	0.547855	3.39688e-15	1.89545e-14	84.5276	74.0973
Adgre5	2	0.430359	0.101803	2.48182e+07	0.547821	3.21711e-23	2.74519e-22	36.9685	26.1774
Ppa1	2	0.316509	0.0655344	24816657	0.547787	1.45067e-26	1.42915e-25	32.126	21.1875
Tbc1d23	2	0.394715	0.0790006	24815471	0.547761	3.94805e-23	3.35342e-22	37.1654	26.2222
Tor1aip2	2	0.291407	0.0727966	24815203	0.547755	2.56524e-28	2.69471e-27	29.7638	19.3037
Dusp11	2	0.569293	0.0948674	24814395	0.547738	6.4555e-19	4.48409e-18	49.0551	37.2954
Snap29	2	0.24276	0.0848458	2.48139e+07	0.547726	2.68139e-34	3.36479e-33	24.685	14.7735
Stx3	2	0.291298	0.0580805	2.48137e+07	0.547723	7.6778e-28	7.92277e-27	30.6693	19.6849
Mob1a	2	0.734213	0.108489	2.48111e+07	0.547665	3.49538e-17	2.19311e-16	57.9134	45.7277
Oas2	2	0.223673	0.0803574	24807110	0.547577	9.96737e-38	1.3943e-36	22.7953	12.8728
Batf2	2	0.177061	0.0677358	24804344	0.547516	1.02785e-45	1.86611e-44	19.8425	9.93496
Gpr132	2	0.331119	0.0722668	24803656	0.5475	3.776e-26	3.66467e-25	32.0472	21.3613
Cd1d1	2	0.317704	0.072238	24802148	0.547467	1.15418e-28	1.22403e-27	29.3307	18.6253
Tacstd2	2	0.234912	0.0953884	24801874	0.547461	4.65111e-39	6.8428e-38	21.8898	12.2449
F830016B08Rik	2	0.235217	0.0637257	24801807	0.54746	1.3241e-39	1.99027e-38	22.2047	11.9421
Il2rg	2	0.337643	0.0722047	24801461	0.547452	2.84711e-25	2.65565e-24	33.2677	22.4041
Eapp	2	0.517158	0.0894454	24799768	0.547415	1.90342e-19	1.35351e-18	46.1417	34.5145
Tnfaip6	2	0.25071	0.088282	24799494	0.547409	7.75802e-39	1.12939e-37	22.2047	12.2673
Runx1	2	0.538662	0.0939484	2.47992e+07	0.547403	1.77276e-19	1.26302e-18	45.8661	34.4023
Copa	2	0.481835	0.0815175	24798566	0.547388	5.43583e-20	3.97755e-19	44.252	32.7428
Ppp4r3b	2	0.541399	0.0923396	24798258	0.547381	3.85978e-19	2.70819e-18	47.0079	35.5068
Mapk6	2	0.247707	0.0715614	24795643	0.547324	1.72709e-31	2.00195e-30	26.378	16.2312
Hexb	2	0.846085	0.14902	24794784	0.547305	5.00434e-17	3.11172e-16	56.8504	45.2848
Hnrnpc	2	0.862889	0.121134	24793794	0.547283	3.19694e-16	1.89442e-15	63.8976	51.1662
Skap2	2	1.56279	0.175973	24789099	0.547179	8.33021e-15	4.54535e-14	84.8031	74.3328
Kdm7a	2	0.886548	0.12223	2.47886e+07	0.547169	3.16198e-16	1.87571e-15	64.2126	50.3476
Ccdc25	2	0.348724	0.0697819	2.47873e+07	0.547139	3.85487e-24	3.40192e-23	34.4488	23.5871
Polr2a	2	0.373568	0.0830855	24786645	0.547125	7.51006e-23	6.28747e-22	36.2205	25.7457
Slc9a3r1	2	0.45561	0.101385	24786307	0.547118	4.20973e-21	3.25652e-20	39.9606	29.3227
Mycbp2	2	0.930796	0.133435	2.47841e+07	0.547068	5.67009e-16	3.29138e-15	63.7402	52.4389
Rnf115	2	0.518412	0.0846511	2.47835e+07	0.547055	4.54727e-19	3.1785e-18	46.6535	34.8677
Kctd12	2	0.820493	0.117657	24782581	0.547035	8.87269e-17	5.42584e-16	57.8346	45.6941
Tmem33	2	0.362504	0.0801763	24782482	0.547033	2.15133e-23	1.84998e-22	35.2362	24.6468
Srsf5	2	1.71871	0.187415	24782230	0.547028	1.19282e-14	6.43263e-14	88.7008	77.7024
Wbp2	2	0.375966	0.0785758	24777791	0.54693	1.6175e-22	1.33903e-21	36.5748	26.026
Gpr171	2	0.340429	0.0600597	24776787	0.546907	8.19747e-27	8.22937e-26	30.7087	19.8531
Cd80	2	0.205199	0.0855119	24772999	0.546824	1.60174e-43	2.72935e-42	19.8819	10.2489
Eif2ak2	2	0.551395	0.0837748	2.47707e+07	0.546773	7.41075e-19	5.13155e-18	46.7323	34.8677
Mthfs	2	0.232293	0.0810216	24769994	0.546757	2.64081e-34	3.31761e-33	23.7008	14.0334
Arf2	2	0.221002	0.0763566	2.47683e+07	0.546721	1.48246e-35	1.93926e-34	23.1102	13.327
Tagap	2	0.256364	0.0998101	2.47671e+07	0.546694	4.74596e-34	5.90212e-33	23.7008	14.1399
Cr1l	2	0.54654	0.0872772	24765965	0.546669	1.50476e-18	1.03166e-17	47.4803	35.7199
Pcbp2	2	1.69013	0.1647	24764954	0.546646	1.83188e-14	9.76504e-14	84.2913	76.7156
Odc1	2	0.355199	0.0710383	24761655	0.546573	2.09858e-24	1.88194e-23	33.1496	22.4209
Chmp2b	2	0.297427	0.0710481	24761095	0.546561	3.59031e-26	3.48751e-25	30.5118	20.2288
Pan3	2	0.334585	0.073633	24760683	0.546552	1.96692e-24	1.76959e-23	32.7953	22.3929
Usp16	2	0.292645	0.0709582	24757282	0.546477	2.26933e-26	2.22186e-25	30.1181	19.9148
Msl1	2	0.498571	0.080098	24757230	0.546476	3.41288e-19	2.39766e-18	44.6063	33.0343
Fcho2	2	0.514954	0.0866068	24756823	0.546467	4.34587e-19	3.04348e-18	44.685	33.3819
Mdm2	2	0.425741	0.087886	24755364	0.546435	3.73885e-21	2.90238e-20	38.4252	27.9211
Dpysl2	2	0.474027	0.0775969	24755227	0.546432	3.8282e-20	2.82731e-19	41.6535	30.2198
Eif1a	2	0.529106	0.0785874	24755216	0.546431	5.74544e-19	3.99838e-18	45.748	33.5838
Atp7a	2	0.277631	0.0670677	24751500	0.546349	8.99219e-28	9.27048e-27	28.5827	18.3281
Ldha	2	2.11338	0.175011	2.47513e+07	0.546344	3.11602e-14	1.64053e-13	86.6929	80.8926
Mif4gd	2	0.361028	0.07373	24750112	0.546319	8.72103e-23	7.27934e-22	35.0394	24.5795
Itch	2	0.421421	0.0825957	2.47492e+07	0.546299	8.15652e-21	6.19642e-20	39.0945	28.4032
Ms4a4b	2	0.611284	0.116741	2.47481e+07	0.546274	8.77842e-22	6.97058e-21	36.7323	26.3456
Ikbke	2	0.210428	0.0834989	24747941	0.546271	1.80135e-36	2.42211e-35	22.0472	12.6037
Nsrp1	2	0.378645	0.0816601	24746653	0.546242	2.98884e-22	2.44148e-21	35.8268	25.4037
Serp1	2	1.35296	0.158079	24746212	0.546233	1.75475e-14	9.3629e-14	78.3071	67.588
Tnfrsf26	2	0.14165	0.0837779	24745900	0.546226	2.27216e-64	6.79381e-63	15.2756	5.95425
Pycard	2	1.74584	0.177296	2.47448e+07	0.546201	2.99473e-14	1.57817e-13	82.9921	75.0897
Rab7b	2	0.217956	0.0656128	24742849	0.546158	1.26935e-34	1.61478e-33	23.2283	13.383
Sema4d	2	0.327274	0.0944305	24739324	0.54608	1.17925e-25	1.11807e-24	30.0787	20.3072
Ccni	2	0.481123	0.0860444	24734386	0.545971	5.30533e-19	3.69906e-18	43.5039	32.5073
Zmym5	2	0.25518	0.0713951	24731429	0.545906	5.65822e-29	6.09385e-28	26.6929	16.8704
Ssr3	2	0.822508	0.117564	24729716	0.545868	1.22136e-15	6.96226e-15	60.315	48.7665
Eif1	2	3.32064	0.171355	2.47289e+07	0.545851	6.93078e-14	3.5594e-13	99.4488	97.3817
Svbp	2	0.445063	0.0783057	24727727	0.545824	8.22413e-20	5.95498e-19	40.7087	29.9002
Cdc42	2	3.09014	0.157913	24726957	0.545807	7.31099e-14	3.75293e-13	98.8583	97.0061
Raf1	2	0.305693	0.0840959	24726451	0.545796	1.03383e-25	9.81875e-25	29.6063	19.9092
Rheb	2	0.675279	0.0981453	24723971	0.545742	2.55893e-16	1.52614e-15	55.6299	43.244
Gpr146	2	0.23736	0.0795232	24723809	0.545738	3.75147e-32	4.42713e-31	24.0157	14.4988
Syk	2	0.472631	0.0924636	24718623	0.545624	1.60467e-19	1.14621e-18	40.9449	30.2646
Nrg1	2	0.389228	0.0757402	24717889	0.545607	3.63359e-23	3.09343e-22	33.3465	22.9087
Slfn2	2	2.06398	0.20714	24717525	0.545599	8.40972e-14	4.29113e-13	90.9055	82.8717
Map3k1	2	0.416061	0.0710564	24716939	0.545586	2.55118e-20	1.89807e-19	39.1339	28.1509
Snrnp27	2	0.565736	0.0846667	2.47169e+07	0.545586	2.24817e-17	1.42345e-16	49.1339	37.3458
Pla2g4a	2	0.372694	0.0692309	24714300	0.545528	4.6317e-22	3.73941e-21	35.1575	24.5795
Ostm1	2	0.263473	0.065141	24713089	0.545501	3.07785e-27	3.12661e-26	27.9528	17.9637
Ube2l6	2	0.303424	0.0832068	2.47115e+07	0.545466	6.1875e-26	5.95299e-25	28.937	19.2812
Nrp2	2	0.255074	0.0573667	24709960	0.545432	2.92176e-29	3.17134e-28	26.2992	16.1471
Itgb1	2	0.491025	0.081834	2.47095e+07	0.545423	1.74694e-18	1.19401e-17	44.0945	32.8044
Ergic2	2	0.559432	0.0915228	24708455	0.545399	1.54858e-17	9.95273e-17	47.4016	36.1908
Trbc2	2	0.303218	0.0920516	24706948	0.545366	3.62517e-37	4.98933e-36	21.378	11.6506
Rnf11	2	0.255488	0.0843256	2.47026e+07	0.545269	1.36314e-29	1.49272e-28	25.1575	15.85
Gnai3	2	0.595801	0.0844625	2.47011e+07	0.545237	7.54266e-17	4.64579e-16	50.4724	38.641
Hspa1a	2	0.253169	0.0703316	24701017	0.545235	9.10775e-34	1.12258e-32	22.9134	13.1532
Rnf4	2	0.363803	0.0694805	2.47007e+07	0.545229	3.62172e-21	2.81343e-20	36.2598	25.7569
Gpbp1l1	2	0.290826	0.0656948	2.46999e+07	0.54521	4.44441e-25	4.11535e-24	29.9606	19.8867
Luzp1	2	0.226737	0.0632262	24699134	0.545193	5.6648e-31	6.47831e-30	24.4882	14.7679
Fam32a	2	0.778824	0.103111	2.46991e+07	0.545192	2.32229e-15	1.30834e-14	60.3937	47.477
Sdhaf4	2	0.326598	0.0596649	24698075	0.54517	3.87604e-23	3.29478e-22	32.874	22.3144
Psme4	2	0.337889	0.0713528	2.46915e+07	0.545025	2.2186e-22	1.82168e-21	33.4252	23.3292
Pid1	2	0.616773	0.075023	2.46849e+07	0.544878	6.53877e-17	4.03418e-16	49.8031	37.1272
Bclaf1	2	0.77936	0.109788	24682893	0.544835	3.25889e-15	1.82029e-14	58.6614	47.0733
Nemf	2	0.450221	0.0711033	2.46826e+07	0.544827	6.5446e-19	4.54029e-18	41.3386	30.1749
Sertad1	2	0.28639	0.0677406	24679359	0.544757	4.73614e-25	4.37817e-24	29.2126	19.4102
Crem	2	0.294132	0.0587965	24678232	0.544732	9.94252e-26	9.45093e-25	28.8189	18.5916
Vps4b	2	0.404717	0.0712746	24678203	0.544731	1.54112e-19	1.10294e-18	39.0945	28.392
Klf9	2	0.219101	0.0698966	24675137	0.544664	2.52171e-32	2.9918e-31	22.9921	13.5456
Eif5b	2	0.619206	0.0935527	24674902	0.544658	2.52963e-16	1.51029e-15	50.748	39.381
Mob4	2	0.616197	0.085574	24673993	0.544638	3.91956e-16	2.30906e-15	52.0472	40.2557
Gnb1	2	1	0.132391	24670591	0.544563	3.96456e-14	2.06959e-13	68.7008	56.599
Sh3pxd2b	2	0.188857	0.0638624	24670550	0.544562	2.1708e-35	2.82637e-34	21.2598	11.9365
Rasgrp1	2	0.174523	0.0616741	24669686	0.544543	1.23518e-38	1.78178e-37	19.9213	10.6134
Rbm25	2	1.12323	0.147965	2.46676e+07	0.544498	8.00223e-14	4.09261e-13	72.2835	60.9329
Pdcd1lg2	2	0.167881	0.0733099	24666474	0.544472	5.27189e-48	1.02598e-46	17.126	7.96143
Tm9sf2	2	0.455602	0.0718497	24665487	0.544451	3.78284e-18	2.52637e-17	42.6772	31.5878
Rab9	2	0.460679	0.0705625	24664956	0.544439	2.043e-18	1.39122e-17	41.8504	30.7468
Got1	2	0.394044	0.0636579	24664131	0.544421	4.39773e-20	3.23716e-19	37.2835	26.5474
Pcgf5	2	0.382546	0.0801749	24661552	0.544364	1.65256e-20	1.23948e-19	35.5512	25.6672
Hk2	2	0.421776	0.077033	24659715	0.544323	2.13985e-19	1.5158e-18	38.5827	27.9491
Kdm6a	2	0.239928	0.0620642	2.46582e+07	0.544289	2.47827e-28	2.60582e-27	25.4724	15.8612
Gt(ROSA)26Sor	2	0.300976	0.0652901	24657578	0.544276	5.09981e-24	4.47565e-23	30	20.0213
Nktr	2	0.664191	0.0922533	24656821	0.544259	1.3489e-15	7.67748e-15	53.7795	41.9152
Dnajc5	2	0.496052	0.081461	24656215	0.544246	2.52673e-17	1.59619e-16	44.7244	33.9089
Etf1	2	0.539828	0.0858619	24656204	0.544246	7.75314e-17	4.77014e-16	46.7717	35.7872
Rc3h2	2	0.227306	0.0725484	24655864	0.544238	7.17762e-30	7.92252e-29	23.9764	14.7455
C4b	2	0.194841	0.0705942	24653583	0.544188	1.18078e-37	1.64553e-36	20	10.7704
Mertk	2	0.175615	0.0683389	2.46531e+07	0.544177	3.34051e-40	5.11827e-39	19.0157	9.8845
Psma5	2	1.35911	0.152059	2.46531e+07	0.544177	2.21413e-13	1.09747e-12	77.2047	66.8592
Cers2	2	0.580233	0.08831	24650467	0.544119	3.67692e-16	2.16958e-15	49.4094	38.4559
Zcchc2	2	0.223457	0.0676503	24649945	0.544108	2.69666e-30	3.01857e-29	23.7008	14.3362
Fbxo11	2	0.257498	0.0600555	2.46492e+07	0.54409	2.79116e-26	2.71838e-25	27.126	17.4086
Diaph1	2	0.821149	0.109059	24647772	0.54406	1.65438e-14	8.84434e-14	61.4961	49.0132
Ivns1abp	2	0.316031	0.0692608	24647507	0.544054	8.52934e-23	7.1247e-22	31.1811	21.3613
Herc1	2	0.372318	0.0715969	24646358	0.544028	3.61683e-20	2.67834e-19	35.9055	25.7457
Gak	2	0.278413	0.0693927	24646246	0.544026	3.2331e-24	2.87148e-23	29.0551	19.5335
Ghitm	2	0.728729	0.0994152	2.46457e+07	0.544015	5.82124e-15	3.21109e-14	56.6535	45.1839
Ms4a7	2	0.267159	0.0713583	24641728	0.543926	2.13686e-31	2.46919e-30	22.9528	13.5008
Lpxn	2	0.252856	0.0534976	2.46413e+07	0.543916	3.2713e-26	3.18041e-25	27.126	17.2741
Rassf5	2	0.419175	0.0739165	24640133	0.543891	4.76824e-19	3.32877e-18	38.4252	27.9771
Gm26532	2	0.226782	0.0629145	24639942	0.543887	1.72947e-29	1.88829e-28	24.0945	14.6782
2900097C17Rik	2	0.381282	0.0656882	2.46359e+07	0.543796	1.78468e-19	1.27069e-18	37.2047	26.7941
Magohb	2	0.833668	0.104932	24635175	0.543782	7.73831e-15	4.23295e-14	56.8504	44.9989
Ier3ip1	2	0.733321	0.0999151	24634928	0.543776	1.03756e-14	5.62269e-14	57.7953	45.9408
Pip4k2a	2	0.40895	0.0687452	24632950	0.543732	6.34525e-19	4.41303e-18	38.4646	27.9659
Kdm3a	2	0.197383	0.0670832	24632559	0.543724	1.4382e-33	1.76092e-32	21.3386	12.2337
Plaur	2	0.912123	0.114136	24632259	0.543717	2.93113e-14	1.54539e-13	62.6378	49.3608
Oser1	2	0.413081	0.0704521	24631431	0.543699	8.83641e-19	6.09971e-18	38.7795	28.2575
Gm17056	2	0.356157	0.0582199	2.46271e+07	0.543604	2.37364e-22	1.94754e-21	31.6142	21.322
Atxn7l1	2	0.272994	0.0606534	24626314	0.543586	4.88814e-24	4.29668e-23	28.8189	19.2027
Ywhaz	2	1.50143	0.151716	2.46259e+07	0.543576	6.79844e-13	3.26755e-12	81.0236	72.634
Tob1	2	0.269954	0.0696803	2.46258e+07	0.543575	9.04771e-26	8.64481e-25	26.811	17.3862
Cyld	2	0.340181	0.0719864	24625401	0.543566	5.85235e-21	4.48963e-20	33.3071	23.5367
Clcn4	2	0.272516	0.0658553	24619748	0.543441	6.75456e-24	5.90917e-23	28.622	19.2196
Map3k2	2	0.197703	0.0624099	24618209	0.543407	1.28145e-31	1.49006e-30	22.1654	13.0074
Smad4	2	0.273124	0.0677192	24616895	0.543378	4.67159e-24	4.10959e-23	28.3465	18.9617
Kmt2c	2	0.340044	0.0696106	24616716	0.543374	1.15279e-20	8.69922e-20	33.5827	23.7497
Siglece	2	0.303129	0.0819022	24616696	0.543374	1.99963e-24	1.79611e-23	27.7953	18.5636
P2ry6	2	0.200835	0.0669774	2.46166e+07	0.543373	2.98462e-32	3.52968e-31	21.6929	12.6542
Zfp871	2	0.271898	0.0678719	24615738	0.543353	2.14849e-24	1.92514e-23	27.9134	18.558
4933434E20Rik	2	0.306571	0.0643047	24614118	0.543317	5.59513e-22	4.49433e-21	31.2205	21.5463
Ptprj	2	0.291661	0.065715	24611978	0.54327	5.46329e-23	4.60519e-22	29.6457	20.1054
Chm	2	0.210013	0.0625364	24610960	0.543247	2.48624e-30	2.78866e-29	22.8346	13.6241
Cdkn1b	2	0.458549	0.0855801	24609529	0.543215	6.74179e-18	4.4174e-17	39.6457	29.704
4932438A13Rik	2	0.455708	0.0687953	24607881	0.543179	1.73855e-17	1.11285e-16	41.4173	30.7636
Pik3c2a	2	0.263146	0.0671483	24607823	0.543178	2.81915e-25	2.63461e-24	26.811	17.4479
Rassf3	2	0.435047	0.0784476	24607690	0.543175	2.73696e-18	1.84791e-17	38.5039	28.5378
Gmfb	2	0.453118	0.0696823	24606515	0.543149	2.41849e-17	1.52955e-16	41.8898	31.1337
Spink2	2	0.224542	0.0674025	24604942	0.543114	7.13066e-33	8.59787e-32	21.2992	12.1328
Fuca2	2	0.453283	0.0764653	24604584	0.543106	2.16805e-17	1.37429e-16	41.2598	30.9374
Tob2	2	0.326159	0.0606577	24603297	0.543078	3.44443e-21	2.67946e-20	32.3228	22.3929
Zfp148	2	0.337565	0.0696539	24602032	0.54305	2.08363e-20	1.55753e-19	33.3858	23.7217
Ccng1	2	0.292331	0.0643257	24600350	0.543013	2.64148e-22	2.16251e-21	30.1575	20.6941
Rnf111	2	0.26098	0.0647377	24599633	0.542997	3.15566e-24	2.8072e-23	27.6378	18.3393
Itgb2	2	1.55964	0.167967	2.45991e+07	0.542985	1.24074e-12	5.83694e-12	80.8661	70.5539
Pak2	2	0.809366	0.106535	24598359	0.542969	6.66006e-14	3.42831e-13	61.5748	48.66
Gabarapl2	2	0.846609	0.110917	2.45983e+07	0.542967	1.00655e-13	5.1125e-13	62.3228	50.5943
Itsn2	2	0.454424	0.0740674	24597305	0.542946	3.45236e-17	2.16735e-16	41.5748	31.2009
Ccdc86	2	0.419491	0.0632934	24596489	0.542928	4.45158e-18	2.9552e-17	39.2126	28.4985
Alcam	2	0.232157	0.066551	24596095	0.542919	5.534e-28	5.72655e-27	24.0551	14.9249
Pdcd6ip	2	0.556571	0.0817682	24593699	0.542866	1.56971e-15	8.89772e-15	48.3858	37.5084
Il6ra	2	0.442491	0.0633844	24593400	0.542859	1.8574e-17	1.18551e-16	40.9449	30.102
Acer3	2	0.557553	0.0772375	2.45932e+07	0.542856	8.11879e-16	4.65435e-15	47.1654	36.1068
Pik3ca	2	0.260643	0.0668629	24589884	0.542782	2.2912e-24	2.0497e-23	27.1654	17.9581
Lin7c	2	0.340398	0.0640477	2.45888e+07	0.542758	2.8474e-20	2.11562e-19	33.3465	23.4806
Arf6	2	0.327281	0.0719638	2.4588e+07	0.54274	7.77535e-21	5.91172e-20	31.8898	22.5443
Wtap	2	0.518574	0.0734925	24583145	0.542633	5.46925e-16	3.17979e-15	45.6693	34.7275
Acly	2	0.42557	0.0703014	2.45815e+07	0.542597	1.81227e-17	1.15761e-16	39.6457	29.5862
Ube2d2a	2	0.730551	0.0992381	24581257	0.542591	5.96813e-14	3.08214e-13	57.8346	46.4566
Psmd10	2	0.522804	0.0767784	2.45792e+07	0.542545	5.15272e-16	3.00363e-15	44.9606	34.4248
Slc20a1	2	0.252332	0.0720494	24579011	0.542542	8.91952e-26	8.53704e-25	25.3543	16.3658
Morc3	2	0.673643	0.0886809	2.45773e+07	0.542503	2.40275e-14	1.27286e-13	54.252	43.0478
Nr4a1	2	0.790662	0.0986714	24577166	0.542501	3.56436e-14	1.86507e-13	56.2992	44.1579
Dnase1l1	2	0.280617	0.052072	24575959	0.542474	1.61906e-22	1.33932e-21	29.4488	19.6737
Irf2bpl	2	0.193299	0.0654168	24574642	0.542445	1.35325e-32	1.61763e-31	20.7087	11.83
Cltc	2	0.871856	0.116666	2.45746e+07	0.542444	2.52511e-13	1.24826e-12	62.874	51.839
Rab11fip1	2	0.246835	0.0745222	2.45713e+07	0.542371	1.02834e-26	1.02585e-25	24.2913	15.4239
Trim26	2	0.194271	0.0744913	24567816	0.542295	5.1378e-33	6.2017e-32	20.2362	11.5497
Dnaja2	2	0.627885	0.0837122	24566321	0.542262	1.91838e-14	1.02212e-13	52.7559	41.3938
Zfp984	2	0.238919	0.0663589	24565690	0.542248	2.50818e-26	2.45139e-25	24.6457	15.5977
Cxcl3	2	0.18429	0.125006	24564979	0.542232	1.47334e-77	5.63579e-76	12.2047	3.73402
Mtdh	2	0.812879	0.109445	24563178	0.542192	1.86625e-13	9.29189e-13	60.315	48.8731
Actr2	2	1.5802	0.143535	24561287	0.542151	4.15638e-12	1.88114e-11	82.9528	75.2187
Rasgef1b	2	0.182127	0.0584875	24560954	0.542143	7.77094e-35	9.98876e-34	19.5276	10.6358
Sub1	2	2.69743	0.163148	24560869	0.542141	5.79708e-12	2.59617e-11	94.9606	92.4983
Tmem128	2	0.50949	0.0666487	24560262	0.542128	1.35587e-15	7.71314e-15	46.1024	34.9294
Zfp106	2	0.384125	0.0683397	24559674	0.542115	3.41756e-18	2.28931e-17	36.4567	26.7156
Tmem127	2	0.221167	0.0641725	24559533	0.542112	2.45751e-27	2.50103e-26	23.622	14.7006
Lrch1	2	0.200328	0.0589984	24556652	0.542048	1.73842e-29	1.89619e-28	22.126	13.2092
Pnrc2	2	0.344432	0.0643215	24555599	0.542025	2.4567e-19	1.73581e-18	33.8189	24.0693
Elf1	2	0.510687	0.0701648	2.45549e+07	0.54201	1.27678e-15	7.27068e-15	45.4331	34.5089
Hspb11	2	0.361414	0.0564039	24553557	0.54198	4.63596e-19	3.23846e-18	34.5276	24.5122
Washc4	2	0.268138	0.0685602	2.45528e+07	0.541963	2.34011e-23	2.00765e-22	27.126	18.1487
Rnf103	2	0.182338	0.0604237	24551350	0.541931	1.64311e-32	1.95989e-31	20.3543	11.516
Hspa9	2	0.388515	0.0577181	24549767	0.541896	9.73e-18	6.33421e-17	37.7559	27.338
Xpr1	2	0.31137	0.0634469	24546469	0.541824	1.03901e-20	7.8567e-20	30.7874	21.4061
Rbm7	2	0.628299	0.0763845	24545010	0.541791	3.34219e-14	1.75461e-13	52.7165	41.063
Zeb2os	2	0.339842	0.0495702	24543643	0.541761	2.95192e-19	2.07645e-18	33.8976	23.7385
Pilrb2	2	0.474215	0.0545807	24543231	0.541752	1.81534e-16	1.09682e-15	41.6535	30.6627
Mtus1	2	0.56038	0.0765729	24542378	0.541733	4.52809e-15	2.50775e-14	47.0079	36.1684
Mtm1	2	0.284615	0.0641567	2.45419e+07	0.541723	5.46482e-22	4.39285e-21	28.622	19.4831
Irf2bp2	2	0.618457	0.0895935	24540622	0.541694	2.16596e-14	1.15127e-13	50.6693	39.6109
Ube2r2	2	0.426098	0.0659369	24540158	0.541684	1.49831e-16	9.07245e-16	40.5118	30.3319
Scpep1	2	0.487636	0.0569563	24539296	0.541665	6.78119e-16	3.91383e-15	43.8583	32.412
Braf	2	0.279742	0.0640524	2.45357e+07	0.541587	3.31589e-22	2.70068e-21	28.1496	19.0401
Rab5c	2	0.783981	0.100242	24534642	0.541562	3.54721e-13	1.73574e-12	59.8819	48.0713
Abtb2	2	0.14974	0.0677549	24534583	0.541561	9.47329e-43	1.57316e-41	16.378	7.89975
Nabp1	2	0.39915	0.061557	24533945	0.541547	7.61228e-18	4.97895e-17	36.6142	26.4185
Gpr84	2	0.243621	0.0784578	24531407	0.541491	7.04387e-27	7.08411e-26	23.1496	14.5156
Ripk1	2	0.365671	0.0720727	24530516	0.541471	2.68448e-18	1.81579e-17	34.685	25.3308
Vcpip1	2	0.322026	0.0599088	2.45305e+07	0.54147	1.14728e-19	8.25341e-19	32.0866	22.6004
Ikbkap	2	0.215902	0.0860904	24529765	0.541455	8.1368e-31	9.2671e-30	20.4331	12.0767
Arhgap5	2	0.182041	0.0639364	24527069	0.541395	1.76776e-34	2.23855e-33	18.9764	10.3386
Ppig	2	0.994324	0.122184	2.452e+07	0.54124	2.25465e-12	1.03952e-11	66.4961	55.8197
Ms4a6c	2	3.34069	0.331942	24518887	0.541215	1.50154e-11	6.50395e-11	90.748	82.1933
Psmb10	2	0.886065	0.0998779	24518837	0.541214	1.04568e-12	4.94448e-12	64.0157	50.8578
Mgea5	2	0.298325	0.0667124	24517888	0.541193	9.10021e-21	6.90483e-20	29.4882	20.4867
Cd244	2	0.196304	0.0775881	2.4516e+07	0.54115	9.02624e-35	1.15488e-33	18.5433	10.0976
Mitd1	2	0.236924	0.065299	24515591	0.541142	2.86774e-25	2.67102e-24	24.252	15.4407
3830406C13Rik	2	0.389137	0.0506883	24514322	0.541114	2.87583e-17	1.81259e-16	37.3622	27.0072
Thoc2	2	0.612664	0.0749569	2.45126e+07	0.541077	6.1609e-14	3.17874e-13	51.378	40.037
Ptbp3	2	1.14197	0.138837	2.45125e+07	0.541074	5.79014e-12	2.59411e-11	73.5827	61.5553
Phyh	2	0.348685	0.058131	2.45093e+07	0.541003	2.82031e-18	1.90071e-17	34.1339	24.5178
Reep3	2	0.590359	0.0753914	2.4509e+07	0.540996	4.26357e-14	2.22255e-13	49.7244	38.8316
Hipk1	2	0.645213	0.0785163	24508387	0.540983	1.0269e-13	5.21347e-13	52.9134	41.0406
Nup98	2	0.338289	0.0548324	24507479	0.540963	8.64052e-19	5.9682e-18	33.0709	23.3965
Psmb8	2	1.84943	0.191461	2.45055e+07	0.54092	1.90385e-11	8.19217e-11	88.5827	78.0724
Tnpo1	2	0.34722	0.0687216	2.45055e+07	0.540918	2.70068e-18	1.82452e-17	33.5827	24.3833
Card19	2	0.590773	0.093891	2.45027e+07	0.540858	2.28887e-14	1.21485e-13	47.7559	36.8805
Ythdf2	2	0.36659	0.0569634	24502714	0.540858	1.947e-17	1.23984e-16	36.0236	26.1381
Tmcc1	2	0.755804	0.0673775	24500205	0.540802	2.24556e-13	1.11255e-12	55.3937	42.5656
Nipa2	2	0.410641	0.0659365	2.44986e+07	0.540766	1.93307e-16	1.16352e-15	38.2283	28.6892
St3gal1	2	0.201185	0.0693328	24497831	0.54075	9.33895e-29	9.96125e-28	21.1024	12.6766
Plaa	2	0.257343	0.0587437	24497326	0.540739	7.53335e-22	5.98621e-21	27.4016	18.4627
Celf1	2	0.437223	0.0684788	2.44972e+07	0.540735	7.98363e-16	4.58635e-15	40.3543	30.5506
Dnajb9	2	0.372234	0.0571479	2.44929e+07	0.540641	1.35831e-17	8.74503e-17	35.0787	25.3813
Socs2	2	0.1674	0.0576288	24492308	0.540628	2.79705e-34	3.50595e-33	18.4252	9.963
Tmem173	2	0.40961	0.051762	24491465	0.540609	1.96449e-16	1.18114e-15	38.7402	28.2519
Tmed7	2	0.384092	0.0658508	2.44906e+07	0.540591	9.23589e-17	5.63862e-16	36.811	27.4221
Klrk1	2	0.283198	0.0347502	24489585	0.540568	7.76035e-23	6.48723e-22	26.5354	17.0722
Plekha1	2	0.273112	0.0516178	2.44893e+07	0.540562	2.27329e-21	1.78343e-20	28.0315	18.8103
Map2k4	2	0.230462	0.0572089	24488560	0.540545	1.07761e-23	9.38299e-23	25	16.2705
Col4a3bp	2	0.254395	0.0643356	24488524	0.540544	1.75158e-22	1.44463e-21	26.2205	17.5264
Trnt1	2	0.297668	0.0587479	24485282	0.540473	8.45446e-20	6.11378e-19	30.0787	20.9408
Plekho2	2	0.332201	0.0722633	24484938	0.540465	1.04258e-18	7.1745e-18	31.6535	22.8583
Rnf38	2	0.219674	0.0595913	24484491	0.540455	8.90779e-25	8.13955e-24	23.8189	15.2164
Naa20	2	0.345786	0.0512891	24482451	0.54041	1.22096e-17	7.87906e-17	34.685	24.8374
Denr	2	0.335497	0.061256	24480992	0.540378	5.37627e-18	3.54783e-17	33.3071	24.0805
Chka	2	0.243537	0.0674152	24480544	0.540368	2.38346e-24	2.13052e-23	24.0551	15.508
Ifit3b	2	0.166565	0.0924645	2.448e+07	0.540357	1.71183e-49	3.51654e-48	14.2126	6.10563
Axl	2	0.204027	0.0632668	24479519	0.540346	3.32251e-28	3.46723e-27	21.1417	12.6822
Lysmd3	2	0.231096	0.0576012	24478934	0.540333	3.04431e-24	2.71249e-23	24.252	15.5472
Casp7	2	0.229816	0.0589043	24477926	0.540311	2.43604e-24	2.17576e-23	24.1339	15.4407
Plekhf2	2	0.491881	0.0745453	24477739	0.540306	9.3187e-15	5.06479e-14	43.1496	33.5333
Eid1	2	0.404147	0.05614	2.44775e+07	0.540302	4.83721e-16	2.82417e-15	38.7795	28.8237
Sulf2	2	0.211859	0.0569522	24475704	0.540261	1.87754e-26	1.84642e-25	22.3622	13.7363
Serpine1	2	0.144513	0.0690546	24475006	0.540246	2.53407e-49	5.18643e-48	14.2913	6.0776
Cass4	2	0.128789	0.081883	24474233	0.540229	9.61753e-62	2.69412e-60	12.5984	4.53016
Stat3	2	0.582933	0.0785822	24471426	0.540167	8.30181e-14	4.23996e-13	48.3465	37.5981
Atf6	2	0.268901	0.0536483	24467152	0.540073	7.38817e-21	5.63278e-20	27.9134	18.8832
Gm46224	2	0.185972	0.0639939	24466655	0.540062	7.81852e-31	8.93211e-30	19.4094	11.0787
Il12a	2	0.147678	0.0645675	2.44646e+07	0.540017	1.26119e-45	2.27856e-44	14.8425	6.63265
Pdia3	2	1.36316	0.138453	24463846	0.54	2.98878e-11	1.26641e-10	75.1969	66.5564
Apool	2	0.374956	0.0506566	24462039	0.53996	7.24543e-17	4.46768e-16	35.8268	25.8186
Nup153	2	0.21358	0.0650289	2.44617e+07	0.539951	1.36461e-25	1.28831e-24	22.4803	14.1231
Pkig	2	0.479124	0.0628012	24458584	0.539884	1.48927e-14	7.9809e-14	43.3858	33.1408
Mthfsl	2	0.256205	0.0730117	24458496	0.539882	1.53697e-22	1.27617e-21	25.0394	16.7751
Katna1	2	0.363658	0.0621638	2.44581e+07	0.539873	5.07112e-17	3.15148e-16	34.685	25.3588
Dse	2	0.192387	0.0551976	2.44561e+07	0.539829	2.42058e-28	2.54758e-27	20.6693	12.1944
Tlr1	2	0.13267	0.0597366	24454420	0.539792	1.76812e-42	2.896e-41	15.315	7.18771
March5	2	0.406069	0.0589348	2.44531e+07	0.539762	8.26067e-16	4.73324e-15	38.0709	28.3752
Cast	2	0.719928	0.0910991	2.44528e+07	0.539756	1.7799e-12	8.27166e-12	56.1417	45.3072
Nipsnap3b	2	0.373037	0.0593893	24452564	0.539751	2.07773e-16	1.24788e-15	36.1417	26.6596
Prpf38b	2	0.653939	0.0830759	24450520	0.539706	8.65267e-13	4.1248e-12	53.2677	42.4703
Pik3cg	2	0.34569	0.0601103	2.44481e+07	0.539652	3.88913e-17	2.43191e-16	33.8189	24.7085
Rnf13	2	0.381085	0.0622902	2.44477e+07	0.539644	2.34299e-16	1.40188e-15	35.8661	26.6147
Pafah1b1	2	0.905649	0.10847	2.44477e+07	0.539644	1.15038e-11	5.03398e-11	65.4331	53.8125
Foxn3	2	0.301205	0.0577458	2.44472e+07	0.539633	7.94259e-19	5.49639e-18	30.2756	21.3445
Rnf44	2	0.226301	0.065378	24444659	0.539576	3.78786e-24	3.34544e-23	23.2283	14.9361
Npc2	2	2.55877	0.220334	2.44439e+07	0.539559	9.82161e-11	4.02628e-10	93.0709	85.434
Calm2	2	1.75237	0.165324	2.44431e+07	0.539542	7.99793e-11	3.29695e-10	86.6142	75.1346
Sc5d	2	0.224495	0.0653895	24442066	0.539519	9.08857e-25	8.29108e-24	22.6772	14.3698
Gbp6	2	0.15802	0.0604356	24441588	0.539508	1.02013e-35	1.33762e-34	17.0079	8.84167
Zfp800	2	0.363456	0.0484885	2.44416e+07	0.539508	1.66764e-16	1.00923e-15	35.5906	25.9027
Atp6v1c1	2	0.316098	0.0600428	2.44406e+07	0.539487	6.68131e-18	4.38037e-17	31.6929	22.8246
Sash1	2	0.181577	0.0509553	24438155	0.539433	7.46284e-29	8.00632e-28	20.0394	11.617
Cpsf7	2	0.260862	0.0570234	24436801	0.539403	1.28298e-20	9.66199e-20	27.126	18.3898
Atf1	2	0.339419	0.0640398	24433536	0.539331	5.88721e-17	3.64639e-16	33.4646	24.5683
Myadm	2	0.252636	0.0579951	24431787	0.539292	2.59049e-21	2.02511e-20	25.9843	17.4254
Seh1l	2	0.259015	0.0476421	2.44316e+07	0.539289	4.54926e-20	3.34648e-19	27.874	18.956
Smim15	2	0.360245	0.0573598	2.44296e+07	0.539243	1.90628e-16	1.14863e-15	34.9213	25.5831
Tpp2	2	0.39428	0.0592367	24428439	0.539218	1.96044e-15	1.10729e-14	37.9134	28.3528
Adora2b	2	0.191035	0.0485176	24427981	0.539208	8.94801e-27	8.95851e-26	21.1024	12.6542
Supt4a	2	1.13468	0.126237	24426361	0.539172	5.67965e-11	2.36947e-10	74.1732	62.643
Sdhd	2	0.611631	0.0680912	24424291	0.539127	8.71091e-13	4.149e-12	51.4173	40.0034
Gm8369	2	0.185067	0.0592079	2.44241e+07	0.539122	4.10776e-32	4.82705e-31	18.1496	9.90693
Lrp10	2	0.336259	0.0602707	24423099	0.5391	7.77638e-17	4.78178e-16	33.4646	24.4113
Nupr1	2	0.390424	0.0447032	24422753	0.539093	7.34172e-16	4.22635e-15	36.6929	26.7717
Gm34084	2	0.380503	0.0726633	2.44227e+07	0.539092	2.14998e-17	1.36362e-16	32.0079	23.2059
Slamf6	2	0.201441	0.0496164	2.44225e+07	0.539087	6.04412e-26	5.82009e-25	21.5354	13.1027
Cdc5l	2	0.540413	0.0701931	24421589	0.539067	2.85593e-13	1.40616e-12	47.0866	36.9253
Asph	2	0.232008	0.0570216	2.44205e+07	0.539043	4.58888e-23	3.89178e-22	23.7795	15.351
Ppp2ca	2	0.8862	0.105526	24420397	0.539041	2.09628e-11	8.96456e-11	63.8189	53.2238
Suco	2	0.259523	0.0580623	24420055	0.539033	7.33099e-21	5.59303e-20	26.1417	17.6665
Arl8a	2	0.320849	0.0606257	24417830	0.538984	3.22599e-17	2.02983e-16	32.126	23.4021
Rictor	2	0.232383	0.0576043	2.44177e+07	0.538982	4.37484e-22	3.53718e-21	24.6063	16.2536
Msrb1	2	2.30015	0.205341	2.44173e+07	0.538973	1.83421e-10	7.39166e-10	95.0394	84.6266
Ccdc71l	2	0.221442	0.0573427	24413945	0.538898	1.35162e-22	1.12395e-21	23.937	15.6649
Rnf145	2	0.166145	0.0630757	24413618	0.538891	2.91803e-31	3.36483e-30	18.1102	10.148
Dync1i2	2	0.541541	0.0667127	2.44135e+07	0.538887	4.05743e-13	1.97675e-12	47.5984	37.144
Ube2g1	2	0.215156	0.0541004	24412136	0.538858	2.60669e-23	2.23117e-22	23.3071	14.9529
Ufm1	2	0.598618	0.0689375	24411481	0.538844	1.01023e-12	4.79115e-12	50.2362	39.4035
Pgap2	2	0.304243	0.0513281	2.4411e+07	0.538833	8.24577e-18	5.38377e-17	30.8661	21.9444
Nbr1	2	0.218011	0.0543731	24410203	0.538816	2.08401e-23	1.79487e-22	23.189	14.824
Xiap	2	0.385661	0.0540544	24409140	0.538792	3.01857e-15	1.69031e-14	37.4803	28.0052
Tnip3	2	0.226782	0.0493064	2.44086e+07	0.538781	4.50038e-26	4.35246e-25	21.2205	12.7551
Rchy1	2	0.365008	0.0549441	2.44083e+07	0.538774	6.84564e-16	3.94897e-15	35.3937	26.1213
Cnot6l	2	0.43091	0.0611066	24406702	0.538738	1.69879e-14	9.06865e-14	39.8425	30.4497
Filip1l	2	0.257574	0.046665	2.44042e+07	0.538684	6.69918e-20	4.86985e-19	27.2441	18.4178
Pin4	2	0.60353	0.0715413	24403764	0.538674	1.82772e-12	8.48678e-12	51.0236	40.5584
Zfr	2	0.289487	0.0561756	2.44028e+07	0.538653	3.92907e-18	2.61773e-17	29.7244	21.1202
Kdm2a	2	0.352646	0.0647666	24402826	0.538653	3.22171e-16	1.90808e-15	33.937	25.0897
Dctn4	2	0.403427	0.0605368	2.44027e+07	0.53865	5.03639e-15	2.78647e-14	37.5984	28.4313
Mllt6	2	0.144194	0.0653533	24400983	0.538612	2.19913e-37	3.04556e-36	15.748	7.91097
Cab39	2	0.400937	0.0555002	24399575	0.538581	1.14383e-14	6.17745e-14	39.0157	29.418
B430306N03Rik	2	0.316073	0.0484335	24396268	0.538508	1.19202e-17	7.69682e-17	30.748	21.7201
Ifnar2	2	0.473684	0.0652421	2.43954e+07	0.538488	9.26857e-14	4.7185e-13	42.4016	32.7484
Nckap1l	2	0.550788	0.0683252	24394497	0.538469	8.41809e-13	4.01988e-12	47.7165	37.5925
Tap2	2	0.354699	0.0812788	2.43944e+07	0.538467	7.83868e-17	4.81475e-16	31.6929	23.3965
Rock1	2	1.03256	0.114472	24393441	0.538446	7.71014e-11	3.18661e-10	69.2126	57.6587
Ndrg1	2	0.343104	0.0555896	2.43932e+07	0.538439	7.83451e-17	4.81475e-16	32.2047	23.2675
Tlr6	2	0.137527	0.0673052	2.43931e+07	0.538438	3.64769e-41	5.72331e-40	14.685	6.91298
Adprh	2	0.562273	0.0684241	24392834	0.538432	1.1825e-12	5.56769e-12	48.7795	38.3382
Spp1	2	0.404356	0.101366	24391531	0.538404	4.41353e-21	3.40942e-20	24.7638	16.7302
Mysm1	2	0.301226	0.0453678	24391306	0.538399	2.17021e-17	1.37488e-16	31.1024	22.0397
Foxn2	2	0.406536	0.0546851	24391035	0.538393	7.73859e-15	4.23295e-14	37.9528	28.4088
Etv6	2	0.248458	0.0544061	2.43892e+07	0.538353	3.4279e-20	2.54183e-19	26.063	17.6833
H2-T23	2	0.553776	0.0762787	2.4389e+07	0.538347	3.4202e-13	1.67507e-12	45.3937	34.9462
Zfand3	2	0.294284	0.0674136	24388370	0.538334	2.6102e-18	1.76878e-17	28.622	20.3913
Aida	2	0.232157	0.0397118	24386778	0.538299	2.1779e-20	1.6269e-19	26.063	17.3301
Cpt1a	2	0.343341	0.0560379	2.43865e+07	0.538293	2.79335e-16	1.66238e-15	33.189	24.2599
Elmo1	2	0.342769	0.0570082	24386434	0.538291	4.49222e-16	2.63106e-15	33.7008	24.7533
Lrrfip1	2	0.894098	0.102996	2.43861e+07	0.538283	4.60985e-11	1.93116e-10	63.7008	52.5454
Fam102b	2	0.217267	0.0490402	24385974	0.538281	6.55379e-23	5.49933e-22	23.1102	14.7342
Lamtor3	2	0.494084	0.0617523	24384709	0.538253	2.68507e-13	1.32498e-12	44.2126	34.1725
Mospd2	2	0.344928	0.0516047	24384544	0.538249	4.21047e-16	2.47256e-15	33.7402	24.5795
Irs2	2	0.197603	0.0551929	24384322	0.538244	6.48097e-25	5.96131e-24	21.2598	13.1364
Mga	2	0.267104	0.0602021	24384303	0.538244	1.43752e-19	1.03013e-18	26.6929	18.3673
Sumf1	2	0.191329	0.0462782	2.43839e+07	0.538235	3.02597e-24	2.69832e-23	21.8504	13.6073
Tbl1xr1	2	0.360588	0.0587505	24383840	0.538234	1.77346e-15	1.00219e-14	35.1575	26.2054
Hivep3	2	0.170367	0.0599351	24383223	0.53822	7.62803e-30	8.41131e-29	18.2283	10.3386
Chmp1b	2	0.211725	0.0552199	24380185	0.538153	1.79967e-22	1.48209e-21	23.1496	15.037
Aim2	2	0.286827	0.0569061	24379672	0.538142	2.10767e-18	1.43244e-17	28.4252	19.9316
Plekhb2	2	0.220673	0.0472493	24379650	0.538141	2.43757e-21	1.90826e-20	24.4882	16.1135
Rbm6	2	0.288447	0.0558276	2.43791e+07	0.53813	1.05662e-17	6.85044e-17	29.6457	21.0978
Phip	2	0.499577	0.0615397	2.43788e+07	0.538121	3.60528e-13	1.76338e-12	44.3701	34.4192
Tmeff1	2	0.120025	0.0520756	24378562	0.538117	1.19493e-42	1.97252e-41	14.2913	6.45885
Syncrip	2	0.449612	0.0569583	24377392	0.538091	1.24724e-13	6.2889e-13	42.0472	32.1765
BC017643	2	0.439249	0.0521984	24376836	0.538079	7.35363e-14	3.77307e-13	41.063	31.1729
Cop1	2	0.397791	0.0606121	24375642	0.538053	1.13617e-14	6.13911e-14	37.4016	28.2294
Cnppd1	2	0.297702	0.0524648	24374866	0.538036	3.17649e-17	1.99982e-16	30.5512	21.821
Ifi35	2	0.380532	0.0591515	24374279	0.538023	2.58779e-15	1.4557e-14	35.2362	26.2279
Cep120	2	0.180545	0.0609054	2.43729e+07	0.537991	2.06387e-26	2.02427e-25	19.8031	11.9814
Vps29	2	1.10482	0.1199	24372520	0.537984	1.63552e-10	6.61182e-10	70.6693	59.9686
Gnptab	2	0.187557	0.0499363	2.43704e+07	0.537937	2.2176e-24	1.98545e-23	21.3386	13.2597
Dr1	2	0.382903	0.0482643	2.437e+07	0.537929	8.43871e-15	4.60003e-14	37.0866	27.4837
Npc1	2	0.210781	0.050081	24369979	0.537928	1.57313e-22	1.30327e-21	22.9921	14.7399
Fus	2	0.815121	0.0942344	24368824	0.537902	4.49678e-11	1.88664e-10	61.1024	49.7309
Nufip2	2	0.379714	0.0654842	24368082	0.537886	3.98923e-15	2.21595e-14	35.1181	26.5362
Ik	2	0.529519	0.0642414	2.43666e+07	0.537854	1.31242e-12	6.15848e-12	46.7323	36.5777
Ppp1r15b	2	0.423431	0.0527634	2.43647e+07	0.537811	6.6972e-14	3.44423e-13	39.9606	30.3487
Mat2a	2	0.611734	0.0685315	2.43627e+07	0.537766	4.67307e-12	2.10725e-11	50.2756	39.8015
Srsf6	2	0.527921	0.0648728	2.43621e+07	0.537753	1.36354e-12	6.38486e-12	46.2992	36.3534
mt-Co2	2	5.62836	0.114434	24361493	0.53774	7.07354e-10	2.7217e-09	98.6614	99.658
Mob1b	2	0.217456	0.052729	24361491	0.53774	7.21776e-22	5.74366e-21	23.3071	15.1828
Polr2k	2	0.947612	0.104531	24358809	0.537681	1.19524e-10	4.86563e-10	65.0787	54.4292
Cd200r4	2	0.159235	0.0447955	24357821	0.537659	2.09082e-29	2.2761e-28	18.1496	10.148
Slc2a3	2	0.352807	0.0345108	24357619	0.537655	3.97383e-17	2.48348e-16	30.6299	21.3333
mt-Cytb	2	4.13469	0.172648	24355435	0.537607	8.11258e-10	3.10642e-09	96.6142	96.6472
Sfr1	2	0.887037	0.0968821	2.43552e+07	0.537602	9.93844e-11	4.07267e-10	63.6614	52.4557
Gpnmb	2	0.203286	0.0595588	2.43552e+07	0.537601	7.94859e-32	9.27168e-31	17.0472	9.122
Tigd2	2	0.191078	0.0454665	2.43547e+07	0.537591	3.57834e-23	3.04873e-22	22.0079	13.8764
Rora	2	0.168196	0.0480156	2.43544e+07	0.537583	2.19729e-30	2.47206e-29	17.6772	9.67145
Cmc1	2	0.507985	0.056749	24354141	0.537578	8.47285e-13	4.04429e-12	44.8819	34.5874
Tmem59	2	0.946981	0.10388	2.43539e+07	0.537573	1.68913e-10	6.82359e-10	67.5197	56.072
Xpo6	2	0.230854	0.0618072	2.43513e+07	0.537515	6.77104e-21	5.17294e-20	23.8189	15.9621
Lrrc8c	2	0.218478	0.0448427	24350686	0.537502	2.90608e-21	2.27022e-20	23.8189	15.508
Tec	2	0.183881	0.055533	2.43503e+07	0.537492	4.53319e-26	4.38037e-25	19.6457	11.7908
Cln5	2	0.276318	0.0562995	2.43486e+07	0.537455	5.40959e-18	3.56557e-17	27.9528	19.6401
Arl5a	2	0.27582	0.043001	24347416	0.53743	1.25316e-17	8.07275e-17	28.8583	20.1615
Zfhx3	2	0.309277	0.0538795	24346785	0.537416	5.36925e-17	3.33116e-16	29.8425	21.2996
4833439L19Rik	2	0.232957	0.0549573	2.43459e+07	0.537396	7.16482e-20	5.20493e-19	25	16.9713
Lpin2	2	0.217027	0.0609517	2.43458e+07	0.537393	4.92549e-22	3.96793e-21	22.5591	14.7062
Rcbtb2	2	0.324824	0.0521965	24345411	0.537385	4.86209e-16	2.83571e-15	31.8898	23.2227
Saraf	2	0.322672	0.0502921	24345187	0.537381	8.02332e-16	4.60676e-15	32.5197	23.6993
Pnpla2	2	0.234544	0.0728628	24341307	0.537295	2.08568e-21	1.64088e-20	22.874	15.2276
N4bp2l2	2	0.450378	0.0588973	2.43406e+07	0.53728	3.66021e-13	1.78866e-12	41.378	32.0419
Rassf2	2	0.297306	0.0591347	24340469	0.537276	4.17273e-17	2.60338e-16	29.1339	20.9184
Tma16	2	0.22849	0.0467376	2.43387e+07	0.537237	4.6616e-21	3.59855e-20	23.6614	15.4463
Upf2	2	0.250669	0.053477	24338657	0.537236	5.20595e-19	3.63205e-18	26.0236	17.8627
Il6	2	0.234408	0.0492699	24338574	0.537235	1.05013e-24	9.55624e-24	20.5512	12.4187
Procr	2	0.186728	0.0513942	24335405	0.537165	4.56632e-29	4.92745e-28	17.874	9.98542
Pdcd6	2	0.842338	0.0879764	2.43341e+07	0.537137	1.50894e-10	6.10902e-10	63.189	51.6988
Rnf139	2	0.216632	0.0409294	2.43323e+07	0.537095	4.60153e-20	3.38269e-19	24.6457	16.3602
Sde2	2	0.265027	0.05884	24331585	0.53708	3.27867e-18	2.20426e-17	26.8504	18.8159
Tyrobp	2	3.83986	0.158283	2.43302e+07	0.53705	1.43288e-09	5.36992e-09	99.5276	98.004
Csnk1e	2	0.224399	0.0618986	24330054	0.537047	3.25933e-21	2.53725e-20	22.9528	15.1379
S100a11	2	3.16366	0.129506	2.43255e+07	0.536946	1.58902e-09	5.93702e-09	98.1496	94.242
Nod2	2	0.126688	0.0579007	24324919	0.536933	3.44011e-39	5.08137e-38	14.2126	6.70554
Dock2	2	0.644997	0.0696163	24324895	0.536933	2.97048e-11	1.25913e-10	53.622	42.5095
Cd93	2	0.364585	0.0450516	24324656	0.536927	1.39548e-15	7.93443e-15	32.4409	23.4245
Nipbl	2	0.684648	0.0779278	24322358	0.536877	4.96892e-11	2.07531e-10	55.0787	44.3821
Rassf1	2	0.402761	0.0468833	24321841	0.536865	1.17657e-13	5.9407e-13	38.3465	28.9415
Fbxo33	2	0.250898	0.0483702	24321693	0.536862	2.10582e-18	1.43224e-17	26.4173	18.2216
Il2rb	2	0.150778	0.0575402	24321112	0.536849	8.10854e-36	1.06827e-34	15.1181	7.47365
Errfi1	2	0.134187	0.0508843	24320840	0.536843	5.84724e-35	7.52476e-34	15.315	7.71473
Gm5431	2	0.129629	0.0490032	24320745	0.536841	4.7751e-37	6.54761e-36	14.8031	7.14846
Stat6	2	0.266002	0.052248	2.43206e+07	0.536837	1.68708e-17	1.08115e-16	27.7559	19.584
Trac	2	0.171582	0.0488969	24319767	0.536819	7.92179e-31	9.04078e-30	16.8898	9.0379
Ncoa6	2	0.207527	0.0622568	2.43191e+07	0.536804	3.8379e-22	3.11668e-21	21.6929	14.0558
Zmym2	2	0.178776	0.0463063	24318035	0.536781	1.26259e-24	1.14521e-23	20	12.1272
Zmat2	2	0.590647	0.0680655	24317208	0.536763	2.00641e-11	8.6101e-11	50.5512	40.4463
Zscan26	2	0.173599	0.0405441	24316972	0.536758	2.41599e-25	2.26356e-24	19.6063	11.6394
G3bp2	2	0.746353	0.0805314	2.43167e+07	0.536751	1.05766e-10	4.32141e-10	58.0709	47.2023
Cbl	2	0.775938	0.0855578	24316383	0.536745	1.42345e-10	5.76711e-10	60.0787	48.6824
Ensa	2	0.311957	0.047661	24312386	0.536657	1.23919e-15	7.06027e-15	31.4173	22.8807
Traf6	2	0.152266	0.0484121	24312307	0.536655	4.6535e-28	4.83345e-27	17.7953	10.1368
Mapk1ip1l	2	0.402746	0.0471483	24311334	0.536633	1.9942e-13	9.91114e-13	38.7008	29.2218
AC163354.1	2	0.120947	0.0661014	2.43111e+07	0.536629	4.01183e-47	7.49212e-46	12.5591	5.18614
Anapc10	2	0.301757	0.0404437	24310995	0.536626	7.50634e-16	4.31887e-15	31.1811	22.2976
Tmem43	2	0.205663	0.0583789	24310829	0.536622	5.74065e-22	4.60789e-21	21.6929	14.0278
Cog5	2	0.218375	0.0561819	24310589	0.536617	1.96341e-21	1.54579e-20	22.2835	14.4876
Atg10	2	0.222366	0.038557	2.43099e+07	0.536602	2.51474e-20	1.87221e-19	23.8189	15.5136
Kdm5c	2	0.199337	0.0499499	24308807	0.536578	3.12147e-22	2.54794e-21	21.5748	13.7363
Zc3h15	2	0.400011	0.0496111	2.43085e+07	0.53657	2.83086e-13	1.39568e-12	38.937	29.6815
Ppp1r11	2	0.484235	0.0584089	24307198	0.536542	2.63982e-12	1.21006e-11	43.622	34.0043
Mbd2	2	0.656359	0.0717855	2.43067e+07	0.536531	4.49368e-11	1.88605e-10	53.189	42.2404
Copb2	2	0.562984	0.0617411	24306098	0.536518	1.67341e-11	7.22865e-11	49.2126	38.7979
Glul	2	0.313915	0.053407	24305681	0.536509	6.78066e-16	3.91383e-15	30.4724	22.0621
Ctla2a	2	0.228981	0.0762709	24304230	0.536476	4.32367e-33	5.23036e-32	15.6693	8.08477
Tmem251	2	0.262506	0.0469249	24302328	0.536434	2.37858e-17	1.50517e-16	27.4803	19.2476
Rsf1	2	0.305619	0.0546803	24301978	0.536427	6.74383e-16	3.89632e-15	30.1575	21.9444
Ubxn4	2	0.490753	0.0592269	24301707	0.536421	3.73833e-12	1.69608e-11	44.1732	34.4192
Rmnd5a	2	0.200253	0.0555131	2.43017e+07	0.536421	3.58645e-22	2.91462e-21	21.2992	13.6634
Fnip2	2	0.159224	0.0686624	24301664	0.53642	2.38197e-30	2.67441e-29	16.4173	9.0379
Prcp	2	0.409468	0.0437412	24300493	0.536394	3.19409e-13	1.56768e-12	39.0551	29.39
Tmem123	2	0.382971	0.0454548	2.43001e+07	0.536384	8.73185e-14	4.4514e-13	36.4173	27.3996
AI314180	2	0.330624	0.0549565	2.43e+07	0.536383	6.98715e-15	3.83705e-14	32.7165	24.2151
Psma3	2	1.97892	0.159423	2.42995e+07	0.536372	2.5691e-09	9.43052e-09	89.0551	81.5261
Atp8a1	2	0.341159	0.0493547	2.42988e+07	0.536357	9.52554e-15	5.17467e-14	33.2677	24.4842
Ptp4a2	2	1.01623	0.110363	24298694	0.536354	7.94864e-10	3.0468e-09	68.7402	58.1633
Wdr26	2	0.830919	0.0872504	2.42985e+07	0.53635	3.16335e-10	1.24879e-09	61.9291	50.8242
Ogfrl1	2	0.533521	0.0515968	24297263	0.536323	5.63994e-12	2.53122e-11	45.7087	34.9854
Aig1	2	0.245059	0.0365145	24296845	0.536313	4.25659e-18	2.82914e-17	26.2992	17.9188
Ireb2	2	0.215169	0.0485245	24292934	0.536227	7.8415e-20	5.68534e-19	23.5433	15.693
Sfpq	2	0.880347	0.0951276	2.42919e+07	0.536205	4.78228e-10	1.86074e-09	63.8189	52.5118
Bbip1	2	0.948504	0.0974837	2.42898e+07	0.536158	6.86845e-10	2.64463e-09	66.4961	54.8441
Dyrk2	2	0.159459	0.0507355	24289048	0.536141	7.83589e-27	7.87351e-26	17.9528	10.3947
Mef2d	2	0.22442	0.0457165	24288528	0.53613	9.94308e-19	6.84659e-18	24.8031	16.8872
Runx2	2	0.180275	0.0502429	24287510	0.536107	6.40419e-24	5.60708e-23	19.685	12.0711
Gosr2	2	0.258052	0.0500891	24287022	0.536097	4.32124e-17	2.69387e-16	27.2047	19.2252
Plekha2	2	0.275281	0.0472582	24286533	0.536086	3.14933e-16	1.86921e-15	28.8583	20.7333
Grsf1	2	0.212304	0.0472972	24286250	0.53608	9.37916e-20	6.76923e-19	23.4646	15.6145
P2ry10b	2	0.187353	0.0411214	2.42861e+07	0.536077	3.24927e-24	2.88353e-23	19.7244	11.8132
Slc30a7	2	0.174647	0.0457061	24286015	0.536074	1.6746e-23	1.45128e-22	20	12.3234
Taf7	2	0.343906	0.0577156	2.4284e+07	0.536031	8.62868e-15	4.69897e-14	32.126	23.8058
Cd200r1	2	0.232349	0.0476543	24283974	0.536029	1.92061e-19	1.36485e-18	23.7795	15.906
Mia3	2	0.282216	0.0437806	24278762	0.535914	1.19539e-15	6.81774e-15	29.8819	21.608
Pilrb1	2	0.254285	0.0609236	2.42787e+07	0.535913	2.66301e-18	1.80347e-17	24.8425	17.218
H2-DMa	2	0.936174	0.0777414	24277938	0.535896	5.58129e-10	2.16102e-09	64.0945	51.0092
Ormdl2	2	0.500879	0.0560775	24276639	0.535867	8.88937e-12	3.92555e-11	44.4094	34.7387
Golga7	2	0.375704	0.0459714	24275447	0.535841	2.85169e-13	1.4047e-12	36.9291	27.9323
Skp1a	2	0.410095	0.0376546	24275418	0.535841	1.05241e-12	4.97206e-12	39.9213	30.0404
Snx2	2	0.846629	0.0837475	2.42754e+07	0.53584	4.92354e-10	1.91369e-09	60.6693	50.1065
Krit1	2	0.369546	0.0473641	24274199	0.535814	1.47791e-13	7.41159e-13	35.7874	26.8894
Ppp1r2	2	0.561073	0.0574208	24270353	0.535729	3.30996e-11	1.39929e-10	48.189	37.8224
Slu7	2	0.281974	0.055822	2.42702e+07	0.535726	4.1206e-16	2.42236e-15	28.2677	20.4306
Noct	2	0.183028	0.0537434	24269305	0.535706	3.68356e-23	3.13357e-22	19.7638	12.2729
Tm9sf3	2	0.585481	0.0631296	2.42676e+07	0.535668	7.16051e-11	2.97051e-10	50.3543	40.1603
Igfbp6	2	0.13436	0.0830721	24266109	0.535635	2.80968e-47	5.28267e-46	11.9685	4.84974
Taz	2	0.199446	0.0506453	2.42649e+07	0.535607	7.54751e-21	5.74242e-20	21.6142	14.0446
Irak1	2	0.327543	0.0477761	2.42636e+07	0.535579	4.53871e-14	2.36264e-13	33.2677	24.8654
Coa5	2	0.285096	0.0494449	2.42634e+07	0.535574	1.40908e-15	8.00764e-15	29.2913	21.2211
Dhx15	2	0.385449	0.046509	24262624	0.535558	7.67053e-13	3.66922e-12	37.874	28.8574
Prdx1	2	2.59884	0.209519	2.42623e+07	0.535551	5.90441e-09	2.09258e-08	89.5276	82.8269
Glipr2	2	0.579259	0.0523376	24261152	0.535526	4.44725e-11	1.86869e-10	48.7008	37.8953
Ube2n	2	0.982116	0.0975736	24260671	0.535515	1.69521e-09	6.31252e-09	68.1102	56.8233
Ubr5	2	0.255023	0.0469473	24259906	0.535498	1.25358e-16	7.61136e-16	27.0472	19.1523
Zfp992	2	0.207499	0.043803	24259845	0.535497	2.36386e-20	1.76225e-19	22.1654	14.3754
Narf	2	0.216527	0.054402	24258572	0.535469	1.15515e-19	8.29928e-19	22.5984	15.0819
Cryzl1	2	0.292252	0.0424766	2.42578e+07	0.535451	2.62812e-15	1.47763e-14	29.8819	21.5575
Tmem168	2	0.182403	0.0497302	24256707	0.535427	4.15625e-22	3.37273e-21	20.2756	12.8168
Rbm5	2	0.500252	0.0536972	2.42556e+07	0.535403	2.05578e-11	8.80151e-11	45.0394	35.333
Chuk	2	0.230035	0.0502496	24255014	0.53539	3.1337e-18	2.11064e-17	24.2913	16.6629
Ampd3	2	0.234365	0.0555751	2.42548e+07	0.535386	9.15329e-19	6.31452e-18	23.5827	15.9957
Srxn1	2	0.124528	0.0517884	24253808	0.535363	4.75619e-35	6.14924e-34	14.252	6.99148
Sec61g	2	2.24855	0.134951	2.42538e+07	0.535362	7.31008e-09	2.57023e-08	89.5276	85.6863
Osbpl8	2	0.32581	0.0468357	24251297	0.535308	3.24508e-14	1.70443e-13	32.2835	23.9291
Slc43a2	2	0.221626	0.0513942	2.4251e+07	0.535301	6.48489e-19	4.50169e-18	23.3465	15.7154
Gsr	2	1.35655	0.124412	24250539	0.535291	3.59415e-09	1.30166e-08	78.9764	62.0487
Fbxo38	2	0.173364	0.0476373	24249513	0.535269	5.58595e-23	4.70501e-22	19.4882	12.0318
Chd2	2	0.375849	0.0565521	2.42493e+07	0.535263	1.73747e-13	8.68188e-13	34.2126	25.9868
Etnk1	2	0.2809	0.0425132	24248857	0.535254	1.43172e-15	8.13215e-15	28.8976	20.6997
Icos	2	0.205678	0.0568458	24248043	0.535236	4.5856e-27	4.63279e-26	17.1654	9.66024
Hexim1	2	0.189897	0.0555089	24246654	0.535206	4.20258e-22	3.40535e-21	20	12.6318
Vps35	2	0.707383	0.0730736	24246511	0.535202	4.59614e-10	1.79209e-09	56.063	45.7165
Atp5g3	2	1.19656	0.113113	2.42448e+07	0.535164	3.96028e-09	1.42681e-08	71.2992	62.6486
Il18r1	2	0.175035	0.0519515	24244407	0.535156	6.29438e-25	5.79448e-24	18.1102	10.7199
Llph	2	0.618143	0.0629193	24241841	0.535099	2.04769e-10	8.21223e-10	51.8898	41.5396
Trafd1	2	0.431045	0.0583245	24241211	0.535085	2.64311e-12	1.21107e-11	38.5433	29.8946
Ube2q1	2	0.374929	0.0522711	24240888	0.535078	9.41218e-13	4.47532e-12	36.4173	28.1005
Fbxl3	2	0.190888	0.0509887	24240756	0.535075	4.03684e-21	3.12507e-20	20.6693	13.3102
Clec4a3	2	0.920589	0.0569405	2.42399e+07	0.535057	7.81934e-10	3.00034e-09	59.7638	47.4602
Sf3b6	2	1.50587	0.130926	24238233	0.53502	8.05242e-09	2.81962e-08	81.9685	73.5759
Ublcp1	2	0.271109	0.0575957	24237644	0.535007	1.40439e-16	8.5084e-16	26.1417	18.5748
Fam133b	2	0.244442	0.0517893	24236050	0.534972	4.35862e-17	2.71478e-16	25.3937	17.717
Azin1	2	0.504121	0.0560741	24234303	0.534933	2.93609e-11	1.24551e-10	44.0945	34.6995
Ufd1	2	0.408733	0.0475236	24232580	0.534895	2.62095e-12	1.20191e-11	38.2283	29.3451
Rbbp8	2	0.272491	0.0429811	24231926	0.53488	1.51482e-15	8.59532e-15	28.2283	20.1727
Dnajc14	2	0.225973	0.0539412	24231766	0.534877	4.99514e-18	3.3101e-17	23.7402	16.3265
Ifit1bl2	2	0.11739	0.0731537	24230250	0.534843	2.9029e-51	6.2046e-50	11.1024	4.1377
Herpud2	2	0.222396	0.049174	24229931	0.534836	3.52166e-18	2.35478e-17	23.622	16.0686
Xrn1	2	0.307923	0.0487664	24229897	0.534836	1.69111e-14	9.03203e-14	30.4331	22.3649
Slmap	2	0.224078	0.0500799	24226871	0.534769	3.43764e-18	2.30137e-17	23.5039	15.9789
Sidt2	2	0.346613	0.0469287	24226084	0.534752	3.03808e-13	1.49386e-12	33.937	25.6448
Larp4b	2	0.690972	0.0721327	2.42261e+07	0.534751	5.94031e-10	2.29442e-09	54.4094	44.5167
Kif1c	2	0.126252	0.0511484	24223194	0.534688	5.52178e-31	6.32127e-30	14.9213	7.84369
Luc7l2	2	0.945675	0.0965773	2.42203e+07	0.534624	3.73605e-09	1.34909e-08	66.378	55.6066
Htr7	2	0.126474	0.0393322	24220237	0.534622	1.1874e-30	1.34681e-29	15.1575	7.89415
1700017B05Rik	2	0.135823	0.0578985	24219654	0.53461	3.06907e-29	3.32798e-28	15.3937	8.42117
Lsm14a	2	0.287974	0.0419658	24217894	0.534571	2.91829e-14	1.53935e-13	30.5512	22.4602
Rreb1	2	0.190409	0.052378	24217473	0.534561	1.49358e-20	1.12175e-19	20.5512	13.327
Snapc1	2	0.175856	0.0480923	2.42168e+07	0.534546	5.17345e-22	4.16466e-21	19.4094	12.1272
Dmtf1	2	0.257137	0.0438732	24216169	0.534533	4.15797e-16	2.44303e-15	26.4567	18.6589
Frrs1	2	0.362306	0.0488463	2.4216e+07	0.53453	9.57799e-13	4.54831e-12	35.1575	26.8222
Rab18	2	0.429424	0.0438871	2.42154e+07	0.534517	1.27921e-11	5.57354e-11	40.7874	31.3916
Arhgef3	2	0.159555	0.0639748	24215419	0.534516	3.89327e-27	3.93692e-26	16.2205	9.21171
Ppp2r2a	2	0.293565	0.0414852	24215101	0.534509	3.34568e-14	1.75561e-13	30.6693	22.4826
Phf3	2	0.386514	0.0579621	2.42148e+07	0.534502	2.41163e-12	1.11051e-11	36.5748	28.2631
Tspan31	2	0.322903	0.037695	24211009	0.534419	1.43209e-13	7.18832e-13	32.4016	23.9516
Arl4a	2	0.196251	0.0292525	24210449	0.534406	8.4843e-20	6.13136e-19	21.5748	13.7979
Crtc3	2	0.280423	0.0469673	24210345	0.534404	6.04116e-15	3.32744e-14	28.4252	20.6605
Cd47	2	1.98993	0.141857	2.42099e+07	0.534395	1.82325e-08	6.17378e-08	90.8661	83.8865
Pdk1	2	0.137883	0.0481868	24209880	0.534394	1.73724e-27	1.77451e-26	16.063	8.97062
Sec23b	2	0.24884	0.0454325	2.42098e+07	0.534393	4.40793e-16	2.58579e-15	26.1811	18.5187
Ncstn	2	0.207985	0.042845	2.4209e+07	0.534375	6.62114e-18	4.34606e-17	23.3465	15.8724
Mapre2	2	0.324408	0.0463829	24208693	0.534368	1.30915e-13	6.59511e-13	31.8898	23.7834
Cdc40	2	0.542248	0.0520288	2.4207e+07	0.534329	1.9367e-10	7.78117e-10	48.1496	37.9794
Shoc2	2	0.244331	0.0479042	2.4205e+07	0.534285	1.84257e-16	1.11206e-15	25.315	17.7674
Homer1	2	0.160299	0.0496411	24204207	0.534269	8.19549e-25	7.49485e-24	17.3228	10.1536
Snx6	2	0.69091	0.0650517	2.4204e+07	0.534265	1.20353e-09	4.53646e-09	55.748	45.2568
Gatad2b	2	0.325657	0.0549041	2.4204e+07	0.534264	2.12657e-13	1.05548e-12	31.9291	24.2263
Pxk	2	0.304137	0.0516058	24203812	0.53426	4.57237e-14	2.37905e-13	30.1969	22.4153
Scarb2	2	0.335819	0.0598171	24203185	0.534246	1.52529e-13	7.64231e-13	31.4961	23.7778
Ep400	2	0.338353	0.0417238	2.42031e+07	0.534245	8.0505e-13	3.84766e-12	34.2913	25.9083
Irak3	2	0.219377	0.0537191	24202175	0.534224	5.6904e-18	3.74621e-17	22.874	15.6425
Irak2	2	0.169975	0.0667864	24201733	0.534214	7.87204e-25	7.21691e-24	17.0472	10.1368
Tbxas1	2	0.242892	0.0447768	24201203	0.534202	1.86954e-16	1.12711e-15	25.2756	17.6553
Lasp1	2	0.619009	0.0550697	24201122	0.534201	4.79039e-10	1.86325e-09	51.1024	40.7266
Notch1	2	0.275828	0.046257	2.42001e+07	0.534177	6.89063e-15	3.78592e-14	28.0709	20.425
Ccdc59	2	0.323094	0.0487111	24199414	0.534163	2.39363e-13	1.18432e-12	32.2047	24.1254
Slc28a2	2	0.209177	0.0525162	2.41993e+07	0.53416	1.4249e-19	1.02175e-18	21.063	13.8316
Ifngr2	2	0.430687	0.0457712	24198348	0.534139	1.41827e-11	6.15767e-11	39.8425	30.5281
Eprs	2	0.415506	0.0421882	2.41967e+07	0.534102	7.66256e-12	3.39596e-11	38.0709	29.261
Psen2	2	0.233259	0.0411992	24196434	0.534097	2.51761e-16	1.50392e-15	25.3543	17.7114
Cd2ap	2	0.290632	0.0287846	24196082	0.534089	3.38608e-14	1.77513e-13	30.1575	21.7089
Sft2d2	2	0.22793	0.0564246	2.41959e+07	0.534086	1.68075e-17	1.07772e-16	23.2677	16.0742
Wapl	2	0.510278	0.0563806	24194863	0.534062	1.27502e-10	5.18468e-10	44.8819	35.7535
Gm15056	2	0.237592	0.0852778	24193884	0.534041	1.71324e-30	1.93336e-29	14.6457	7.65867
Cndp2	2	0.433335	0.0387223	2.41938e+07	0.53404	2.04806e-11	8.77186e-11	40.4331	31.0103
Mindy3	2	0.315823	0.0516947	24193281	0.534027	1.03976e-13	5.27631e-13	30.7087	22.8919
F630028O10Rik	2	0.638031	-0.0142291	24192816	0.534017	4.4372e-11	1.86517e-10	44.4094	32.4008
Washc2	2	0.352787	0.0564682	2.41916e+07	0.53399	7.77883e-13	3.71942e-12	33.1102	25.3813
Snrpb2	2	0.734744	0.0719055	24189361	0.533941	2.02077e-09	7.45907e-09	56.6929	46.1258
Lat2	2	0.329442	0.0340352	2.41891e+07	0.533935	3.61533e-13	1.76751e-12	32.6378	24.1366
Ccdc50	2	0.340192	0.0413775	2.4189e+07	0.533932	5.63732e-13	2.72127e-12	33.0315	24.7421
Pdia4	2	0.277324	0.0315449	2.41886e+07	0.533925	1.35549e-14	7.28508e-14	28.7795	20.5595
Hivep1	2	0.184882	0.0480856	24187121	0.533891	7.79629e-20	5.65996e-19	20.4724	13.327
Atad1	2	0.269881	0.040695	24186880	0.533886	8.90869e-15	4.84907e-14	28.0315	20.1559
Rab11a	2	0.499804	0.0528599	24186472	0.533877	1.55194e-10	6.27624e-10	44.9606	35.6302
Eif3a	2	1.16396	0.108838	2.41864e+07	0.533875	1.3935e-08	4.76732e-08	71.5354	62.2113
Rnd1	2	0.137698	0.0800106	24186117	0.533869	3.21458e-39	4.76049e-38	12.2441	5.49451
Tspyl1	2	0.242488	0.0402296	2.41857e+07	0.53386	5.92173e-16	3.43028e-15	25.6299	17.9805
Phf11a	2	0.192329	0.0283492	24185396	0.533853	5.89693e-20	4.30076e-19	20.6693	13.1307
Alas1	2	0.453392	0.0621246	24184628	0.533836	1.67226e-11	7.22646e-11	38.2677	30.1637
Adssl1	2	0.52671	0.053772	2.41844e+07	0.533831	2.18433e-10	8.73497e-10	45.9843	36.4824
Pum1	2	0.313821	0.0403038	2.41841e+07	0.533825	3.78026e-13	1.8457e-12	32.1654	24.0132
Caprin1	2	0.460232	0.0491751	24183793	0.533818	7.41492e-11	3.07375e-10	42.5984	33.3931
Atf2	2	0.212641	0.0430786	2.41836e+07	0.533815	1.91125e-17	1.21847e-16	23.189	15.7939
Kpnb1	2	0.330038	0.0430352	24181730	0.533772	8.944e-13	4.25636e-12	33.2283	25.0505
Rab6a	2	0.470413	0.0514576	2.41793e+07	0.533718	6.955e-11	2.88742e-10	41.7323	32.9558
Sdha	2	0.477409	0.0510756	24178070	0.533692	1.26299e-10	5.13763e-10	43.4646	34.4079
Dyrk1a	2	0.234279	0.0448095	24178066	0.533692	4.72133e-16	2.75942e-15	25.0394	17.6161
Itgav	2	0.158517	0.0452624	24177474	0.533679	6.02659e-23	5.06846e-22	17.874	10.7984
Arid5a	2	0.242353	0.0594937	24177320	0.533675	7.32084e-17	4.51167e-16	23.622	16.4218
Chsy1	2	0.193629	0.0544666	2.41772e+07	0.533673	4.97197e-20	3.65017e-19	19.9606	12.9569
Aoah	2	0.296509	0.0383634	24176671	0.533661	1.42151e-13	7.14492e-13	30.5512	22.5331
I830077J02Rik	2	0.340292	0.0394278	24175429	0.533633	5.67157e-13	2.73661e-12	32.3228	24.1422
Lpl	2	0.178714	0.0519572	24175331	0.533631	4.71636e-25	4.36352e-24	16.6535	9.58735
Mfap1a	2	0.20604	0.0498838	24174324	0.533609	3.47106e-18	2.32235e-17	21.8504	14.7006
Psma2	2	2.01369	0.133952	2.41743e+07	0.533608	3.79803e-08	1.2502e-07	89.1339	83.6679
Gpatch8	2	0.286599	0.0428721	24174022	0.533602	6.77949e-14	3.48332e-13	29.4094	21.6528
Ids	2	0.15145	0.0380603	24173831	0.533598	5.00899e-23	4.23189e-22	17.8346	10.675
U2surp	2	0.70361	0.0633515	2.41705e+07	0.533524	2.63468e-09	9.66486e-09	55.6693	45.0942
Pias1	2	0.230122	0.0486952	2.41704e+07	0.533523	2.19146e-16	1.31404e-15	24.1339	16.904
Cldnd1	2	0.399319	0.02934	24169397	0.5335	1.44186e-11	6.25275e-11	37.9528	28.8237
Mafk	2	0.147657	0.0498283	24168767	0.533486	7.73077e-26	7.43132e-25	16.063	9.12761
Ints12	2	0.341047	0.0387261	24168716	0.533485	1.5458e-12	7.21397e-12	33.5433	25.1794
Pip5k1a	2	0.175946	0.0569757	2.41677e+07	0.533463	1.62357e-21	1.28095e-20	18.4646	11.6057
Bax	2	0.65155	0.0604492	2.41675e+07	0.533459	1.73032e-09	6.43677e-09	53.2677	42.6105
St13	2	0.456216	0.0404077	24166814	0.533443	1.03251e-10	4.22489e-10	42.4409	32.9782
Ptgfrn	2	0.146569	0.0481942	2.41666e+07	0.533438	1.69989e-25	1.59939e-24	16.1811	9.25656
Dock11	2	0.330189	0.0361965	2.41652e+07	0.533408	1.24638e-12	5.86099e-12	33.0315	24.7141
Zfp638	2	0.406408	0.0459609	24164961	0.533402	1.96987e-11	8.4697e-11	37.8346	29.233
Celf2	2	1.06384	0.101362	2.41644e+07	0.533391	1.87291e-08	6.32072e-08	70.1181	59.6995
Ndfip2	2	0.243583	0.040854	24164223	0.533386	2.77336e-15	1.55457e-14	25.9055	18.4739
Ep300	2	0.426191	0.0502009	24162997	0.533359	4.5765e-11	1.91859e-10	39.3307	30.8982
Dnaja1	2	1.36644	0.120246	2.4163e+07	0.533358	3.24279e-08	1.07124e-07	77.9134	68.2776
Nbeal1	2	0.197304	0.0534479	2.41626e+07	0.533351	3.0185e-19	2.12194e-18	20.315	13.3606
Tmem71	2	0.248836	0.0415313	2.41623e+07	0.533344	8.04562e-16	4.61718e-15	25	17.4983
Tmf1	2	0.270473	0.0453884	24161233	0.53332	2.20362e-14	1.17072e-13	27.5984	20.1054
Usp8	2	0.341885	0.041829	24159825	0.533289	2.93576e-12	1.34037e-11	33.8189	25.7233
Sec63	2	0.240995	0.0418378	2.41598e+07	0.533289	3.95045e-15	2.19551e-14	26.0236	18.6084
Znrf2	2	0.290173	0.0362522	24159810	0.533289	2.52297e-13	1.24776e-12	30.5512	22.4826
Ubap2l	2	0.475338	0.0463793	24159410	0.53328	2.20901e-10	8.82413e-10	43.5827	34.5369
Dnttip2	2	0.407737	0.0513073	24159202	0.533275	2.66345e-11	1.13463e-10	37.6772	29.547
Ctso	2	0.155517	0.0395172	24158367	0.533257	4.17655e-22	3.38673e-21	18.0709	11.0002
Dcun1d1	2	0.258136	0.035411	2.41543e+07	0.533167	1.29351e-14	6.95535e-14	27.126	19.3541
Papola	2	0.574645	0.0544941	2.41534e+07	0.533148	1.38892e-09	5.21222e-09	49.8819	40.2276
Rapgef2	2	0.198201	0.0317109	2.41534e+07	0.533147	9.88296e-18	6.43001e-17	22.0866	14.667
Smim8	2	0.218544	0.0371983	24152867	0.533135	1.18616e-16	7.20989e-16	23.4646	16.0013
Becn1	2	0.332976	0.045933	24152523	0.533128	2.83825e-12	1.29727e-11	33.1496	25.3476
Rps6ka3	2	0.241866	0.0377216	2.41522e+07	0.533122	5.68378e-15	3.13683e-14	26.1811	18.6309
Cdc73	2	0.198397	0.042402	2.41514e+07	0.533103	9.59168e-18	6.2515e-17	21.7717	14.6389
Acot13	2	0.203629	0.0446359	24150942	0.533093	1.53443e-17	9.86748e-17	22.0079	14.8632
Ube2f	2	0.440219	0.0481065	24150451	0.533082	1.00026e-10	4.09745e-10	40.5512	31.8345
Ap3b1	2	0.325682	0.0420622	24148579	0.533041	2.39085e-12	1.1014e-11	32.7953	24.8935
Rhob	2	0.550874	0.0453927	24148324	0.533035	3.0645e-10	1.21192e-09	44.0157	34.5593
Bdp1	2	0.289805	0.0411562	2.41482e+07	0.533032	2.16848e-13	1.0758e-12	29.5669	21.8827
Shtn1	2	0.200281	0.0358196	2.41465e+07	0.532995	1.22356e-17	7.89125e-17	21.9291	14.6165
Prpf39	2	0.210301	0.0481446	24146479	0.532994	1.90992e-17	1.21833e-16	21.9685	14.8688
Selenot	2	0.418551	0.045711	24146406	0.532993	7.76767e-11	3.20799e-10	39.5276	30.9879
Slc35b1	2	0.327196	0.0333318	24146317	0.532991	2.70438e-12	1.23812e-11	33.2283	24.9103
Ccl7	2	0.200009	0.102377	24145555	0.532974	7.70829e-38	1.0823e-36	12.0472	5.39919
Osbpl3	2	0.145918	0.0386728	24145141	0.532965	1.73536e-23	1.50158e-22	16.9291	9.94618
Dpep2	2	0.151651	0.0388709	24145085	0.532964	2.65648e-23	2.27204e-22	17.0472	10.0471
Parp4	2	0.23949	0.0431081	24143888	0.532937	2.69996e-15	1.51572e-14	25.1181	17.8235
Txndc9	2	0.853093	0.0772507	24143741	0.532934	1.36009e-08	4.65951e-08	62.9921	51.7997
Clasp2	2	0.167425	0.0347709	24143300	0.532924	8.38466e-20	6.06726e-19	19.5669	12.4243
Cmtm3	2	0.177279	0.0393892	2.41426e+07	0.532909	1.56984e-19	1.12205e-18	19.7244	12.6542
Tmem131	2	0.327094	0.0357078	2.41419e+07	0.532893	2.49289e-12	1.1465e-11	32.6378	24.6187
Fkbp15	2	0.267365	0.0467796	24140843	0.53287	5.03933e-14	2.61955e-13	27.5197	20.1503
Slc12a6	2	0.330066	0.0509343	2.41394e+07	0.532837	1.92198e-12	8.90212e-12	31.6929	24.2039
Hnrnph1	2	0.545089	0.0503375	2.41391e+07	0.532832	1.0237e-09	3.87972e-09	47.126	37.6822
Igf1r	2	0.273078	0.0454237	24138044	0.532808	8.08161e-15	4.4184e-14	25.8268	18.4683
Mirt1	2	0.166598	0.0628116	24137088	0.532787	2.08484e-24	1.87113e-23	16.0236	9.3743
Selenos	2	0.563757	0.0548657	24136734	0.532779	1.3221e-09	4.96987e-09	47.9134	38.3887
Casp8ap2	2	0.331471	0.0377102	24136610	0.532777	2.71044e-12	1.24038e-11	32.5984	24.473
Fam49a	2	0.195181	0.0402109	24136012	0.532763	1.53898e-18	1.05447e-17	20.5512	13.4279
Cdk12	2	0.260344	0.0594047	24135673	0.532756	1.12941e-14	6.10552e-14	25.6299	18.715
Sephs2	2	0.330542	0.0514452	24135021	0.532741	1.70274e-12	7.92634e-12	31.3386	23.8394
Colgalt1	2	0.297846	0.0361469	24134913	0.532739	8.21656e-13	3.92533e-12	30.8661	22.8358
Stfa1	2	0.22251	0.135101	24134795	0.532736	5.62048e-47	1.04611e-45	10.5512	4.01435
Dock7	2	0.143018	0.0421394	24134620	0.532733	1.52563e-23	1.32321e-22	16.6142	9.76116
Sp110	2	0.454888	0.040641	2.41337e+07	0.532711	2.48233e-10	9.86971e-10	41.9291	32.9054
F3	2	0.110179	0.0814062	24132936	0.532695	1.67731e-62	4.77088e-61	9.25197	2.72483
Ptges3	2	0.671789	0.0612154	24132475	0.532685	5.33714e-09	1.8982e-08	53.9764	44.1186
Mat2b	2	0.423071	0.0411736	24131134	0.532656	1.31103e-10	5.32914e-10	39.8425	31.1673
Cebpb	2	1.22023	0.081575	2.4131e+07	0.532653	2.11577e-08	7.10572e-08	67.7165	52.7136
Sar1b	2	0.696747	0.0629565	24130240	0.532636	7.03302e-09	2.47753e-08	55.748	45.2792
Canx	2	0.997354	0.0942295	2.4129e+07	0.532608	3.04874e-08	1.00894e-07	66.811	56.4925
Cxcr6	2	0.195914	0.0437159	2.41287e+07	0.532602	5.02396e-24	4.41257e-23	16.4173	9.39112
Eef1e1	2	0.231584	0.0290843	24127983	0.532586	3.82784e-15	2.13057e-14	25.1969	17.5376
Erlec1	2	0.208444	0.0341828	24127690	0.53258	3.18769e-16	1.88995e-15	23.2283	15.9172
Rasa1	2	0.22085	0.0370069	24127357	0.532572	1.47445e-15	8.37055e-15	24.1732	16.8928
Morf4l2	2	0.399678	0.0429677	24127112	0.532567	6.75284e-11	2.80664e-10	37.8346	29.4629
Lfng	2	0.154238	0.0585454	2.41267e+07	0.532558	4.62016e-24	4.06757e-23	16.0236	9.39112
Serf1	2	0.143611	0.0386644	24125426	0.53253	2.04573e-23	1.76464e-22	16.5354	9.68266
Synj1	2	0.391091	0.0387651	2.41237e+07	0.532491	6.1904e-11	2.57964e-10	37.5984	29.048
Daxx	2	0.206559	0.0339939	2.41231e+07	0.532479	1.94433e-16	1.16966e-15	22.7165	15.5136
Ibtk	2	0.236673	0.0438377	24122135	0.532457	3.72489e-15	2.07431e-14	24.5276	17.403
Dclre1c	2	0.189396	0.0482957	24121520	0.532443	6.84325e-19	4.74155e-18	19.685	12.8
Adar	2	0.214673	0.0453033	24121193	0.532436	4.50253e-16	2.6357e-15	22.9921	15.9845
Usp38	2	0.156197	0.0429475	24120803	0.532428	2.13256e-21	1.67658e-20	17.6378	10.8264
Zc3h12a	2	0.190008	0.0482687	24119800	0.532405	3.32775e-18	2.2332e-17	20.315	13.4223
Creb1	2	0.292151	0.0428075	24118878	0.532385	7.0756e-13	3.39488e-12	29.5276	22.0453
Ccdc174	2	0.277599	0.0465235	2.41174e+07	0.532352	1.73362e-13	8.66655e-13	27.7559	20.4923
Pbx1	2	0.381169	0.0338394	2.4117e+07	0.532344	1.28059e-11	5.57738e-11	34.2913	25.8074
Nfam1	2	0.608106	0.0388796	2.41169e+07	0.532341	2.45113e-09	9.00344e-09	49.5276	38.6802
Agtrap	2	0.357834	0.0421274	2.41167e+07	0.532338	2.25075e-11	9.62142e-11	34.7638	26.8053
Rnf14	2	0.229429	0.042185	24114576	0.53229	6.61928e-15	3.64224e-14	24.685	17.5936
Fxr1	2	0.45355	0.036799	24113272	0.532261	4.64387e-10	1.80879e-09	42.2047	33.0736
Birc6	2	0.531092	0.0506532	2.41129e+07	0.532252	1.9345e-09	7.15791e-09	46.6535	37.6093
Tmed8	2	0.129619	0.0474766	24112575	0.532246	1.20996e-26	1.19733e-25	14.6457	8.03992
Abhd2	2	0.213008	0.0394442	24112510	0.532245	2.01202e-16	1.20907e-15	22.3622	15.2613
Zwint	2	0.223087	0.0305767	2.41123e+07	0.53224	7.72046e-15	4.2272e-14	25.0394	17.5936
Smarca5	2	0.673222	0.0617954	2.41121e+07	0.532235	8.82219e-09	3.07944e-08	54.4882	44.1915
Lhfpl2	2	0.15145	0.0431443	24111490	0.532222	6.21494e-22	4.97061e-21	17.0472	10.3274
Selplg	2	0.600942	0.0582412	24111071	0.532213	1.62259e-09	6.05428e-09	46.1417	36.7683
Naa25	2	0.183746	0.033142	24109814	0.532185	1.62818e-17	1.04522e-16	20.9843	13.8876
Chd1	2	0.321461	0.0421003	2.41095e+07	0.532178	8.12393e-12	3.59756e-11	32.4803	24.8206
Stt3a	2	0.435789	0.0394431	24104576	0.532069	3.26898e-10	1.28653e-09	40.3543	31.5542
Ppp4r2	2	0.325061	0.043646	24104405	0.532066	1.05699e-11	4.63448e-11	32.5197	24.9832
Plscr1	2	0.412527	0.0185591	24102864	0.532032	1.3128e-10	5.3344e-10	38.4252	29.2667
Kmt5b	2	0.214629	0.0478396	24102657	0.532027	7.18316e-16	4.13937e-15	22.5984	15.7771
Rai14	2	0.140273	0.0346904	24102585	0.532025	8.84261e-22	7.01152e-21	17.0472	10.2601
Fam168a	2	0.196214	0.0435875	24102471	0.532023	9.14963e-17	5.59211e-16	21.4567	14.5997
Nip7	2	0.236687	0.032077	2.41016e+07	0.532003	2.43765e-14	1.29073e-13	25.5512	18.1487
Sumo1	2	1.42737	0.128467	24101285	0.531997	1.28212e-07	4.00862e-07	81.2205	71.2772
Fundc2	2	0.704028	0.0618449	24099297	0.531953	1.02276e-08	3.5488e-08	53.5433	43.3954
Csnk1a1	2	0.842137	0.0806723	2.4098e+07	0.531924	3.84099e-08	1.26358e-07	62.0866	52.2819
Cdk17	2	0.162689	0.0413438	2.40978e+07	0.53192	1.1207e-19	8.06744e-19	18.3858	11.6562
Emb	2	1.92858	0.152085	24097025	0.531903	1.70531e-07	5.26204e-07	88.3858	79.9451
1110038F14Rik	2	0.243866	0.0370201	24096341	0.531888	6.72522e-14	3.45704e-13	26.063	18.8495
Rlim	2	0.315833	0.0397651	2.4096e+07	0.531881	5.70197e-12	2.55667e-11	31.2992	23.6712
Plekhm3	2	0.188015	0.0401791	2.40949e+07	0.531857	1.92902e-17	1.2291e-16	20.5118	13.641
Xylt1	2	0.179265	0.0459033	2.40949e+07	0.531856	1.43809e-18	9.87782e-18	19.252	12.542
Sf1	2	0.330257	0.0434411	2.40945e+07	0.531847	1.85915e-11	8.00602e-11	32.9921	25.3532
Mx1	2	0.206892	0.0295239	2.40936e+07	0.531826	1.78433e-17	1.14084e-16	20.6693	13.54
Ankhd1	2	0.293758	0.0493228	24092639	0.531806	1.03558e-12	4.89878e-12	28.5433	21.451
Itgax	2	0.147603	0.0424454	24089769	0.531743	6.9103e-23	5.7941e-22	16.063	9.42476
Ddx52	2	0.291974	0.0385035	24089718	0.531741	2.22594e-12	1.02671e-11	29.685	22.1799
Rexo2	2	0.406405	0.0390989	24089478	0.531736	2.17556e-10	8.70302e-10	38.189	29.5974
2610002M06Rik	2	0.230798	0.0334917	24089284	0.531732	2.10899e-14	1.12153e-13	24.8819	17.6553
Ap1g1	2	0.265235	0.0397731	24088651	0.531718	4.45644e-13	2.16821e-12	27.5984	20.3633
Sec22b	2	0.313868	0.0357248	24088416	0.531713	1.15325e-11	5.04454e-11	32.0472	24.3048
Abhd17b	2	0.211722	0.0328152	24087900	0.531701	7.27164e-15	3.98539e-14	23.9764	16.8311
Psmd7	2	0.427005	0.0401334	2.40866e+07	0.531672	6.05826e-10	2.33754e-09	40.5118	31.885
Ubl3	2	0.86663	0.0815626	24086350	0.531667	5.19643e-08	1.68747e-07	63.1496	52.68
Sik1	2	0.202298	0.0362824	24085283	0.531644	4.55619e-16	2.66571e-15	21.9685	15.0202
Ube2w	2	0.324636	0.0371254	2.40851e+07	0.531639	1.10279e-11	4.82763e-11	31.811	24.0805
Cd82	2	0.241014	0.057629	24082742	0.531587	8.52045e-15	4.64231e-14	23.5039	16.8479
Ttc14	2	0.363766	0.0431611	24082154	0.531575	9.74423e-11	3.99604e-10	35.315	27.5847
Ncoa1	2	0.245829	0.0354012	24081783	0.531566	1.20565e-13	6.08197e-13	26.063	18.8607
Prkar1a	2	0.538671	0.048128	24081778	0.531566	4.9163e-09	1.75471e-08	47.4803	38.1812
Exoc5	2	0.275034	0.0386287	24080022	0.531527	1.54492e-12	7.21286e-12	28.6614	21.3669
Ankrd11	2	0.736888	0.0692139	24078792	0.5315	2.69039e-08	8.94083e-08	56.4173	46.3557
Dcaf7	2	0.297971	0.0370715	2.40785e+07	0.531494	9.21104e-12	4.06436e-11	31.1024	23.5311
Huwe1	2	0.298006	0.0301837	2.4078e+07	0.531483	6.91313e-12	3.07611e-11	30.8661	23.0881
Slc33a1	2	0.117237	0.0336573	24077571	0.531473	1.95293e-25	1.83592e-24	14.6457	8.05113
Cul3	2	0.512757	0.0415457	24076892	0.531458	4.28968e-09	1.53799e-08	46.4173	37.1888
Tmem126a	2	0.357663	0.0243225	24075507	0.531428	1.36594e-10	5.54015e-10	36.4173	27.7416
2310035C23Rik	2	0.244623	0.0430412	2.40748e+07	0.531411	8.18611e-14	4.18472e-13	25.315	18.3057
Vezf1	2	0.231143	0.0406639	24071959	0.531349	4.97649e-14	2.5881e-13	24.7638	17.8067
Mfap1b	2	0.203246	0.0430203	24071943	0.531349	6.50127e-16	3.7601e-15	21.6535	14.8912
Tle3	2	0.242764	0.0454139	2.40709e+07	0.531326	3.47835e-14	1.82264e-13	24.3701	17.4983
Dennd5a	2	0.352276	0.0406201	24070623	0.53132	9.01352e-11	3.7046e-10	34.4094	26.7941
Ufsp2	2	0.319768	0.0353247	24069506	0.531295	2.81131e-11	1.19395e-10	32.4409	24.7365
Supt20	2	0.242047	0.0393754	24069176	0.531288	1.15239e-13	5.82654e-13	25.3937	18.4122
Rybp	2	0.193482	0.0426714	24069053	0.531285	2.30035e-16	1.37785e-15	20.9843	14.2521
Ube2v2	2	0.419357	0.0328163	24068668	0.531277	5.99769e-10	2.31578e-09	39.3701	30.5786
Atxn7	2	0.200981	0.0417629	24068664	0.531277	8.11144e-16	4.65254e-15	21.6535	14.9361
Ifngr1	2	1.02015	0.0926317	2.40681e+07	0.531264	1.10994e-07	3.50486e-07	66.6929	56.7055
Osbp	2	0.182066	0.0330246	2.40673e+07	0.531247	2.66939e-16	1.59031e-15	21.1417	14.2689
Setd2	2	0.302894	0.0361137	2.40669e+07	0.531238	9.89621e-12	4.34939e-11	30.5906	23.105
Trpm2	2	0.193251	0.0479005	2.40665e+07	0.53123	3.42558e-17	2.15175e-16	19.8031	13.2821
BC003331	2	0.285991	0.0291852	2.40659e+07	0.531216	3.93463e-12	1.78296e-11	29.4882	21.8435
Gramd3	2	0.140701	0.031377	24065212	0.531201	2.90264e-22	2.37281e-21	16.063	9.36309
Ewsr1	2	0.471823	0.0410893	2.40643e+07	0.53118	3.21356e-09	1.16956e-08	43.8583	35.0807
Uba7	2	0.152114	0.050002	24063945	0.531173	4.21704e-21	3.2599e-20	16.4567	10.0639
Med15	2	0.213614	0.0437716	24063220	0.531157	9.57008e-15	5.19632e-14	23.0315	16.3377
Cd3d	2	0.226556	0.0395106	24062885	0.531149	3.58802e-17	2.24896e-16	20.0394	13.1756
Lamtor5	2	1.09024	0.0954537	2.40626e+07	0.531143	1.79785e-07	5.53066e-07	72.3228	61.8468
Crbn	2	0.172564	0.0367775	24061466	0.531118	1.11833e-17	7.23785e-17	19.3701	12.6486
Trpm7	2	0.266233	0.0362857	24060982	0.531107	1.32766e-12	6.22473e-12	27.6772	20.4418
Atp6v1b2	2	0.531664	0.0468932	24060616	0.531099	7.25036e-09	2.55166e-08	46.7717	37.6878
Gimap3	2	0.134879	0.032396	24060303	0.531092	9.80528e-25	8.93755e-24	14.7244	8.10159
Ccndbp1	2	0.344743	0.0329912	2.406e+07	0.531086	9.51059e-11	3.90166e-10	34.1732	26.2671
Eif2s3x	2	0.297138	0.0304913	24059281	0.53107	1.27124e-11	5.54099e-11	30.8268	23.0657
Nptn	2	0.391169	0.0441665	24055433	0.530985	4.85542e-10	1.88788e-09	37.0866	29.3227
Dennd4c	2	0.142767	0.0353423	24055404	0.530984	1.22776e-20	9.25866e-20	16.7717	10.1873
Slc35a5	2	0.18907	0.0555331	24055034	0.530976	6.15023e-18	4.04174e-17	18.6614	12.3066
Spin1	2	0.237591	0.0437793	24054880	0.530972	8.69929e-14	4.43684e-13	24.5276	17.717
Coro1c	2	0.247335	0.0427416	24054021	0.530954	4.54353e-13	2.20962e-12	25.9843	19.1411
Mbtd1	2	0.239458	0.036422	24052045	0.53091	1.33321e-13	6.71325e-13	24.9606	17.9525
Sp100	2	1.00565	0.0858234	2.40499e+07	0.530862	1.71919e-07	5.30338e-07	67.2835	57.5577
Rbm39	2	1.44093	0.129521	24049595	0.530856	3.60733e-07	1.08064e-06	82.4016	72.0004
Fundc1	2	0.240338	0.0294807	24049265	0.530849	2.76555e-13	1.36408e-12	25.6693	18.4683
Ube3a	2	0.375855	0.0405644	24048791	0.530838	4.22881e-10	1.6506e-09	36.4173	28.5826
Amfr	2	0.321199	0.0454834	24048563	0.530833	3.87104e-11	1.63213e-10	31.378	24.2655
Gimap4	2	0.156825	0.0399775	2.40484e+07	0.530829	3.07044e-23	2.62205e-22	15.1575	8.6174
Pira2	2	0.364031	0.0284151	24047751	0.530815	1.82505e-10	7.35923e-10	34.9213	26.7605
Prelid3b	2	0.269356	0.0309882	24047591	0.530812	6.17775e-12	2.76075e-11	29.0157	21.6528
Cacul1	2	0.161885	0.0362574	24047299	0.530805	7.30091e-18	4.78093e-17	18.7795	12.1776
2810403A07Rik	2	0.266403	0.0344278	24046829	0.530795	1.98085e-12	9.15567e-12	27.4803	20.3297
Wsb2	2	0.189069	0.0411593	2.40465e+07	0.530787	1.04845e-15	5.99197e-15	21.1417	14.5044
Ahcyl1	2	0.191494	0.0301999	24045698	0.53077	5.94163e-15	3.27587e-14	22.3622	15.4911
Atp8b4	2	0.52607	0.040737	24045618	0.530768	8.52517e-09	2.97951e-08	45.748	36.9141
Ncoa2	2	0.154167	0.0401066	24044593	0.530745	6.73703e-19	4.67086e-18	17.7165	11.2525
Uso1	2	0.213279	0.0308895	2.40429e+07	0.530707	5.35039e-14	2.77735e-13	23.8976	16.9264
Smchd1	2	0.577802	0.0540413	2.40424e+07	0.530696	1.74976e-08	5.93944e-08	48.5433	39.6053
Baz2b	2	0.513408	0.0476295	24041205	0.530671	6.66351e-09	2.35259e-08	44.252	35.6134
Tgtp1	2	0.0945365	0.0635032	24038818	0.530618	1.82446e-52	4.03967e-51	9.09449	2.96031
Elk3	2	0.159836	0.0368501	24038383	0.530608	1.04321e-17	6.77481e-17	18.6614	12.1384
Adap2	2	0.154573	0.0379454	2.40381e+07	0.530603	6.4491e-19	4.48245e-18	17.5984	11.1068
C330007P06Rik	2	0.180774	0.0352584	2.40379e+07	0.530597	6.05232e-16	3.50409e-15	20.6299	13.983
Rap2b	2	0.283633	0.0345212	2.40378e+07	0.530595	6.6359e-12	2.95749e-11	28.5433	21.3445
Rad23b	2	0.288885	0.0355868	24037235	0.530583	1.68118e-11	7.25656e-11	29.8425	22.4938
Rnf7	2	0.678655	0.0609834	24035136	0.530537	5.70343e-08	1.84509e-07	54.7244	45.0045
2010005H15Rik	2	0.108116	0.0770962	24034130	0.530514	1.19239e-64	3.60415e-63	8.30709	2.1978
Prr13	2	1.04671	0.0490797	2.40338e+07	0.530506	2.26864e-07	6.91186e-07	69.5669	56.5429
Dync1li1	2	0.212412	0.0433309	24032211	0.530472	2.33951e-14	1.23995e-13	22.5984	16.0518
Pdk3	2	0.222655	0.0354464	24031056	0.530447	1.67112e-13	8.36163e-13	24.252	17.4703
Junb	2	1.72202	0.150636	2.40303e+07	0.530429	4.91992e-07	1.44727e-06	84.0157	69.6008
Fyn	2	0.142701	0.02547	24029671	0.530416	2.09558e-19	1.48633e-18	17.1654	10.5629
Lpar6	2	0.206993	0.0431574	24029220	0.530406	1.06782e-15	6.09955e-15	20.6299	14.0783
Acp5	2	0.213707	0.032297	2.40281e+07	0.530381	1.71449e-15	9.70842e-15	21.063	14.2801
Ppp3r1	2	0.319512	0.0306574	24026704	0.530351	1.41725e-10	5.74409e-10	32.8346	25.2074
Tceal9	2	0.359251	0.031317	24026396	0.530344	2.58252e-10	1.02571e-09	34.0157	26.2615
Parp11	2	0.136376	0.0362794	24025616	0.530327	5.0669e-21	3.89516e-20	15.8268	9.46401
Gsdmd	2	0.367827	0.03628	24025112	0.530315	5.76363e-10	2.22929e-09	35.5512	27.7977
Cwf19l2	2	0.265685	0.0390343	24024994	0.530313	1.85165e-12	8.58352e-12	26.378	19.4438
Pik3r5	2	0.21483	0.0468991	24024970	0.530312	2.07868e-14	1.10594e-13	22.2047	15.7715
Phf21a	2	0.188059	0.0525694	24024937	0.530312	1.11819e-16	6.80046e-16	19.1339	12.8897
Samd4b	2	0.171455	0.0445304	2.40242e+07	0.530295	3.77411e-17	2.36265e-16	18.7008	12.3851
Mphosph8	2	0.224816	0.0361867	24022650	0.530261	1.83116e-13	9.13769e-13	24.0551	17.2684
Pglyrp1	2	0.785199	-0.272112	24022434	0.530256	1.18365e-08	4.08024e-08	52.5197	34.9069
Numb	2	0.180558	0.0511268	24020598	0.530216	1.64139e-17	1.05309e-16	18.189	11.9758
Chst11	2	0.131134	0.0506808	24020588	0.530216	3.51001e-23	2.99281e-22	14.4094	8.28661
Zcchc9	2	0.236064	0.0281175	24018961	0.53018	1.40627e-12	6.57661e-12	25.9843	18.928
Gm19705	2	0.161283	0.0517018	2.40189e+07	0.530178	3.62114e-20	2.67974e-19	16.1024	9.89572
Ccnt2	2	0.216121	0.0360291	24018838	0.530177	1.04603e-13	5.30571e-13	23.3858	16.719
Sar1a	2	0.341709	0.0378125	2.40188e+07	0.530176	2.92577e-10	1.15871e-09	33.5433	26.1101
Eif2s2	2	1.14574	0.096886	24018769	0.530175	4.30544e-07	1.27395e-06	71.4173	62.1832
Lyrm2	2	0.277585	0.0368608	24018161	0.530162	1.22467e-11	5.34433e-11	28.2677	21.294
Tfg	2	0.308202	0.0267573	24018058	0.53016	1.22311e-10	4.97723e-10	32.1654	24.501
Zdhhc21	2	0.171493	0.0257154	24013600	0.530061	1.52777e-15	8.66442e-15	20.5512	13.854
Arhgap17	2	0.326663	0.0297482	24013264	0.530054	1.9576e-10	7.86229e-10	32.5984	25.0673
Timm8b	2	0.583264	0.0512721	24012974	0.530047	4.39939e-08	1.43874e-07	49.7638	40.7771
Med21	2	0.749175	0.0595422	24011757	0.530021	1.14359e-07	3.607e-07	55.9055	46.294
Pkn2	2	0.245241	0.0342443	24011693	0.530019	3.70018e-12	1.67946e-11	26.5354	19.6681
Riok3	2	0.423888	0.0311599	24011480	0.530014	3.9475e-09	1.42266e-08	40	31.5317
Alpk1	2	0.114409	0.0405024	2.40113e+07	0.530011	4.65256e-26	4.4918e-25	13.189	7.00269
Gng2	2	0.871633	0.0732461	24011143	0.530007	2.46329e-07	7.48024e-07	63.6614	52.5174
Tmem167	2	1.60547	0.121303	2.40099e+07	0.52998	8.21782e-07	2.35739e-06	83.2283	75.2411
Diaph2	2	0.386395	0.0320668	2.4009e+07	0.52996	1.7704e-09	6.57706e-09	37.3622	29.2891
Ube2d1	2	0.16429	0.0341019	2.40085e+07	0.529948	1.73487e-16	1.04934e-15	19.0945	12.6878
Helz2	2	0.167175	0.0320126	24006399	0.529902	1.3751e-16	8.33553e-16	19.0157	12.5252
Ggps1	2	0.19033	0.034039	24006190	0.529898	3.41022e-15	1.90194e-14	20.7087	14.1175
Clec4a1	2	0.428211	0.0210933	24005953	0.529892	1.74028e-09	6.47042e-09	37.5591	28.9807
Uhrf2	2	0.268661	0.0341251	24005588	0.529884	1.31125e-11	5.70194e-11	27.7559	20.8567
Tmem268	2	0.142811	0.0433529	24005446	0.529881	1.90219e-20	1.42478e-19	15.7087	9.48643
Anpep	2	0.146899	0.0305527	24004823	0.529868	1.54561e-19	1.10544e-18	16.4567	10.0359
Abce1	2	0.203451	0.0323327	24002972	0.529827	4.2589e-14	2.22115e-13	22.2835	15.5808
Tmbim1	2	0.134721	0.0385034	24002807	0.529823	4.33508e-20	3.19316e-19	15.8661	9.66584
Ergic1	2	0.0996078	0.0447962	24002147	0.529808	1.62567e-29	1.77846e-28	11.9291	5.88697
Trpv2	2	0.192	0.047095	2.4002e+07	0.529805	2.52513e-15	1.42117e-14	20.1181	13.8876
Dusp2	2	0.148393	0.049902	2.40018e+07	0.5298	1.90098e-21	1.49769e-20	15	8.8641
Limd1	2	0.297461	0.0298642	24000848	0.52978	9.05506e-11	3.72029e-10	30.5512	23.2059
Zyg11b	2	0.174095	0.0371935	23999580	0.529752	5.90171e-16	3.42047e-15	19.4488	13.0579
Bfar	2	0.290289	0.0329115	23999008	0.529739	6.32316e-11	2.63299e-10	29.7638	22.6116
Tm2d1	2	0.221157	0.0365926	2.39974e+07	0.529705	5.33259e-13	2.57754e-12	23.8976	17.3525
Lrrk2	2	0.296122	0.0248052	23997074	0.529697	4.6899e-11	1.96247e-10	29.4488	22.0733
Zfp110	2	0.121217	0.0409293	2.39966e+07	0.529685	4.81637e-23	4.07847e-22	14.1339	8.00067
Vps37a	2	0.181753	0.0419888	2.39965e+07	0.529685	1.75283e-15	9.9154e-15	19.8031	13.5512
Zfp131	2	0.297451	0.0277707	23995909	0.529671	9.4297e-11	3.86991e-10	30.3543	23.0321
Max	2	0.421035	0.0298524	23995554	0.529663	4.5835e-09	1.64121e-08	38.9764	30.8141
Ripor2	2	0.281769	0.0432168	23995244	0.529656	5.70867e-12	2.55864e-11	26.2205	19.5167
Csnk1g1	2	0.213081	0.0386255	23995030	0.529651	1.2556e-13	6.32821e-13	22.5984	16.1415
C5ar2	2	0.126676	0.0641257	23994682	0.529644	1.9548e-28	2.06128e-27	12.0079	6.11124
Entpd3	2	0.0753991	0.0631328	23993516	0.529618	2.04212e-87	9.36083e-86	7.20472	1.28953
Larp4	2	0.212464	0.0331744	23993451	0.529617	2.09919e-13	1.04236e-12	23.0709	16.4611
Ppp1r18	2	0.537437	0.0475269	23993140	0.52961	2.99403e-08	9.91129e-08	45.6299	36.9085
Ppp3ca	2	0.694643	0.0536966	23992880	0.529604	1.49649e-07	4.63833e-07	55.3543	45.3016
Rap1gds1	2	0.218421	0.0324816	23992269	0.52959	7.20234e-13	3.45419e-12	24.0157	17.431
Xrn2	2	0.622264	0.0472819	2.39921e+07	0.529587	9.42294e-08	2.98824e-07	51.9685	42.3133
Pik3ip1	2	0.0884337	0.0559559	23991969	0.529584	1.17018e-46	2.16346e-45	9.13386	3.19578
Adh5	2	0.603443	0.039406	2.39913e+07	0.52957	8.40748e-08	2.68309e-07	51.4567	41.5284
Fam208b	2	0.136607	0.0381568	23991105	0.529565	1.90827e-20	1.42837e-19	15.4331	9.25095
Clp1	2	0.153103	0.0416465	23990543	0.529552	2.49151e-18	1.68938e-17	16.8504	10.675
Yipf5	2	0.243299	0.0312057	2.39904e+07	0.529549	4.66858e-12	2.10608e-11	25.9449	19.1018
Peak1	2	0.105785	0.0402626	23989867	0.529537	1.14615e-26	1.13825e-25	12.5984	6.55977
Nras	2	0.446104	0.0334448	23989793	0.529536	1.24695e-08	4.2918e-08	41.7323	33.3875
Midn	2	0.255606	0.0490919	23989296	0.529525	3.19614e-12	1.45426e-11	25.1181	18.7318
Hebp1	2	0.160328	0.0389229	2.39893e+07	0.529524	6.11877e-18	4.02345e-17	17.2047	10.9498
Arcn1	2	0.318482	0.0331345	23988631	0.52951	3.46405e-10	1.3588e-09	32.0472	24.7926
Papd5	2	0.126975	0.0405116	23988430	0.529506	4.96452e-21	3.82175e-20	14.9606	8.88652
Wdfy3	2	0.158835	0.0374229	23988286	0.529503	6.47225e-17	3.99536e-16	18.0709	11.83
Gng5	2	2.4152	0.129875	2.39878e+07	0.529491	1.44586e-06	4.05946e-06	95.4331	90.6874
Rnf138	2	0.197642	0.0326121	2.39877e+07	0.529491	5.8398e-14	3.01868e-13	21.9291	15.3678
Yipf6	2	0.17025	0.0328428	23987198	0.529479	5.4423e-16	3.16578e-15	19.1339	12.7215
Gorasp2	2	0.25057	0.0271383	23986387	0.529461	1.98499e-11	8.52652e-11	27.5591	20.5427
Hspd1	2	0.480153	0.0314698	23986351	0.52946	1.85369e-08	6.26729e-08	43.2677	34.4023
Tnpo3	2	0.274156	0.0322377	2.39855e+07	0.52944	6.06403e-11	2.52793e-10	28.937	21.95
Btbd7	2	0.217223	0.0375321	23985085	0.529432	4.62883e-13	2.24913e-12	23.3465	16.8311
Lsm10	2	0.260725	0.0308558	23984781	0.529425	1.45796e-11	6.32009e-11	27.0079	20.1278
1600010M07Rik	2	0.165046	0.0536498	23984679	0.529423	2.11131e-19	1.49653e-18	15.8268	9.81722
Lat	2	0.111547	0.031592	23984659	0.529422	2.57179e-25	2.40547e-24	13.1102	6.9298
Twf1	2	0.211313	0.0369039	2.39845e+07	0.529418	1.46387e-13	7.34452e-13	22.4016	15.9285
Parp8	2	0.239312	0.0279537	23984132	0.529411	3.31976e-12	1.50926e-11	25.3543	18.5243
Asxl2	2	0.224914	0.0322995	23983238	0.529391	1.33634e-12	6.26276e-12	24.2913	17.6609
Wbp11	2	0.350322	0.0308606	2.39832e+07	0.529389	1.89656e-09	7.02924e-09	35.5512	27.8145
Psmd11	2	0.563068	0.0457333	2.39827e+07	0.52938	7.03524e-08	2.26077e-07	48.622	39.695
Snw1	2	0.540463	0.0372818	2.39826e+07	0.529377	6.04258e-08	1.95026e-07	48.1496	38.8932
Lztfl1	2	0.235894	0.0177867	2.39817e+07	0.529357	3.13094e-12	1.42693e-11	25.5118	18.3337
Dhx58	2	0.222703	0.0297231	2.39813e+07	0.529348	6.3215e-13	3.04227e-12	23.5827	16.9489
Csnk1g3	2	0.198043	0.0292017	23976809	0.529249	1.41695e-13	7.12521e-13	22.2047	15.6649
Wipf2	2	0.169228	0.0360768	23976593	0.529244	2.01974e-15	1.13962e-14	19.3701	13.1307
Map4	2	0.2305	0.0389789	23976480	0.529242	1.86796e-12	8.6555e-12	24.2126	17.7506
Gm32089	2	0.0980774	0.0378567	23976050	0.529232	9.10733e-29	9.72354e-28	11.811	5.80848
Gyg	2	1.04797	0.0928412	2.39748e+07	0.529205	8.02658e-07	2.3073e-06	67.4803	58.5725
Tfe3	2	0.214852	0.0366182	23973952	0.529186	5.27291e-13	2.55202e-12	22.9921	16.59
Cops2	2	0.336271	0.0252805	2.39737e+07	0.529181	9.7364e-10	3.69996e-09	33.5039	25.8466
Kansl1	2	0.266527	0.032073	2.39737e+07	0.52918	6.90438e-11	2.86748e-10	28.4646	21.6136
Qrich1	2	0.218256	0.0274291	2.39731e+07	0.529168	1.64485e-12	7.66653e-12	24.2126	17.4871
Ganab	2	0.233465	0.0290128	23972926	0.529163	9.29133e-12	4.09653e-11	25.9055	19.1747
Slc15a2	2	0.123327	0.0397927	23972674	0.529158	3.52498e-24	3.12072e-23	13.2677	7.21014
Zranb2	2	0.373363	0.0312562	23972616	0.529157	3.51628e-09	1.27429e-08	36.378	28.577
Eif3j1	2	0.186069	0.0365451	2.39723e+07	0.529149	3.69919e-14	1.93379e-13	20.9449	14.6614
Mapk1	2	0.397848	0.0378741	2.39721e+07	0.529145	7.5349e-09	2.64425e-08	38.189	30.5562
Bccip	2	0.292941	0.0284427	23971377	0.529129	1.86317e-10	7.49661e-10	30.0787	22.9031
Ccny	2	0.153433	0.0321032	23970115	0.529101	2.3788e-16	1.42253e-15	18.2283	11.9758
Zbtb8os	2	0.661817	0.0451105	2.39696e+07	0.529091	1.9579e-07	5.99972e-07	53.8976	43.771
Tmed5	2	0.81459	0.0649553	2.39688e+07	0.529073	4.86611e-07	1.43258e-06	61.1417	50.9195
Xbp1	2	0.66449	0.0645741	23968713	0.52907	1.81582e-07	5.58284e-07	52.0079	43.3393
Gtf2b	2	0.624041	0.0484398	2.39684e+07	0.529063	1.49324e-07	4.63172e-07	51.2992	42.0218
Prpf38a	2	0.463466	0.0346956	23967765	0.52905	2.07775e-08	6.98863e-08	41.4173	33.2978
Naa15	2	0.287861	0.0314	23967703	0.529048	1.77606e-10	7.1669e-10	29.7638	22.662
Jarid2	2	0.419163	0.0255927	2.39665e+07	0.529022	9.40671e-09	3.27625e-08	38.8976	30.7076
Pomp	2	2.00198	0.1093	2.39652e+07	0.528992	2.09293e-06	5.76872e-06	88.3465	84.0435
Fam120b	2	0.139261	0.0369775	2.3965e+07	0.528988	8.176e-19	5.65087e-18	15.9449	9.85086
Leprot	2	0.295918	0.0323291	2.39638e+07	0.528963	2.58657e-10	1.02694e-09	30.0394	23.0713
Piga	2	0.138586	0.0418494	23963194	0.528949	1.34869e-19	9.67721e-19	15.315	9.31823
Il17ra	2	0.412492	0.033799	23963163	0.528948	5.32961e-09	1.89613e-08	36.7717	28.9807
Srsf1	2	0.380485	0.0268478	23962770	0.528939	6.70354e-09	2.36597e-08	37.5984	29.5133
Fhod1	2	0.134108	0.046566	2.39622e+07	0.528927	6.24852e-20	4.54822e-19	15	9.11079
Usp7	2	0.31908	0.0389525	23961450	0.52891	8.16671e-10	3.12606e-09	31.6929	24.9383
Magt1	2	0.448944	0.0311429	23961152	0.528904	2.42643e-08	8.09517e-08	41.8898	33.2025
Ubp1	2	0.220324	0.0307483	2.39606e+07	0.528892	3.42778e-12	1.55774e-11	24.2913	17.745
Hnrnpu	2	1.03926	0.0934998	2.39601e+07	0.528881	1.1043e-06	3.12899e-06	69.9606	58.937
Zfp655	2	0.175419	0.0294004	23959972	0.528878	7.19031e-15	3.94276e-14	19.7244	13.3662
Frmd4b	2	0.140185	0.0292554	23959026	0.528857	2.1087e-18	1.43244e-17	16.1811	10.0247
Sfxn5	2	0.133023	0.0527937	2.39588e+07	0.528853	4.80752e-23	4.07409e-22	13.3465	7.50729
Dnajc12	2	0.123952	0.0322003	2.39572e+07	0.528815	4.68874e-21	3.61698e-20	14.4488	8.38192
Mknk2	2	0.311987	0.0357201	23956942	0.528811	7.46726e-10	2.87021e-09	31.4173	24.5122
Washc3	2	0.371988	0.0210907	2.39567e+07	0.528805	5.30512e-09	1.88802e-08	36.6142	28.4929
Sbds	2	0.273674	0.0337536	23956184	0.528794	1.06537e-10	4.3513e-10	28.1496	21.4398
Mkln1	2	0.299456	0.0292866	23955371	0.528776	5.22719e-10	2.02888e-09	30.8661	23.7834
Kynu	2	0.127032	0.0260337	23955141	0.528771	5.14589e-20	3.77535e-19	15.0787	8.90895
Prkaa1	2	0.142274	0.0375315	23954371	0.528754	5.2738e-18	3.48643e-17	16.2598	10.2489
Morf4l1	2	1.40931	0.10863	23954040	0.528747	2.11696e-06	5.83005e-06	80.1969	72.0565
Asxl1	2	0.179733	0.0508307	23953924	0.528744	1.69538e-15	9.60513e-15	18.4252	12.542
Wdr37	2	0.204858	0.0316664	2.39538e+07	0.528742	4.79487e-13	2.32675e-12	22.2441	15.8836
Ciita	2	0.202292	0.0206566	23953784	0.528741	1.10508e-13	5.59501e-13	21.378	14.8127
Ttyh3	2	0.201574	0.0468817	23951980	0.528701	8.28684e-14	4.23426e-13	20.6299	14.6445
Dck	2	0.303216	0.0325822	23948952	0.528634	3.21243e-10	1.26591e-09	29.5669	22.6957
Arap2	2	0.122624	0.0345933	23948702	0.528629	7.50625e-21	5.71495e-20	14.3307	8.37071
Sp4	2	0.116284	0.0465984	23948322	0.52862	5.79322e-24	5.07616e-23	12.8346	7.00269
Sh3bgrl	2	0.895727	0.0693438	2.39479e+07	0.528611	9.05183e-07	2.5886e-06	62.6772	53.2687
C1ra	2	0.104115	0.0405795	23945287	0.528553	3.5727e-25	3.32483e-24	12.3622	6.53734
Ddi2	2	0.304796	0.0273472	23945032	0.528548	6.53812e-10	2.52006e-09	30.748	23.6264
Tmem87b	2	0.154701	0.0353702	23944223	0.52853	2.55051e-16	1.52194e-15	17.4803	11.4656
Lats2	2	0.22283	0.0328184	23944202	0.528529	4.00203e-12	1.81276e-11	23.7795	17.3245
Hnrnpdl	2	0.649687	0.0504672	2.3944e+07	0.528525	3.45536e-07	1.03707e-06	53.4646	44.0514
Fyttd1	2	0.165359	0.0339935	23943837	0.528521	2.67554e-15	1.50353e-14	18.5827	12.4972
Snhg12	2	0.188398	0.0316353	23943116	0.528505	4.38052e-14	2.28136e-13	20.2756	13.9605
Kansl3	2	0.161834	0.0381537	23942944	0.528502	1.01072e-15	5.77932e-15	18.0315	12.0318
AW549877	2	0.134813	0.0358275	23940654	0.528451	5.35751e-19	3.73309e-18	15.2756	9.31263
Abcc1	2	0.126796	0.0349453	23939942	0.528435	2.94568e-19	2.07337e-18	15.0787	9.13882
Tgs1	2	0.30159	0.0368378	23939799	0.528432	4.97996e-10	1.93495e-09	29.685	22.9592
Trim56	2	0.185028	0.0447746	2.39395e+07	0.528425	1.92222e-14	1.02367e-13	19.3701	13.4335
Arhgap26	2	0.172368	0.0305998	2.39391e+07	0.528418	4.58453e-15	2.53773e-14	18.8583	12.6318
Itpripl2	2	0.294594	0.0260687	23938537	0.528404	7.36084e-10	2.83029e-09	30.6299	23.4918
Cwc25	2	0.222999	0.0425515	23937923	0.528391	1.01779e-12	4.82285e-12	22.126	15.9957
Fryl	2	0.239734	0.0331707	23937772	0.528388	3.07893e-11	1.30261e-10	25.6299	19.1523
Armcx3	2	0.136839	0.0335707	23937723	0.528386	1.78018e-18	1.21523e-17	15.5906	9.60417
Spcs3	2	0.283184	0.0209859	23937521	0.528382	5.63938e-10	2.18275e-09	30.2362	22.9816
Batf	2	0.156856	0.0399089	2.39372e+07	0.528374	2.67511e-16	1.59286e-15	17.2835	11.3422
Cebpg	2	0.291725	0.0311769	2.39371e+07	0.528373	5.44389e-10	2.10856e-09	29.8819	22.9424
Mau2	2	0.1932	0.0439997	23936964	0.52837	9.94636e-14	5.0566e-13	20.315	14.3418
Id1	2	0.177692	0.0706883	23936347	0.528356	6.08348e-18	4.00261e-17	15.6693	9.99664
Rbpms	2	0.161561	0.044581	23935247	0.528332	3.38018e-16	1.99874e-15	17.2441	11.4095
Serpina3f	2	0.0929161	0.0320502	23935152	0.52833	3.16915e-27	3.21347e-26	11.6535	5.79726
Fbxw11	2	0.176308	0.0263698	2.39348e+07	0.528322	1.07691e-13	5.45485e-13	20.5906	14.2913
Tpst1	2	0.126041	0.0334835	2.39345e+07	0.528315	1.81591e-19	1.2921e-18	14.8425	8.92016
Mrpl32	2	0.550154	0.0370844	23933753	0.528299	1.85981e-07	5.71176e-07	47.9528	39.1063
Ccdc126	2	0.114903	0.0519564	23933341	0.52829	9.36311e-26	8.92311e-25	11.9291	6.22337
Tmem184b	2	0.144558	0.0393332	2.39319e+07	0.528257	1.05554e-17	6.84741e-17	15.9449	10.0639
Spred1	2	0.135566	0.0292657	2.39317e+07	0.528253	1.00448e-17	6.52768e-17	16.0236	10.0303
Secisbp2l	2	0.174686	0.0326487	2.39316e+07	0.528251	1.56638e-14	8.38199e-14	19.1732	13.1027
Ggt5	2	0.116796	0.0581895	23930798	0.528234	7.79208e-29	8.34339e-28	11.0236	5.36555
Dot1l	2	0.136411	0.038744	23929840	0.528212	8.90758e-18	5.81246e-17	15.8268	9.97421
Stx12	2	0.266673	0.0318302	2.39298e+07	0.528212	1.51171e-10	6.11798e-10	27.3228	20.7614
Zfp654	2	0.13471	0.0367275	2.39298e+07	0.528211	3.22259e-18	2.16787e-17	15.5512	9.64902
Srp14	2	1.18396	0.093863	2.39294e+07	0.528204	2.68001e-06	7.29734e-06	74.4488	65.6313
Fkbp1a	2	0.387678	0.0239781	2.39287e+07	0.528188	1.87705e-08	6.33277e-08	38.0709	29.9114
Sec62	2	0.791262	0.0627787	23926519	0.528139	1.08191e-06	3.06948e-06	60.1969	50.6784
Nae1	2	0.205408	0.0349857	23926008	0.528128	1.01888e-12	4.82596e-12	21.811	15.6145
Olfr56	2	0.0925183	0.0566259	2.39255e+07	0.528117	9.67325e-42	1.55066e-40	8.93701	3.2911
Arl4c	2	0.276967	0.0308078	23924449	0.528093	2.09635e-10	8.39526e-10	27.6378	20.952
Cd28	2	0.112221	0.0331328	2.39243e+07	0.528091	3.43178e-24	3.04063e-23	12.4803	6.61023
Pde3b	2	0.129389	0.0394734	23923433	0.528071	2.77967e-19	1.95901e-18	14.685	8.85849
Emc4	2	0.234497	0.0282751	23922314	0.528046	5.55311e-11	2.31756e-10	25.7087	19.2083
Bptf	2	0.424809	0.0352154	2.39202e+07	0.528001	4.64793e-08	1.51779e-07	39.8031	32.1429
Gnl3	2	0.159755	0.024929	2.392e+07	0.527995	8.13125e-15	4.44185e-14	18.622	12.4636
Gclc	2	0.144447	0.0342158	2.39199e+07	0.527993	2.43889e-17	1.54157e-16	16.0236	10.1088
Stag1	2	0.313809	0.025788	23919694	0.527988	2.87591e-09	1.05115e-08	32.1654	24.972
Il15	2	0.157077	0.0471559	2.39187e+07	0.527967	1.23902e-17	7.98635e-17	15.6299	9.8845
Mib1	2	0.195659	0.026874	23918629	0.527965	1.23282e-12	5.80214e-12	21.811	15.5192
Atxn2	2	0.167097	0.0368572	23918572	0.527964	1.17514e-14	6.34349e-14	18.5827	12.643
Rftn1	2	0.136914	0.0222326	23917474	0.527939	3.61789e-16	2.13702e-15	17.126	11.0227
Eed	2	0.258933	0.0311309	23917022	0.527929	1.9635e-10	7.88315e-10	27.0866	20.5539
Kpna1	2	0.149156	0.0261633	23916310	0.527914	3.21247e-15	1.79616e-14	17.9921	11.9421
Hspa4l	2	0.229363	0.0341791	2.39162e+07	0.527912	1.29475e-11	5.6324e-11	23.7402	17.4647
Ppp6r3	2	0.271087	0.0364938	2.3916e+07	0.527907	3.2694e-10	1.28653e-09	27.5984	21.2323
Aph1a	2	0.306221	0.0300914	23915489	0.527896	2.77194e-09	1.01482e-08	31.5748	24.7028
Xdh	2	0.558265	0.0332328	23913255	0.527846	3.02355e-07	9.11419e-07	48.622	39.2577
Isoc1	2	0.163224	0.0257047	23911939	0.527817	5.43521e-14	2.81874e-13	19.3701	13.2877
Adcy7	2	0.253652	0.0277046	23911445	0.527806	2.1343e-10	8.54414e-10	26.9685	20.4194
C1rl	2	0.1995	0.0327815	23911387	0.527805	2.21627e-12	1.02267e-11	21.8898	15.7715
Pias2	2	0.119174	0.0331654	23910219	0.527779	2.92809e-19	2.06231e-18	14.4488	8.65665
Lrpap1	2	0.452069	0.0309347	23910133	0.527777	8.00181e-08	2.55731e-07	41.2598	33.1521
Polr2l	2	0.173385	0.0350152	23909325	0.52776	1.22163e-14	6.58164e-14	18.3465	12.4411
Pcnp	2	0.513937	0.0394539	23909044	0.527753	2.02456e-07	6.19884e-07	44.9606	36.9253
Sh2b3	2	0.21044	0.0338825	2.39089e+07	0.52775	5.80264e-12	2.59761e-11	22.6378	16.4891
Cd300lb	2	0.234302	0.0487902	23908420	0.52774	8.66525e-13	4.12902e-12	20.8661	14.9978
Tomm70a	2	0.256498	0.0285741	23907440	0.527718	3.1428e-10	1.24201e-09	27.3228	20.767
Taf13	2	0.44827	0.0201534	23905626	0.527678	7.40829e-08	2.37652e-07	41.0236	32.4232
Pet100	2	0.38143	0.0326217	23902714	0.527614	2.40732e-08	8.03383e-08	36.1811	28.8405
Edem1	2	0.508503	0.0321745	23902199	0.527602	2.55893e-07	7.74733e-07	45.9449	37.2393
4833407H14Rik	2	0.11472	0.0593343	23901837	0.527594	4.01034e-29	4.33171e-28	10.5512	5.02915
Zfp62	2	0.163023	0.0317454	23901759	0.527593	1.41911e-14	7.61966e-14	18.2677	12.329
Jag1	2	0.124974	0.0363726	23900571	0.527566	5.64915e-21	4.33675e-20	13.3465	7.61381
Arhgap30	2	0.827294	0.0594722	2.39005e+07	0.527564	1.93572e-06	5.35217e-06	61.8898	51.4689
Hist1h1c	2	0.227715	0.051722	2.39002e+07	0.527557	6.1936e-13	2.98331e-12	20.315	14.5268
Sestd1	2	0.146401	0.0294216	23900134	0.527557	7.28446e-16	4.19556e-15	16.8504	10.961
Nrbf2	2	0.198304	0.0403952	2.38996e+07	0.527545	1.53022e-12	7.15029e-12	20.9843	15.1547
Nudt2	2	0.176654	0.0278705	23899536	0.527544	2.30816e-13	1.14254e-12	19.9213	13.8204
Ago2	2	0.335205	0.0277236	23898338	0.527517	1.0832e-08	3.75147e-08	33.7008	26.553
Tcerg1	2	0.235327	0.0266454	2.38979e+07	0.527507	1.35226e-10	5.49072e-10	25.7087	19.2812
Pabpc1	2	1.90336	0.102242	2.38966e+07	0.527479	6.81688e-06	1.7772e-05	87.1654	82.4793
Ginm1	2	0.180348	0.034723	23895935	0.527464	3.12806e-13	1.53674e-12	19.8425	13.9381
Ift57	2	0.156451	0.0328415	23893774	0.527416	6.3327e-15	3.48628e-14	17.5984	11.7627
Taf1d	2	0.408193	0.0279033	23892891	0.527397	5.90282e-08	1.90737e-07	38.4646	30.7244
Cramp1l	2	0.135607	0.0331604	23892638	0.527391	8.52266e-17	5.22042e-16	15.7874	10.0247
Pqlc3	2	0.348065	0.0260388	2.38926e+07	0.527391	1.26904e-08	4.35969e-08	33.7402	26.5586
Ppp1r3d	2	0.115222	0.0515987	23892370	0.527385	1.90125e-24	1.71608e-23	11.6929	6.17852
Hpse	2	0.242642	0.0199748	23892348	0.527385	2.31209e-10	9.21926e-10	26.3386	19.6905
Ss18	2	0.189569	0.0389429	2.38921e+07	0.527379	8.6366e-13	4.11891e-12	20.3543	14.5156
Fam217b	2	0.168704	0.0411897	23892079	0.527379	1.46857e-14	7.87757e-14	17.874	12.1384
Arhgap31	2	0.21273	0.0368342	23891557	0.527367	1.05377e-11	4.62401e-11	22.4409	16.4499
Taf12	2	0.344164	0.0329548	23891526	0.527367	1.26092e-08	4.33588e-08	33.3071	26.525
C1galt1	2	0.163099	0.0261294	2.38908e+07	0.527351	1.56079e-13	7.81312e-13	19.3307	13.3606
Nars	2	0.393658	0.0197919	23890374	0.527341	6.31535e-08	2.03592e-07	38.7795	30.702
Stard3nl	2	0.353576	0.0199371	23890034	0.527334	1.93402e-08	6.51507e-08	34.9213	27.3716
Nlrp12	2	0.0980313	0.0583829	23888727	0.527305	8.00404e-36	1.05701e-34	9.2126	3.76205
Tmem86a	2	0.141645	0.0310938	23888389	0.527297	3.93514e-16	2.31701e-15	16.2992	10.4844
Neu1	2	0.339023	0.0372229	2.38879e+07	0.527288	1.13457e-08	3.9208e-08	32.7953	26.0653
Ube2h	2	0.20671	0.0411506	23886264	0.527251	1.79011e-12	8.31563e-12	20.6693	14.8688
Akap7	2	0.121295	0.035789	2.38857e+07	0.527238	3.90179e-19	2.73594e-18	13.9764	8.34828
Akap8	2	0.188077	0.0263749	23885630	0.527237	2.78984e-12	1.27567e-11	21.2205	15.1491
Cep170	2	0.20377	0.0216806	2.38851e+07	0.527224	1.15628e-11	5.05583e-11	22.5591	16.2761
Dnajb1	2	0.263687	0.028789	2.38839e+07	0.527198	8.17119e-10	3.1267e-09	27.4409	21.0866
Mrpl35	2	0.454525	0.0167797	23883671	0.527193	1.94393e-07	5.96184e-07	43.1102	34.1108
Rps27rt	2	0.206484	0.0351608	23883380	0.527187	7.56813e-12	3.35545e-11	21.811	15.9004
Fam76a	2	0.220108	0.0364267	23880973	0.527134	4.11414e-11	1.73331e-10	23.3071	17.375
Dapk1	2	0.130899	0.0300412	23880013	0.527113	7.54707e-17	4.64593e-16	15.4331	9.74994
Rnf125	2	0.106786	0.0450938	2.38794e+07	0.527099	2.08042e-23	1.79317e-22	11.8504	6.37475
Mff	2	0.381312	0.0260338	2.38794e+07	0.527098	6.10256e-08	1.96847e-07	37.4016	29.8049
Igf2r	2	0.136779	0.0425872	23879346	0.527098	4.85835e-17	3.02264e-16	15.1575	9.60978
Surf4	2	0.360121	0.0269907	23878954	0.527089	3.89825e-08	1.28166e-07	35.8268	28.4985
Khdrbs1	2	0.463985	0.0313463	2.3879e+07	0.527089	2.64499e-07	7.99696e-07	43.189	35.0807
Pgm1	2	0.198908	0.031788	23878317	0.527075	3.65077e-12	1.65839e-11	21.1024	15.1435
March6	2	0.189388	0.031168	23878034	0.527069	3.16806e-12	1.44326e-11	20.9449	15.0314
Tbc1d9	2	0.137611	0.0326941	2.38778e+07	0.527064	1.7818e-16	1.07714e-15	15.7087	9.99664
Kxd1	2	0.594841	0.0390442	23877503	0.527057	8.9345e-07	2.55571e-06	50.1969	41.2929
Mon2	2	0.175253	0.0369665	2.3877e+07	0.527047	3.17747e-13	1.56032e-12	19.1732	13.4503
[truncated: 9,094 more rows]

## Sheet: cluster_3
feature	cluster	avgExpr	logFC	statistic	AUC	pval	padj	pct_in	pct_out
Stmn1	3	3.44334	2.88885	2.5574e+07	0.947003	0	0	98.6667	25.9353
Ptma	3	4.8876	1.84244	25473792	0.943293	0	0	100	90.6285
H2afz	3	4.71366	1.75581	24993333	0.925502	0	0	100	94.0373
Hmgb2	3	4.40911	2.32046	2.46803e+07	0.91391	0	0	100	78.8824
Pclaf	3	2.31976	2.00246	24090630	0.892075	0	0	88.7018	16.5743
Ppia	3	4.56197	1.30677	23907159	0.885281	0	0	100	94.5333
Mki67	3	2.22939	1.81146	2.38577e+07	0.883449	0	0	89.8246	24.7586
F13a1	3	3.13688	1.91965	2.375e+07	0.87946	0	0	98.7368	55.8704
Birc5	3	1.81434	1.58395	23643766	0.875527	0	0	84.4912	13.9782
Hmgb1	3	2.59809	1.38221	23300595	0.86282	0	0	97.1228	65.9385
Cks1b	3	1.40875	1.22245	22908788	0.848311	0	0	79.0175	15.519
Tubb5	3	2.32631	1.51712	2.28735e+07	0.847005	0	0	90.3158	48.8681
Smc2	3	1.64046	1.35949	22701476	0.840634	0	0	80.4912	19.1547
Tmpo	3	1.87992	1.29129	2.26442e+07	0.838513	0	0	87.6491	41.3857
Top2a	3	1.90604	1.61779	22439709	0.830941	0	0	76.7018	15.5876
Dek	3	2.07594	1.22633	22032493	0.815862	0	0	89.1228	53.48
Ndufa4	3	2.69846	1.23779	2.19195e+07	0.811677	0	0	97.5439	72.9091
S100a10	3	3.47934	1.37916	21880674	0.81024	0	0	99.4386	76.5131
Ran	3	2.25174	1.15851	21867680	0.809759	0	0	93.6842	61.9176
Hint1	3	2.40004	1.09964	21867032	0.809735	0	0	94.6667	69.3262
Smc4	3	1.80271	1.26872	21616080	0.800442	0	0	80.5614	34.642
Cenpa	3	1.30253	1.07752	21519899	0.796881	0	0	71.2982	17.1231
Anp32e	3	1.3553	0.994883	21488307	0.795711	0	0	77.5439	29.0117
Tuba1b	3	1.96051	1.16799	21389949	0.792069	0	0	84.2105	49.723
Nucks1	3	1.31893	0.987797	21356122	0.790816	0	0	74.8772	27.2281
Cks2	3	1.74469	1.14321	2.11137e+07	0.781838	0	0	81.8246	36.9796
Cdkn3	3	1.13893	0.973522	21029400	0.778717	0	0	65.4035	11.8991
Tpx2	3	1.06794	0.92674	21020416	0.778385	0	0	64.2105	11.0759
H2afv	3	1.35174	1.00056	21002168	0.777709	0	0	73.8246	25.8614
C1galt1c1	3	1.38353	1.02099	20966760	0.776398	0	0	74.0351	27.951
Anp32b	3	1.78931	1.00254	2.08482e+07	0.772008	5.93064e-289	6.44986e-287	85.3333	49.8391
Ccna2	3	0.945614	0.840233	20820589	0.770985	0	0	61.1228	9.13936
Cdk1	3	1.04643	0.897461	20745298	0.768197	0	0	62.5965	11.2553
Nusap1	3	1.09933	0.957799	2.06136e+07	0.76332	0	0	60.6316	10.1631
Snrpd1	3	1.81712	0.952825	2.04115e+07	0.755835	5.33182e-248	4.8086e-246	86.0351	54.7465
Prc1	3	0.979124	0.847377	2.04073e+07	0.755682	0	0	59.3684	10.3952
Selenoh	3	1.04795	0.778586	20397247	0.755309	0	0	68.0702	23.0542
Nap1l1	3	1.68271	0.889848	20393965	0.755187	2.7199e-250	2.49354e-248	84.7719	52.4352
Hmmr	3	0.960353	0.845703	2.03929e+07	0.755149	0	0	58.2456	8.93357
Cbx3	3	1.52811	0.952626	20303431	0.751835	1.44239e-272	1.46793e-270	78.1053	39.8976
Cenpe	3	0.938265	0.822125	20269074	0.750563	0	0	57.614	9.71453
Fam96a	3	1.95311	0.882559	2.02543e+07	0.750015	3.8094e-227	2.69157e-225	92.0702	63.8805
Tubb4b	3	1.42998	0.949871	20248454	0.749799	5.40692e-290	5.93851e-288	72.5614	34.262
Lsm5	3	1.44925	0.834105	2.01333e+07	0.745534	4.71423e-247	4.15039e-245	80.3509	44.4515
Dbi	3	2.57188	0.891773	2.01232e+07	0.745161	1.15947e-211	7.26669e-210	96.8421	78.2756
Ccnb1	3	0.856572	0.772763	20070688	0.743216	0	0	54.3158	7.33998
Ube2c	3	1.16666	0.967691	20059192	0.742791	0	0	58.807	12.1207
Cenpf	3	1.05866	0.914399	20049623	0.742436	0	0	56.5614	10.0945
Rpl32	3	4.15371	0.764009	2.00026e+07	0.740696	2.17906e-202	1.26557e-200	99.8596	95.7891
Ccnb2	3	0.837545	0.7228	19981750	0.739923	0	0	56	9.73563
Racgap1	3	0.773612	0.679176	19940345	0.73839	0	0	54.5965	9.23962
Hnrnpa1	3	1.86672	0.830472	19887182	0.736421	9.69394e-205	5.75053e-203	89.3333	62.1498
Crip1	3	2.20279	1.10114	1.97882e+07	0.732756	7.74639e-206	4.69567e-204	86.5263	54.5354
H3f3a	3	4.53042	0.563769	19779952	0.73245	6.88777e-189	3.67337e-187	100	99.4987
Lgals1	3	1.73305	0.956684	19761473	0.731766	2.27947e-218	1.52326e-216	79.0877	45.5596
Cdca3	3	0.786183	0.670272	19713535	0.729991	0	0	54.2456	9.95198
Tmsb10	3	2.70745	1.11084	19677801	0.728668	5.29318e-187	2.78281e-185	93.9649	70.1388
Ube2s	3	1.27889	0.842394	19624974	0.726712	3.2265e-253	3.00769e-251	68	31.0379
Sec11c	3	1.84714	0.791658	19622730	0.726629	4.12094e-188	2.18725e-186	89.1228	62.4347
Srsf3	3	2.5418	0.842842	19615203	0.72635	1.70356e-180	8.62906e-179	95.8596	79.5525
Prtn3	3	1.16448	0.843429	19609691	0.726146	0	0	60.8421	18.1204
Rpl3	3	3.56741	0.806944	1.95255e+07	0.72303	3.33396e-174	1.62209e-172	99.3684	89.7472
Knl1	3	0.734945	0.639012	19475596	0.72118	0	0	51.2982	8.43755
Kif11	3	0.729269	0.637773	19458238	0.720537	0	0	50.8772	8.1526
Gmnn	3	0.869603	0.662312	19372425	0.71736	0	0	57.8947	18.4581
Aurkb	3	0.697987	0.621636	19348339	0.716468	0	0	49.193	7.39275
H2afx	3	0.960111	0.802699	19311566	0.715106	0	0	52.4912	11.5508
Snrpe	3	2.39177	0.759862	19286654	0.714184	4.5454e-162	1.95435e-160	95.5789	78.2281
Kif20b	3	0.709775	0.622047	19273315	0.71369	0	0	49.3333	8.07345
Arl6ip1	3	2.14908	0.824587	19256585	0.71307	1.57901e-162	6.84219e-161	87.5088	70.9145
Rad21	3	1.02242	0.668578	1.925e+07	0.712825	1.51461e-230	1.10537e-228	65.1228	29.4971
Rps20	3	4.31442	0.607289	19137417	0.708657	1.33301e-152	5.4165e-151	99.8596	96.7759
Cdca8	3	0.728679	0.610271	19136914	0.708639	0	0	50.1754	9.6987
H2afy	3	1.68708	0.700769	19115341	0.70784	2.91488e-160	1.24364e-158	83.7193	60.1182
Prdx4	3	0.804915	0.582728	19003032	0.703681	1.90005e-273	1.95159e-271	56.9123	19.5557
Ezh2	3	0.695459	0.561039	19002763	0.703671	0	0	51.2281	12.9545
Spc24	3	0.656924	0.570338	1.89302e+07	0.700985	0	0	46.7368	7.85183
Rpl10a	3	2.92771	0.745633	1.89106e+07	0.700258	3.28748e-141	1.18788e-139	96.8421	83.8636
BC035044	3	0.626441	0.566783	18905050	0.700053	0	0	44.5614	5.12374
Kif15	3	0.614189	0.527059	18889608	0.699481	0	0	46.9474	8.21065
Tipin	3	0.955954	0.723748	18878472	0.699069	2.24974e-270	2.24832e-268	54.386	18.7009
Emb	3	2.45685	0.711128	18871276	0.698802	1.1821e-139	4.2029e-138	96.4211	79.8375
Lbr	3	1.22589	0.635726	18847864	0.697935	1.93894e-168	8.88787e-167	74.5965	40.5572
Rps5	3	3.47469	0.659267	1.88339e+07	0.697417	7.48422e-137	2.59445e-135	99.2281	92.8342
Rrm2	3	0.807184	0.650318	18793524	0.695923	0	0	49.0526	10.8543
Hnrnpa2b1	3	2.10131	0.663488	18727627	0.693483	1.68234e-133	5.74223e-132	92.9123	73.8536
Sptssa	3	1.08777	0.597132	18705671	0.69267	6.44661e-165	2.86049e-163	68.9825	38.2354
Smc1a	3	1.11527	0.602637	1.87037e+07	0.692596	3.02299e-164	1.33071e-162	69.614	38.4571
Rbm3	3	3.69873	0.671191	1.87017e+07	0.692524	3.14849e-130	1.05837e-128	99.6491	94.5174
Rrm1	3	0.63306	0.518219	1.86938e+07	0.692231	0	0	47.7895	11.2553
Hnrnpa3	3	1.93701	0.652513	1.8617e+07	0.689385	6.56539e-129	2.17403e-127	91.2982	70.3393
Lsm3	3	1.06173	0.586623	18615068	0.689315	3.25648e-161	1.39475e-159	67.7895	37.3806
Mrpl33	3	2.09415	0.654434	1.86103e+07	0.689137	1.36534e-127	4.44156e-126	92.2807	74.2124
Tyms	3	0.674155	0.563754	18605465	0.688959	0	0	46.1754	10.2528
S100a4	3	2.33207	0.880839	18568416	0.687587	5.63743e-130	1.87796e-128	89.4737	61.4796
Tacc3	3	0.577444	0.491349	18521838	0.685863	0	0	44.2807	8.46393
Rpl36a	3	2.53578	0.666285	18499967	0.685053	4.20755e-121	1.28226e-119	95.7895	81.3836
Shcbp1	3	0.564318	0.503774	18473748	0.684082	0	0	41.7544	5.84138
Rpsa	3	3.33022	0.751999	18446081	0.683057	4.59976e-118	1.36067e-116	98.2456	88.3436
Rps17	3	2.09536	0.654443	1.84071e+07	0.681614	2.54073e-118	7.53592e-117	88.8421	72.0595
Asf1b	3	0.575286	0.479509	18406830	0.681604	0	0	44.0702	8.91246
Hnrnpf	3	2.18189	0.587179	1.83918e+07	0.681048	3.05736e-116	8.90166e-115	93.8246	79.3784
Glipr1	3	1.14789	0.587129	18385575	0.680817	2.50194e-141	9.09969e-140	69.9649	40.6311
Rpl21	3	3.50344	0.513795	1.83648e+07	0.680046	3.90353e-114	1.11316e-112	99.2281	95.6783
Hmgn2	3	1.68623	0.632478	1.83589e+07	0.679827	9.94057e-125	3.13269e-123	85.5439	53.1581
Mrpl51	3	1.04903	0.536034	18284003	0.677056	2.37822e-137	8.29608e-136	68.3509	39.6232
Hist1h1b	3	0.742649	0.623029	1.8233e+07	0.675168	0	0	42.1754	7.71991
Kif23	3	0.57022	0.480423	18215027	0.674501	0	0	42.1754	8.57475
Eef1b2	3	2.8827	0.574183	1.82132e+07	0.674434	2.37223e-107	6.26551e-106	98.5263	89.3093
Nudt21	3	1.11473	0.536118	18208186	0.674248	2.53145e-127	8.18697e-126	71.0877	43.565
Rnaseh2b	3	0.6382	0.463993	18202728	0.674046	7.65525e-223	5.34086e-221	48.9123	17.0703
Tagln2	3	1.58815	0.635134	18198167	0.673877	1.50349e-115	4.32077e-114	79.6491	55.3902
Fn1	3	2.68291	0.905516	1.81868e+07	0.673455	8.39037e-110	2.26458e-108	87.8596	65.8593
Smc6	3	0.973021	0.554009	18133732	0.671491	2.82933e-141	1.02568e-139	61.0526	33.4705
Rps6	3	3.10305	0.548426	1.81232e+07	0.6711	2.62028e-103	6.48811e-102	98.4561	91.5677
Rpl12	3	2.329	0.687253	18114907	0.670794	2.0761e-104	5.23413e-103	92.4912	74.1808
Mad2l1	3	0.536061	0.460648	18094207	0.670027	0	0	40.3509	7.52995
Atad2	3	0.658302	0.494294	18069670	0.669119	5.60281e-230	4.03584e-228	46.5263	15.0757
Nasp	3	0.757958	0.508687	1.8066e+07	0.668982	6.80506e-178	3.40038e-176	51.9298	21.9302
Ahnak	3	1.62033	0.616781	1.80593e+07	0.668735	2.91387e-108	7.75146e-107	83.1579	56.282
Atpif1	3	1.33554	0.544501	1.80534e+07	0.668517	1.5884e-110	4.36142e-109	76.6316	52.7149
Cd48	3	1.44656	0.592128	1.80487e+07	0.668344	6.90285e-110	1.86764e-108	79.2281	53.1265
Rpl4	3	2.59804	0.568009	18038282	0.667956	7.17865e-100	1.70886e-98	96.6316	84.6077
Serinc3	3	1.68304	0.565811	1.80259e+07	0.667498	1.33201e-102	3.26181e-101	86.386	65.7116
Mbnl1	3	1.68406	0.584037	1.80197e+07	0.667267	7.3033e-103	1.79635e-101	86.3158	64.0863
Calm2	3	2.17767	0.612879	18015414	0.66711	7.58113e-100	1.8008e-98	89.5439	75.5897
Bub3	3	0.964367	0.518752	17999316	0.666514	4.84783e-129	1.61009e-127	61.6842	35.5971
Ly6c2	3	3.91324	0.650495	17976381	0.665664	5.8376e-97	1.34071e-95	99.4386	92.0954
Ncapg	3	0.489209	0.426517	17965905	0.665276	0	0	38.5263	6.30046
Gpx1	3	2.55265	0.711535	17933281	0.664068	5.86168e-96	1.33245e-94	93.8246	77.9959
Mis18bp1	3	0.501221	0.43475	17911259	0.663253	0	0	38.4561	6.81231
Snrpb	3	1.21536	0.509135	17909253	0.663179	5.33582e-106	1.38295e-104	72.5614	49.8654
Srsf7	3	1.37684	0.569871	17881859	0.662164	1.37302e-102	3.35483e-101	76.7018	52.5619
AI839979	3	0.76671	0.474477	17842583	0.66071	1.35201e-154	5.5754e-153	53.0526	23.3602
Npm1	3	3.04807	0.704783	17808349	0.659442	3.38762e-90	7.26865e-89	97.1228	84.4758
Hnrnpab	3	1.16947	0.520304	17806870	0.659387	1.52062e-104	3.85121e-103	69.8246	46.0292
Psma7	3	1.99002	0.53907	17795624	0.658971	1.25927e-90	2.71773e-89	91.0877	74.8668
Ccr2	3	2.36096	0.753592	1.77852e+07	0.658584	5.36398e-92	1.17594e-90	94.5965	65.7274
Ctsg	3	0.693957	0.591209	17774269	0.65818	0	0	36.2807	4.74381
Rps4x	3	4.65325	0.507441	1.77446e+07	0.657081	2.47172e-87	5.18315e-86	100	97.7627
Ccdc88a	3	0.81821	0.464271	1.77327e+07	0.65664	3.71824e-130	1.24612e-128	56.4211	28.3996
Slc25a5	3	2.73772	0.564368	17729802	0.656533	6.81337e-87	1.42069e-85	97.2632	87.0614
Rps27l	3	1.61149	0.527332	1.77196e+07	0.656154	4.38273e-90	9.36756e-89	83.5088	63.6853
Ckap5	3	0.654175	0.443678	17714458	0.655965	2.0186e-166	9.10257e-165	47.5789	19.276
Cenpq	3	0.539358	0.420046	17707444	0.655706	3.31855e-239	2.68706e-237	41.1228	11.4559
Tuba4a	3	0.991653	0.49065	17702050	0.655506	5.3403e-114	1.51897e-112	62.2456	34.8214
Ms4a6c	3	3.8899	0.902918	1.76835e+07	0.654818	2.79706e-85	5.71414e-84	99.7895	82.0168
Rps2	3	2.80632	0.627852	1.76739e+07	0.654462	8.08491e-85	1.6396e-83	95.2982	83.6473
Fam111a	3	1.25017	0.498796	17669262	0.654292	8.11097e-95	1.82505e-93	75.3684	49.8813
Smc3	3	0.763719	0.449479	1.76446e+07	0.653378	1.02143e-128	3.35228e-127	53.4737	27.1648
Exosc8	3	0.731659	0.450208	17638522	0.653153	1.24913e-135	4.28995e-134	51.6491	24.8905
Dnajc9	3	0.553885	0.421177	17636452	0.653077	1.08108e-214	6.97232e-213	41.5439	12.7645
Actg1	3	4.87846	0.45149	1.76256e+07	0.652674	1.32145e-82	2.61299e-81	100	99.1082
Rps23	3	3.8271	0.427468	1.75881e+07	0.651286	3.79955e-81	7.45989e-80	99.7895	97.0872
Mis18a	3	0.538697	0.401516	17568635	0.650565	2.5162e-199	1.40262e-197	41.8246	13.556
Rps18	3	2.86158	0.59725	17562780	0.650349	2.1916e-80	4.27266e-79	96.4211	85.1142
Spc25	3	0.451284	0.370326	1.75606e+07	0.65027	4.19627e-305	4.89992e-303	36.9123	7.38747
Dbf4	3	0.482824	0.383603	1.75553e+07	0.650073	2.48923e-241	2.03037e-239	38.8772	10.3002
Banf1	3	0.690227	0.412046	1.75172e+07	0.648661	1.89398e-128	6.17939e-127	50.9474	24.7691
Rfc4	3	0.508002	0.407134	17510469	0.648412	1.91148e-242	1.58239e-240	38.2456	9.9467
Napsa	3	1.30443	0.514461	1.75075e+07	0.648302	5.41365e-88	1.13954e-86	72.2105	49.7282
Ccdc34	3	0.476195	0.370908	1.7507e+07	0.648283	1.97022e-230	1.42848e-228	39.0175	10.638
Ranbp1	3	0.923202	0.464714	17487380	0.647557	2.32278e-101	5.57718e-100	59.2281	36.0561
Atp5a1	3	1.65681	0.487014	1.74721e+07	0.646991	3.93124e-79	7.54485e-78	85.2632	67.1996
Ndc80	3	0.434923	0.376262	1.74552e+07	0.646365	0	0	34.5263	6.00496
Lsm6	3	1.03587	0.455594	17452011	0.646247	4.48683e-91	9.77847e-90	66.0351	43.0426
Tifab	3	0.613957	0.385835	17450967	0.646208	2.82346e-144	1.05457e-142	47.3684	19.7562
Rpl13	3	3.66588	0.517621	17441150	0.645845	1.48631e-75	2.72073e-74	99.4386	94.8024
Vdac3	3	1.46061	0.487097	17434112	0.645584	1.77666e-79	3.42757e-78	81.7544	60.7198
Rps12	3	3.13742	0.582749	17419096	0.645028	8.74407e-75	1.58493e-73	96.9123	90.0638
Rassf4	3	0.992783	0.434029	17414782	0.644868	7.72068e-93	1.70609e-91	65.4737	39.618
Cbx5	3	0.494294	0.378449	17385100	0.643769	1.38499e-207	8.44161e-206	38.7368	11.3609
Ndufb11	3	1.29787	0.463663	1.73833e+07	0.643703	4.92402e-80	9.53266e-79	75.0175	54.6198
Esco2	3	0.460413	0.388122	17377894	0.643502	5.36757e-304	6.20234e-302	34.6667	6.61179
Rbbp4	3	0.85945	0.419457	1.73615e+07	0.642897	3.90636e-96	8.89799e-95	59.4386	35.3385
Ddx39	3	0.713399	0.396904	17352516	0.642563	2.05011e-110	5.60144e-109	52.5614	27.6819
Tceal9	3	0.720175	0.417537	17344515	0.642266	6.6145e-116	1.91579e-114	50.8772	25.4498
Rplp0	3	3.38768	0.519742	17320443	0.641375	4.04765e-71	6.96133e-70	98.9474	92.9344
Nuf2	3	0.396376	0.344202	17313243	0.641108	0	0	32.9825	5.30315
Usp1	3	0.587095	0.373575	17302768	0.64072	1.77685e-133	6.04619e-132	45.6842	19.9567
Tmem167	3	1.96421	0.499884	1.73003e+07	0.640628	2.66282e-71	4.61542e-70	89.5439	75.2361
Rbbp7	3	0.628881	0.394461	17293056	0.640361	6.45191e-126	2.06257e-124	46.5965	21.6189
Rps25	3	2.78977	0.453733	1.7293e+07	0.640357	3.67717e-70	6.26587e-69	96.9123	90.201
Smpdl3a	3	1.9493	0.525822	1.72862e+07	0.640108	2.53244e-71	4.3963e-70	89.193	71.1414
Mcm7	3	0.441197	0.360843	17252371	0.638854	3.02314e-247	2.68286e-245	34.9474	8.16316
Fam69a	3	0.620007	0.385243	17244474	0.638562	4.56235e-127	1.47123e-125	46.0351	20.5213
Hdgf	3	0.901368	0.408877	17223231	0.637775	2.87431e-85	5.86116e-84	61.1228	38.8476
Ighm	3	0.612065	0.386296	17222848	0.637761	8.51518e-140	3.03726e-138	44.1404	17.54
Prdx1	3	3.01281	0.642288	17205293	0.637111	2.85877e-67	4.67733e-66	98.9474	82.5128
Anln	3	0.384012	0.335326	17191313	0.636593	0	0	31.9298	5.18706
Vcan	3	1.04168	0.500301	17189818	0.636538	9.04338e-94	2.01442e-92	57.1228	31.4548
Fbxo5	3	0.442468	0.363125	17177585	0.636085	6.02643e-258	5.81314e-256	33.8246	7.29777
Rpl22	3	3.31161	0.489633	1.71747e+07	0.635979	6.14326e-66	9.84786e-65	99.2281	92.3381
Rpn2	3	1.02457	0.405351	1.71681e+07	0.635735	7.32584e-77	1.37505e-75	67.2281	45.4593
Klrb1f	3	0.417326	0.37318	17156193	0.635293	0	0	30.6667	3.94174
Set	3	1.1953	0.460003	17150021	0.635064	2.0752e-73	3.71893e-72	69.8246	49.7177
Snrpf	3	0.698316	0.371595	17144769	0.63487	2.14988e-98	5.02077e-97	51.5789	28.0618
Rpl5	3	2.45951	0.487772	17142738	0.634795	4.50138e-65	7.07277e-64	93.7544	83.0141
Incenp	3	0.43655	0.347465	17140041	0.634695	1.00134e-215	6.57269e-214	34.9474	9.13408
Knstrn	3	0.400379	0.341303	17138911	0.634653	1.33811e-286	1.42728e-284	32.3509	6.12633
mt-Co3	3	5.76397	0.437858	17132828	0.634428	1.84607e-64	2.86013e-63	100	99.3087
Rps15a	3	4.45782	0.423253	1.71288e+07	0.634277	2.54822e-64	3.93697e-63	100	97.979
Rps19	3	3.20415	0.514406	1.71072e+07	0.633479	1.28276e-63	1.96543e-62	98.5263	90.9187
Jpt1	3	1.08145	0.434165	1.71056e+07	0.633418	8.00298e-74	1.43652e-72	64.9825	46.3933
Hmgb3	3	0.4178	0.339212	17100949	0.633247	6.3002e-238	4.99201e-236	33.614	7.75157
Depdc1a	3	0.394663	0.344179	17090711	0.632868	0	0	31.0877	5.02876
Cdk4	3	0.58703	0.354645	17088378	0.632782	4.82674e-115	1.38354e-113	45.4035	21.0754
Rpl39	3	4.43437	0.44431	1.70455e+07	0.631195	1.74096e-61	2.57843e-60	99.7895	97.4355
Atp5f1	3	2.34469	0.418434	1.70356e+07	0.630829	2.80224e-61	4.12819e-60	96	86.4545
Mrpl18	3	1.03753	0.406431	17035219	0.630813	4.20828e-71	7.22639e-70	66.6667	46.1664
Sumo2	3	2.06935	0.468318	17032407	0.630709	1.26868e-61	1.88652e-60	91.5088	77.7109
Rnase6	3	0.954905	0.414349	17022449	0.63034	2.64712e-79	5.098e-78	60	36.1828
Paics	3	0.615637	0.363778	17022280	0.630334	3.77065e-106	9.81873e-105	46.1053	22.5318
Hpf1	3	0.559131	0.334358	17018899	0.630209	6.8797e-112	1.92233e-110	44.7018	20.7799
Rpl28	3	2.6689	0.573483	1.70184e+07	0.63019	7.52039e-61	1.10058e-59	94.1053	82.4653
Rpl22l1	3	2.89227	0.569065	17015019	0.630065	1.23708e-60	1.79385e-59	96.2105	84.8873
Ckap2l	3	0.373446	0.324124	17014195	0.630035	1.91656e-290	2.12604e-288	30.807	5.50367
Bub1b	3	0.377608	0.317587	16986148	0.628996	8.23319e-250	7.48613e-248	31.6491	6.68566
Vim	3	4.0112	0.46844	16973855	0.628541	4.25469e-59	6.02006e-58	99.9298	96.1585
Rps16	3	3.58589	0.427726	1.69658e+07	0.628241	7.86189e-59	1.10816e-57	99.5088	96.2271
Elane	3	0.598064	0.418048	16957745	0.627944	3.95041e-239	3.1755e-237	32.7719	6.8809
Cdkn2c	3	0.360916	0.299551	16957360	0.62793	2.50703e-255	2.35682e-253	31.3684	6.33212
Vrk1	3	0.578424	0.339598	16948788	0.627613	2.27092e-105	5.81787e-104	44.8421	21.4448
Sec61b	3	2.07782	0.438237	16938162	0.627219	2.15393e-58	3.0245e-57	92.5614	78.7821
Cct5	3	1.11243	0.398676	16931832	0.626985	6.36538e-65	9.97332e-64	69.2632	50.1451
Mcm5	3	0.382579	0.317863	16921042	0.626585	5.21738e-238	4.16377e-236	31.3684	6.81758
Hnrnpu	3	1.33354	0.40441	1.69059e+07	0.626023	1.52187e-60	2.19819e-59	76.9825	59.0576
Atp5g2	3	1.67149	0.411474	1.68896e+07	0.62542	7.32156e-58	1.01269e-56	84.6316	68.8935
Hspa8	3	3.29972	0.436632	1.68814e+07	0.625117	4.23733e-56	5.71834e-55	98.6667	93.0083
Lsm2	3	0.442901	0.311769	16869268	0.624668	3.1113e-140	1.12057e-138	36.9123	13.5032
Snrpg	3	0.710366	0.337333	16868632	0.624644	2.80604e-79	5.39469e-78	53.2632	31.154
Cep55	3	0.338888	0.306187	16866978	0.624583	0	0	28.1404	3.6568
Aspm	3	0.364195	0.320434	16856416	0.624192	5.42365e-306	6.40048e-304	28.9123	4.52219
Neil3	3	0.362799	0.302305	16853810	0.624096	1.68246e-247	1.50512e-245	30.386	6.1316
Rpl15	3	3.0596	0.437404	1.68424e+07	0.623672	7.26158e-55	9.57821e-54	98.9474	91.3989
Nono	3	0.982004	0.364715	16809862	0.622468	6.78189e-63	1.0334e-61	65.7544	45.6071
Nup37	3	0.398585	0.321453	16809784	0.622465	7.55592e-201	4.3205e-199	31.5088	7.93626
Bub1	3	0.331813	0.293	16805250	0.622297	0	0	28.2807	4.25835
Pld4	3	1.00045	0.379923	1.68011e+07	0.622144	7.12242e-65	1.1128e-63	63.1579	42.0822
Nrm	3	0.363291	0.291482	1.67997e+07	0.62209	3.45306e-211	2.15196e-209	31.1579	7.33471
Rps11	3	4.18282	0.371787	1.67989e+07	0.622063	1.81735e-53	2.34964e-52	100	98.1953
Zfp706	3	0.804355	0.34733	16798733	0.622056	3.00722e-69	5.06977e-68	56.9825	36.9637
Oaz1	3	2.6958	0.358038	16795865	0.62195	2.13625e-53	2.75551e-52	97.3333	91.6522
Alyref	3	0.518592	0.318011	1.67867e+07	0.621611	2.52297e-103	6.26114e-102	41.4035	19.3446
Atp5o	3	1.22131	0.377003	1.67759e+07	0.621211	4.49453e-57	6.14012e-56	73.614	55.9918
Hmgn5	3	0.531385	0.331606	16775581	0.621199	3.27399e-109	8.75141e-108	40.2807	17.693
Hat1	3	0.890225	0.39743	16775387	0.621192	4.19183e-68	6.96108e-67	56.6316	37.2012
Prim1	3	0.385522	0.322472	16772548	0.621086	3.24046e-233	2.41251e-231	29.8246	6.27408
Rps26	3	1.74284	0.532094	16765720	0.620834	1.27667e-55	1.70834e-54	77.3333	59.7858
Rps8	3	2.99776	0.488854	1.67576e+07	0.620533	3.03392e-52	3.84632e-51	96.4211	88.5864
Ncapd3	3	0.425213	0.311744	16743753	0.62002	4.95039e-152	1.98966e-150	33.9649	10.981
Hnrnpd	3	0.974947	0.357447	16741961	0.619954	7.95968e-61	1.16333e-59	63.7895	45.0055
Naca	3	3.35931	0.430264	16738989	0.619844	1.29432e-51	1.6242e-50	99.7895	93.7945
Eny2	3	1.03071	0.376602	1.67207e+07	0.619167	3.59673e-59	5.0956e-58	65.2632	46.5622
Cenpx	3	0.708063	0.327658	1.67152e+07	0.618962	1.78035e-71	3.10525e-70	52.3509	31.9455
Rpa3	3	0.54222	0.340745	16713892	0.618914	3.00434e-103	7.42253e-102	39.9298	18.226
Gstm1	3	0.436395	0.298165	16710674	0.618795	3.40876e-136	1.17433e-134	35.4386	12.3793
Tcp1	3	0.916529	0.349971	16699315	0.618375	9.00186e-61	1.31219e-59	62.386	42.5677
Sell	3	1.52004	0.432247	16694009	0.618178	2.22002e-53	2.86025e-52	81.8947	59.0206
Orc6	3	0.43179	0.31864	16693380	0.618155	7.54013e-146	2.84499e-144	33.5439	11.1815
Rpl26	3	3.4067	0.350656	16688857	0.617987	4.46873e-50	5.45342e-49	98.9474	95.863
Magt1	3	0.732131	0.333792	16683314	0.617782	5.8492e-69	9.83108e-68	52.9825	32.8795
Tmco1	3	0.7596	0.325568	16660107	0.616923	3.04911e-65	4.84581e-64	55.3684	35.3702
Sgo2a	3	0.327316	0.280897	16657313	0.616819	1.0048e-258	9.77736e-257	27.8596	4.94433
Ppih	3	0.435908	0.292235	16652571	0.616644	4.42515e-119	1.3303e-117	36.2105	14.2103
Nin	3	0.770615	0.344567	16650075	0.616551	1.68362e-66	2.7225e-65	53.8246	33.8082
Ssb	3	1.34755	0.388181	16641832	0.616246	1.30403e-51	1.63454e-50	77.614	59.7647
Dnmt1	3	0.463628	0.301863	1.66406e+07	0.616202	4.77543e-110	1.29838e-108	37.3333	15.6825
Rack1	3	2.41674	0.452679	16640562	0.616199	7.11615e-49	8.44273e-48	92.1404	81.7424
Dlgap5	3	0.318176	0.27057	16633723	0.615946	2.15621e-250	1.99324e-248	27.8596	5.08153
Dna2	3	0.543144	0.305492	16628753	0.615762	7.39809e-89	1.56916e-87	42.4561	20.9435
Mdh1	3	0.871914	0.341704	1.66239e+07	0.615581	3.21322e-59	4.55809e-58	59.7895	40.8633
Mrpl42	3	0.704827	0.322693	16622595	0.615534	3.00291e-67	4.89871e-66	51.9298	32.2147
Rpl14	3	1.64168	0.453302	1.66199e+07	0.615433	1.47813e-50	1.82391e-49	77.2632	61.4954
Magohb	3	1.11101	0.39696	1.66111e+07	0.615109	4.55063e-56	6.13367e-55	64.1404	45.148
Cmc2	3	0.371007	0.275519	16610968	0.615103	1.56488e-151	6.22193e-150	32.0702	9.93615
Melk	3	0.309278	0.280354	1.66078e+07	0.614985	0	0	25.9649	3.37713
Dut	3	0.44292	0.333564	16604449	0.614862	3.30451e-152	1.33298e-150	31.8596	9.83062
Ccl9	3	1.96339	0.510392	16604027	0.614846	1.07871e-49	1.30492e-48	83.8596	62.9624
Topbp1	3	0.411782	0.285193	16603764	0.614836	1.06469e-125	3.39385e-124	34.4561	12.6959
Sgo1	3	0.314119	0.276612	16600067	0.614699	7.59309e-288	8.17769e-286	26.5965	4.03673
Cdc20	3	0.357924	0.304301	16597557	0.614607	2.29814e-246	2.00735e-244	27.5789	5.04987
Ctcf	3	0.668473	0.315782	16596958	0.614584	1.79681e-68	3.00633e-67	49.8947	30.4417
Me2	3	0.440264	0.282794	16594806	0.614505	9.45697e-110	2.54627e-108	36.8421	15.1285
Ilf2	3	0.461445	0.288383	16589184	0.614296	3.89896e-102	9.44348e-101	37.9649	16.6376
Cisd1	3	0.487956	0.305472	16586249	0.614188	4.01625e-101	9.62252e-100	38.1053	16.8276
Thoc7	3	0.748282	0.322625	1.65636e+07	0.613351	9.68196e-62	1.44357e-60	53.9649	35.1274
Clspn	3	0.333757	0.282685	16563252	0.613336	1.17168e-231	8.60761e-230	27.5088	5.36647
Pbk	3	0.326512	0.275948	16561756	0.613281	1.34818e-235	1.01737e-233	27.4386	5.22928
Swi5	3	1.19693	0.357571	1.65555e+07	0.613049	5.75122e-50	7.0031e-49	72.4912	55.7543
Erp29	3	1.20321	0.376377	16543873	0.612619	1.24937e-50	1.54335e-49	68.6316	52.5671
Rps7	3	3.53459	0.357401	16537881	0.612397	1.31641e-45	1.47356e-44	99.5789	95.8947
Sub1	3	2.91785	0.390538	1.65239e+07	0.611879	3.22482e-45	3.58087e-44	98.2456	92.3962
Brd8	3	0.543081	0.301771	16518689	0.611686	1.10882e-80	2.16934e-79	42.1053	21.8511
Ssrp1	3	0.562337	0.300953	16503795	0.611135	1.94723e-75	3.55858e-74	43.4386	23.8299
Ndufc2	3	1.13628	0.337227	1.65032e+07	0.611112	6.97182e-49	8.28035e-48	71.4386	53.8336
Rps3a1	3	3.72478	0.336866	1.65013e+07	0.611041	1.48585e-44	1.62711e-43	99.7193	97.045
Cenpk	3	0.334062	0.281727	1.65005e+07	0.611011	3.43358e-222	2.36576e-220	27.0877	5.40341
Slk	3	0.79807	0.316909	16496722	0.610873	9.33535e-57	1.26753e-55	56.4211	37.9452
Glud1	3	0.832275	0.318105	1.64957e+07	0.610836	6.74638e-56	9.06025e-55	57.8246	39.0059
Rps27a	3	5.30966	0.245851	1.64915e+07	0.61068	2.82608e-44	3.07953e-43	100	99.9103
E2f8	3	0.349651	0.280659	16482983	0.610364	4.20758e-178	2.11198e-176	28.5614	7.21862
Serbp1	3	1.08821	0.346231	16472731	0.609984	3.55866e-49	4.2539e-48	66.386	50.3034
Clic1	3	2.58231	0.333815	16472334	0.60997	9.27146e-44	1.00832e-42	97.2632	90.8131
Etfb	3	0.583897	0.295106	16459951	0.609511	3.13693e-71	5.41181e-70	44.7018	24.8641
Spn	3	0.463851	0.287352	16453430	0.60927	2.16491e-92	4.76494e-91	37.1228	17.0017
Sod1	3	0.477504	0.284415	1.64505e+07	0.60916	5.30182e-88	1.11812e-86	38.3158	18.131
Slbp	3	0.800261	0.349476	16443096	0.608887	4.18162e-57	5.7197e-56	52.5614	35.2435
Kif22	3	0.279273	0.247609	1.64301e+07	0.608405	2.10518e-280	2.1825e-278	24.9825	3.63042
Cdkn2d	3	0.744584	0.32194	1.64234e+07	0.608159	1.60329e-61	2.37772e-60	50.386	30.1303
Sae1	3	0.39351	0.274616	16423209	0.60815	5.92926e-113	1.67789e-111	32.8421	12.6167
Fkbp3	3	0.66086	0.310641	16423094	0.608146	1.48164e-62	2.23921e-61	48.0702	29.418
Slc25a4	3	0.744636	0.305535	1.64226e+07	0.608126	6.11972e-58	8.49638e-57	53.193	33.3597
Aurka	3	0.299715	0.250302	16414993	0.607846	3.48405e-216	2.30051e-214	26.386	5.21872
Ybx1	3	1.52261	0.362422	16399986	0.60729	2.65751e-43	2.87889e-42	78.6667	65.3633
Lsm8	3	0.765793	0.315557	16388350	0.60686	2.48093e-54	3.24923e-53	53.6842	36.0931
Ssr2	3	0.765458	0.301461	16379524	0.606533	1.8219e-53	2.35278e-52	55.2281	36.7105
Ndufb3	3	1.40517	0.346755	16369342	0.606156	1.31333e-42	1.40625e-41	79.5088	64.0072
Ptges3	3	0.918195	0.322548	1.63645e+07	0.605976	2.4222e-48	2.85541e-47	61.7544	44.1138
Srsf2	3	1.34437	0.351969	1.63598e+07	0.605801	7.0182e-43	7.54389e-42	76.6316	60.8147
Lmnb1	3	0.97588	0.319297	16357978	0.605735	2.63853e-48	3.10384e-47	61.9649	43.7233
Itgb7	3	0.622122	0.298958	16337180	0.604965	3.48662e-65	5.50956e-64	44.4912	25.1332
Smchd1	3	0.804679	0.294799	1.63298e+07	0.604692	8.29422e-50	1.00775e-48	57.0526	39.4913
Magoh	3	1.35784	0.357873	1.63156e+07	0.604167	1.27205e-41	1.335e-40	75.9298	60.8517
Ywhaq	3	0.977003	0.305143	16308477	0.603902	7.32419e-45	8.07626e-44	65.4035	48.0344
Anapc5	3	0.528072	0.289389	16308396	0.603899	1.05633e-71	1.85409e-70	39.9298	21.2443
Cycs	3	1.73174	0.393913	16306441	0.603827	3.52719e-40	3.58964e-39	84.4912	69.2259
Krtcap2	3	0.86977	0.305537	1.63049e+07	0.603768	9.81053e-48	1.13718e-46	59.1579	41.5704
Cfl1	3	2.83876	0.312001	16303785	0.603728	4.13879e-39	4.12874e-38	98.386	93.346
Rpl7	3	4.14054	0.304202	16301103	0.603629	4.98486e-39	4.95049e-38	100	98.4961
Atp5h	3	2.37929	0.308779	1.63005e+07	0.603607	4.54164e-39	4.51843e-38	94.807	88.0376
Cetn3	3	1.25369	0.350474	16297763	0.603505	5.05285e-42	5.35863e-41	72.0702	56.4508
Fam107b	3	0.782417	0.282311	16292044	0.603293	2.2104e-50	2.71839e-49	56.4912	36.5997
C330027C09Rik	3	0.290373	0.252726	16288147	0.603149	4.44272e-237	3.42244e-235	24.3509	4.10005
Kif4	3	0.282785	0.244055	16278957	0.602809	1.34909e-227	9.59321e-226	24.4912	4.31112
Ssr1	3	0.731584	0.300783	1.62782e+07	0.602783	4.37076e-51	5.44162e-50	52.2105	35.2594
Rps13	3	3.78662	0.265984	1.62769e+07	0.602733	2.1877e-38	2.14953e-37	99.6491	98.3062
Rpl18a	3	2.98921	0.390374	16273088	0.602591	2.62747e-38	2.57478e-37	96.9825	91.2458
Ncapd2	3	0.269061	0.229497	1.62697e+07	0.602468	1.87019e-215	1.22035e-213	24.7018	4.62245
Ethe1	3	0.614481	0.285483	16256095	0.601962	6.60986e-61	9.68603e-60	44.7018	25.5976
Tuba1c	3	0.66804	0.286347	1.62551e+07	0.601925	1.09895e-53	1.42748e-52	48.8421	31.4179
Akr1b3	3	0.556356	0.267414	16253365	0.601861	8.80809e-61	1.28563e-59	43.9298	25.6609
Cenpw	3	0.288032	0.232165	16236338	0.601231	2.86693e-171	1.3591e-169	25.8947	6.15271
Kpna2	3	0.311823	0.251226	16233586	0.601129	1.60817e-169	7.43308e-168	25.9649	6.22131
Psmb1	3	1.41401	0.327702	1.62324e+07	0.601085	1.46499e-38	1.44199e-37	80.2807	65.8488
Eif3i	3	0.979443	0.297636	1.62272e+07	0.600893	2.50711e-42	2.66647e-41	65.3333	48.2613
Adss	3	0.514897	0.26877	16227147	0.60089	9.09154e-66	1.4553e-64	40.4912	22.1888
Ect2	3	0.275931	0.241951	16220333	0.600638	3.73032e-244	3.18311e-242	23.5088	3.68846
Oat	3	0.638828	0.287615	1.62131e+07	0.600371	3.99654e-54	5.22186e-53	46.807	29.5235
Ostc	3	1.28742	0.343887	1.62064e+07	0.600121	5.9078e-39	5.85136e-38	73.9649	58.7937
Mia2	3	0.671761	0.269424	16204167	0.600039	2.05056e-50	2.52743e-49	50.807	32.8479
Nup210	3	0.290108	0.236327	16197187	0.599781	1.04541e-173	5.02021e-172	25.3333	5.82555
Cxcr4	3	0.782202	0.287855	16192489	0.599607	7.92142e-47	9.04967e-46	54.0351	37.0165
Cwc15	3	1.28305	0.335967	16190494	0.599533	2.92565e-38	2.85688e-37	76.7719	60.1076
Ncaph	3	0.253809	0.222081	1.61891e+07	0.599482	9.2167e-238	7.20006e-236	23.2982	3.7254
Mrps14	3	1.22807	0.316881	1.61793e+07	0.599117	2.97033e-38	2.89796e-37	73.9649	58.5563
Plk4	3	0.309615	0.238293	16175574	0.598981	1.66977e-142	6.11313e-141	26.6667	7.44552
Ccar1	3	0.787401	0.291896	16174802	0.598952	2.69585e-45	3.00252e-44	54.807	38.5468
Rfwd3	3	0.391324	0.257029	1.61741e+07	0.598925	1.35339e-93	3.00864e-92	31.7193	12.9386
Itga1	3	0.327768	0.252134	16160413	0.598419	3.19139e-138	1.12388e-136	26.7368	7.64603
Cct8	3	0.985226	0.294618	16155619	0.598242	5.98908e-40	6.07284e-39	65.1228	49.1636
Sf3b6	3	1.70482	0.337135	16152239	0.598116	1.01341e-35	9.31381e-35	87.3684	73.6637
Uchl5	3	0.539641	0.268504	16140780	0.597692	2.50332e-58	3.51066e-57	41.4737	24.2309
Supt16	3	0.61406	0.274177	1.61342e+07	0.597448	1.44588e-51	1.81028e-50	46.0351	29.1383
Hp1bp3	3	0.581421	0.276821	16133398	0.597419	1.7217e-54	2.26558e-53	43.5088	26.6846
Tpr	3	1.29408	0.312854	16121792	0.596989	2.53432e-36	2.36444e-35	76.8421	60.7198
Arhgap11a	3	0.341157	0.237441	16108800	0.596508	1.91177e-105	4.90908e-104	28.9825	10.3952
Eef1a1	3	5.03848	0.366783	1.60986e+07	0.596132	7.97636e-34	6.9946e-33	100	98.913
G3bp1	3	0.693189	0.268054	16090462	0.595829	2.55979e-45	2.85384e-44	50.7368	34.357
Eif5a	3	1.40543	0.330579	1.60888e+07	0.595768	2.84852e-35	2.58581e-34	75.0175	62.1814
Spag5	3	0.243676	0.211798	16081128	0.595483	8.25509e-222	5.6527e-220	22.5263	3.71484
Dnajc19	3	0.636907	0.252168	1.60797e+07	0.59543	1.53167e-46	1.7373e-45	49.1228	32.3149
Hprt	3	0.998808	0.293271	16078087	0.595371	1.03738e-37	9.98932e-37	64.4912	49.343
Cdc45	3	0.266226	0.218498	16077407	0.595345	1.33572e-177	6.64445e-176	23.7895	5.05514
Ramp1	3	0.378376	0.235987	16076133	0.595298	6.48977e-85	1.31852e-83	31.6491	13.3977
Hnrnpr	3	0.495657	0.254755	16075740	0.595284	5.63636e-59	7.95473e-58	39.2982	22.2099
Pola1	3	0.284751	0.238507	16073471	0.5952	3.88061e-182	1.98376e-180	23.5088	4.87046
Smdt1	3	1.0609	0.311147	16069543	0.595054	2.09768e-37	2.0112e-36	63.8596	49.6333
Commd1	3	0.663828	0.247649	16067464	0.594977	1.42514e-44	1.56216e-43	51.3684	34.2726
Anxa2	3	2.13549	0.355267	16067089	0.594963	2.95215e-33	2.55446e-32	92.9123	80.3757
BC005537	3	1.47038	0.336984	16063760	0.59484	3.57598e-34	3.15329e-33	80.7018	65.5797
Idh1	3	0.616953	0.264619	16063179	0.594819	2.03093e-49	2.4435e-48	45.7544	28.6476
Ncapg2	3	0.336439	0.238422	16062379	0.594789	5.36342e-105	1.36773e-103	28.1404	10.0153
G2e3	3	0.313552	0.238436	16061108	0.594742	5.80144e-126	1.85998e-124	26.1754	7.88349
Hsp90ab1	3	2.90246	0.393037	1.6054e+07	0.594477	9.22763e-33	7.86191e-32	97.4035	89.2143
Tmem109	3	0.340461	0.226624	1.60529e+07	0.594437	4.25138e-95	9.6443e-94	29.4737	11.2817
Dpy30	3	0.524755	0.249745	1.60523e+07	0.594415	6.40664e-55	8.47067e-54	41.2632	24.0198
Nudc	3	0.457503	0.243432	16050668	0.594355	1.00845e-61	1.50157e-60	37.3333	20.247
Idh3g	3	0.534831	0.247583	16043403	0.594086	1.52602e-52	1.94129e-51	42.3158	25.4446
Rpl31	3	1.58468	0.316426	16038504	0.593905	3.42211e-33	2.9542e-32	81.5439	69.2787
Atp5j	3	2.46787	0.321501	16037573	0.59387	2.2731e-32	1.91172e-31	95.7895	88.6497
Nsmce1	3	0.386155	0.220949	16034291	0.593749	3.13308e-73	5.59667e-72	33.614	15.6667
Add3	3	0.559123	0.238099	1.60162e+07	0.59308	1.46182e-51	1.82818e-50	43.3684	25.2863
Impdh2	3	0.389356	0.227895	16013343	0.592973	3.25131e-71	5.60044e-70	33.4035	15.9517
Nme1	3	0.971969	0.278372	16008644	0.592799	3.12881e-36	2.90929e-35	64.4912	47.7758
Ddost	3	0.563907	0.246643	16000497	0.592497	2.75626e-48	3.2389e-47	43.9298	27.6028
Plk1	3	0.250402	0.215092	15998578	0.592426	3.11331e-202	1.79875e-200	22.1053	3.91008
mt-Atp6	3	6.08446	0.37265	1.59945e+07	0.592274	2.68615e-31	2.20233e-30	100	99.2032
Ckap2	3	0.234841	0.208346	15988699	0.592061	1.9909e-245	1.7254e-243	21.1228	2.91278
Kif20a	3	0.239677	0.2157	15986709	0.591987	1.70791e-244	1.46867e-242	21.0526	2.92861
Rps3	3	3.26318	0.279175	15983099	0.591853	4.9726e-31	4.05894e-30	99.0877	95.4725
Hirip3	3	0.248193	0.210184	15980627	0.591762	6.08102e-184	3.123e-182	22.386	4.39027
Kctd20	3	0.531308	0.233605	15979906	0.591735	2.1408e-50	2.63572e-49	42.4561	25.1385
Trappc1	3	0.549121	0.241599	15979381	0.591716	3.40656e-48	3.99039e-47	43.4386	26.9748
Matr3	3	0.762008	0.266286	1.59734e+07	0.591496	4.59117e-39	4.56361e-38	53.8947	38.4412
Rpl11	3	3.02989	0.293844	1.59722e+07	0.591449	8.87333e-31	7.17957e-30	97.5439	93.0663
Rad51ap1	3	0.241867	0.210651	1.59673e+07	0.591269	1.1368e-205	6.85357e-204	21.614	3.70429
Rdx	3	0.584886	0.25057	15966763	0.591248	2.07734e-45	2.3183e-44	44.9825	29.2438
Ndufb5	3	1.17162	0.283162	1.5966e+07	0.59122	9.05149e-33	7.7237e-32	73.2632	57.9072
Creg1	3	0.979759	0.267106	15959305	0.590972	1.02772e-34	9.14237e-34	64.8421	48.3721
Aldh9a1	3	0.384779	0.244779	1.59488e+07	0.590584	6.10078e-76	1.12606e-74	30.5965	13.7196
Rgs18	3	0.513197	0.231521	15946577	0.590501	3.37967e-55	4.50068e-54	39.1579	21.0912
Ggh	3	0.966695	0.269782	1.59424e+07	0.590347	3.53928e-34	3.12341e-33	64.4912	48.7204
St8sia4	3	0.51337	0.230842	15935484	0.59009	6.94643e-52	8.75645e-51	40.2807	22.8326
Gria3	3	0.227217	0.215889	15930019	0.589888	0	0	19.1579	1.27698
Xpo1	3	0.483251	0.242263	15928788	0.589842	8.27891e-53	1.06048e-51	38.1754	22.1782
Ccnf	3	0.227539	0.195753	15923759	0.589656	7.67612e-205	4.57802e-203	21.2632	3.55654
Snu13	3	0.774305	0.255705	15923529	0.589647	1.21854e-36	1.14263e-35	55.2982	40.4359
Lgals3	3	3.17412	0.388257	1.59198e+07	0.589509	1.44649e-29	1.12999e-28	98.386	90.8184
Ssna1	3	0.481087	0.222428	15913644	0.589281	3.0644e-50	3.75203e-49	39.9298	23.4025
Atp5c1	3	1.82465	0.309288	1.59097e+07	0.589134	1.34576e-29	1.05279e-28	90.2456	77.4893
Hnrnph1	3	0.745685	0.263056	1.59076e+07	0.589059	1.93836e-37	1.86005e-36	52.7719	37.8133
Nudcd2	3	0.415844	0.229153	15897445	0.588681	4.56891e-60	6.56514e-59	34.1754	17.8302
Adk	3	0.287864	0.216828	15892580	0.588501	7.20981e-118	2.12144e-116	24.4912	7.29249
Rpl8	3	2.46974	0.349379	15890584	0.588427	5.65506e-29	4.35939e-28	91.7193	84.3016
Reep5	3	1.12866	0.28059	1.58898e+07	0.588399	2.50593e-31	2.05608e-30	68.3509	55.4483
Cit	3	0.234753	0.193997	15888908	0.588365	2.68594e-166	1.20628e-164	21.9649	4.59606
Frg1	3	0.910263	0.270276	15888358	0.588345	2.19695e-33	1.90545e-32	61.0526	46.6097
Etfa	3	0.574207	0.23832	1.5888e+07	0.588333	3.73229e-43	4.03138e-42	44.3509	28.7162
Mrpl57	3	0.526877	0.232927	1.5888e+07	0.588332	2.4166e-46	2.73545e-45	41.5439	25.6662
Atp5b	3	1.33523	0.295355	15887784	0.588324	2.86172e-30	2.29041e-29	73.4737	62.155
Gpsm2	3	0.225528	0.19969	15885944	0.588256	9.88835e-225	6.9425e-223	20.4211	2.98665
Pcna	3	0.530684	0.271866	1.58683e+07	0.587601	3.66886e-49	4.38092e-48	38.0351	22.9961
Dhfr	3	0.281829	0.224805	15867592	0.587576	5.74447e-140	2.0556e-138	22.807	5.67252
Dtymk	3	0.366305	0.227727	1.58673e+07	0.587564	7.26211e-72	1.27668e-70	30.0351	13.5507
Diaph3	3	0.222342	0.195181	15864276	0.587453	1.26552e-213	8.02194e-212	20.4211	3.14495
Fen1	3	0.300373	0.218431	15861943	0.587367	5.81347e-100	1.38686e-98	25.4737	8.76999
Bcas2	3	0.637542	0.235499	15857107	0.587188	2.70838e-38	2.64939e-37	48.7018	33.6922
Psat1	3	0.243133	0.198403	15856184	0.587154	5.60985e-152	2.24657e-150	22.1053	5.02348
Il6st	3	0.337421	0.223993	15854015	0.587073	2.4915e-87	5.21475e-86	27.2281	10.3372
Fkbp2	3	0.655698	0.236952	15852678	0.587024	6.1975e-38	6.00427e-37	49.193	34.0299
Coro1a	3	2.021	0.379614	15847314	0.586825	1.55727e-28	1.18321e-27	84.9825	70.3076
Rpl6	3	3.2411	0.312571	15838611	0.586503	1.0373e-27	7.71748e-27	99.0175	94.2747
Ercc6l	3	0.232912	0.20383	15836078	0.586409	4.75497e-209	2.94675e-207	20.2105	3.15023
Sf3b5	3	0.602035	0.245627	15830893	0.586217	3.00227e-40	3.07234e-39	44.3509	29.9034
Cryl1	3	0.255689	0.202901	15830797	0.586213	4.33623e-135	1.48462e-133	22.5965	5.72529
Ska1	3	0.230705	0.193323	15830308	0.586195	7.65417e-169	3.52314e-167	21.193	4.23724
Far1	3	0.660007	0.23978	15819160	0.585783	5.29984e-37	5.02488e-36	48.7719	33.8979
Rangap1	3	0.295682	0.207485	15818649	0.585764	2.89328e-90	6.23206e-89	25.8947	9.57205
Bcap31	3	0.935332	0.252801	1.58185e+07	0.585758	7.18377e-31	5.83379e-30	63.5789	49.1795
Ube2t	3	0.250173	0.211563	1.58172e+07	0.58571	7.92624e-167	3.58881e-165	21.0526	4.25307
Psma1	3	1.68452	0.316839	1.58141e+07	0.585594	1.25775e-27	9.33881e-27	87.1579	72.8405
Larp7	3	0.365066	0.211121	15813437	0.585571	9.15334e-63	1.38903e-61	31.2982	15.3185
Psma4	3	1.92009	0.321819	15812337	0.58553	2.19834e-27	1.6225e-26	89.8947	77.4946
Rpl10	3	2.92356	0.292989	15811625	0.585504	4.0614e-27	2.9797e-26	97.8246	92.3276
Cacybp	3	0.673217	0.251328	15808545	0.585389	2.6904e-36	2.50795e-35	48.4211	34.6103
Snrnp40	3	0.409206	0.215874	15805452	0.585275	2.93517e-54	3.8396e-53	34.1754	18.5267
Pimreg	3	0.221297	0.196704	15801865	0.585142	5.16637e-219	3.49455e-217	19.6491	2.83362
Mrpl28	3	0.350553	0.207874	15801851	0.585142	5.86571e-65	9.20343e-64	30.386	14.4478
Mcm3	3	0.337079	0.218873	1.58011e+07	0.585113	2.52461e-73	4.51701e-72	28.2105	12.316
Tex30	3	0.354063	0.218252	15792963	0.584812	3.23795e-69	5.45047e-68	29.1228	13.155
Cdca2	3	0.223051	0.190069	1.57929e+07	0.58481	1.51674e-177	7.51127e-176	20.4912	3.79927
Tra2b	3	0.973044	0.253175	15792463	0.584794	6.14822e-30	4.86464e-29	64.7719	50.372
Ptgr1	3	0.330391	0.203472	15786356	0.584568	2.94252e-72	5.18941e-71	28.5614	12.3265
Nxt1	3	0.356707	0.204825	15786226	0.584563	6.46118e-63	9.85885e-62	30.807	14.8066
Cytip	3	1.36756	0.289598	1.57862e+07	0.584562	4.26728e-28	3.20494e-27	77.614	59.9546
Smarca5	3	0.851337	0.249667	15785118	0.584522	2.45e-31	2.01169e-30	58.5263	44.4937
Ssbp1	3	0.789034	0.250107	1.57803e+07	0.584343	1.45211e-32	1.23057e-31	54.7368	40.6522
Csrp2	3	0.256393	0.194003	15777552	0.584242	1.35357e-118	4.03634e-117	22.9474	6.42182
Hspa14	3	0.479528	0.223472	15775107	0.584151	4.00333e-45	4.43646e-44	38.386	23.2758
Fignl1	3	0.243602	0.210523	15772584	0.584058	9.71324e-188	5.1309e-186	20	3.43517
Ndufv2	3	0.684301	0.220946	15771327	0.584011	1.03199e-33	9.03539e-33	52.1404	37.3806
Fh1	3	0.344491	0.202056	15770041	0.583964	7.03265e-65	1.10033e-63	29.9649	13.957
Dnajc15	3	0.794559	0.233261	15766656	0.583838	9.91756e-32	8.26563e-31	56.9825	41.8184
Rpl23	3	4.63737	0.250992	15766618	0.583837	3.99535e-26	2.85754e-25	99.8596	99.3193
Pa2g4	3	0.409949	0.219238	15766417	0.583829	1.14745e-52	1.46475e-51	33.6842	18.474
Gtf2a2	3	0.729531	0.235113	15765034	0.583778	8.23217e-33	7.0354e-32	53.4737	39.0111
Haus4	3	0.235435	0.187815	1.57614e+07	0.583644	4.51932e-130	1.51002e-128	21.8947	5.60393
Foxm1	3	0.213377	0.186695	15754675	0.583395	2.16075e-190	1.15793e-188	19.7193	3.30326
Psmc6	3	1.08872	0.271675	15754388	0.583384	3.10708e-28	2.34309e-27	66.0351	54.5037
Mrps17	3	0.620135	0.220485	15749077	0.583187	2.86528e-35	2.5989e-34	48.0702	33.2806
Snrpd3	3	0.887396	0.247997	15742760	0.582953	1.3909e-29	1.08734e-28	60	46.8893
Psmd14	3	0.716457	0.234862	15739294	0.582825	1.61107e-32	1.36216e-31	52.1404	38.0824
Ybx3	3	0.512127	0.225278	15739223	0.582822	4.51605e-41	4.67755e-40	40.0702	25.6556
Snrpa1	3	0.426852	0.218706	15731391	0.582532	1.5231e-48	1.79934e-47	34.6667	19.8776
Cenpl	3	0.282337	0.197724	1.57308e+07	0.58251	2.60302e-91	5.69532e-90	24.5614	8.58002
Uba2	3	0.498657	0.211375	1.57276e+07	0.582391	2.08995e-40	2.14466e-39	40.5614	25.8878
U2af1	3	0.581183	0.219996	15724720	0.582285	2.35202e-36	2.1962e-35	44.9825	30.5314
Eif3l	3	0.557912	0.213464	15722267	0.582195	1.10449e-36	1.03919e-35	44.4211	29.9773
Osgep	3	0.418747	0.200233	15721377	0.582162	1.98311e-47	2.28914e-46	35.5789	20.2522
Canx	3	1.16924	0.273494	15720739	0.582138	4.68879e-27	3.42866e-26	69.8246	56.873
Ms4a3	3	0.572349	0.331217	15715308	0.581937	2.02501e-71	3.52645e-70	27.7193	11.5561
Pdlim1	3	0.263437	0.194236	15709813	0.581733	2.48888e-110	6.78357e-109	22.6667	6.55902
Mpp6	3	0.356277	0.20314	15697500	0.581277	1.29561e-56	1.75484e-55	30.5263	15.4504
Emp3	3	1.29223	0.337551	1.56922e+07	0.58108	8.96129e-27	6.52709e-26	65.6842	54.604
mt-Atp8	3	1.20562	0.289204	15690193	0.581007	8.41483e-27	6.1331e-26	65.4737	54.1502
Esyt1	3	0.373813	0.191711	1.56864e+07	0.580868	3.55639e-51	4.4327e-50	32.5614	17.4767
Arhgdib	3	2.97956	0.262873	15686423	0.580867	1.97144e-24	1.33267e-23	98.3158	91.6363
Dctpp1	3	0.300818	0.198827	15685342	0.580827	6.5529e-75	1.19166e-73	25.9649	10.5483
Eef1d	3	0.884986	0.232319	15676311	0.580493	6.09629e-28	4.56009e-27	60.4912	46.8946
Psmb2	3	1.25441	0.258122	1.5675e+07	0.580445	2.19028e-25	1.53195e-24	76.0702	62.0231
Emg1	3	0.664364	0.218064	15674203	0.580415	1.65749e-31	1.37418e-30	50.1754	36.3886
Acat1	3	0.362919	0.194208	15671667	0.580321	6.35519e-53	8.17844e-52	31.5088	16.4002
Siva1	3	0.503795	0.21371	15667801	0.580178	3.01094e-39	3.01175e-38	39.5088	25.0066
Clta	3	1.75339	0.266551	1.56659e+07	0.580108	2.90161e-24	1.9484e-23	86.7368	76.4445
Cmpk1	3	0.903429	0.230096	15662582	0.579984	3.47336e-27	2.55674e-26	62.5263	48.6887
Ppil1	3	0.289949	0.194326	15662080	0.579966	3.43132e-76	6.35452e-75	25.3333	10.0575
Ndufaf7	3	0.29407	0.188312	1.56601e+07	0.579893	1.10924e-75	2.03385e-74	25.6842	10.0997
Zbtb8os	3	0.848354	0.24302	15657376	0.579792	3.09899e-28	2.33858e-27	57.193	44.119
Eri1	3	0.401592	0.211512	15654380	0.579681	2.59344e-48	3.05404e-47	32.7018	18.2312
Trim59	3	0.238895	0.186375	15651210	0.579563	7.24226e-117	2.11975e-115	21.2632	5.72001
Idh2	3	0.276182	0.187278	1.56465e+07	0.579389	6.63045e-79	1.26813e-77	24.7018	9.44541
Rpl41	3	2.74716	0.304319	1.5645e+07	0.579332	1.37118e-23	9.05389e-23	94.2456	89.0138
Mcm6	3	0.29943	0.231405	1.56443e+07	0.579306	8.05549e-98	1.86554e-96	22.3158	7.16585
Rpl7a	3	2.47548	0.27458	15641856	0.579217	1.55846e-23	1.02721e-22	94.8772	87.8845
Rnaseh2c	3	0.53159	0.23249	15637430	0.579053	1.00791e-41	1.05978e-40	37.1228	21.8933
Rpl17	3	3.26025	0.235664	15635205	0.578971	2.30025e-23	1.50364e-22	98.8772	95.9527
Trmt112	3	0.581877	0.210328	1.56344e+07	0.578942	2.73129e-33	2.3652e-32	44.9123	31.0432
Eif4a1	3	1.7079	0.270928	15629935	0.578776	1.42252e-23	9.3873e-23	85.3333	74.9143
Mapre1	3	1.03858	0.241665	15606213	0.577897	6.70184e-25	4.61474e-24	67.1579	54.0657
Dr1	3	0.533429	0.207269	1.56037e+07	0.577804	1.00919e-34	8.99918e-34	41.6842	27.703
Park7	3	0.65235	0.214183	15600090	0.57767	3.43659e-30	2.74655e-29	48.3509	34.9111
Rpp30	3	0.340382	0.202176	15596594	0.577541	2.87214e-57	3.93827e-56	28.0702	13.5244
Hspd1	3	0.682059	0.246707	15595366	0.577495	3.15511e-30	2.52341e-29	47.2281	34.6261
Selenof	3	1.25971	0.252517	1.55897e+07	0.577285	1.62491e-23	1.06974e-22	75.9298	62.4927
Brip1	3	0.214701	0.179607	15586077	0.577151	8.88038e-150	3.48092e-148	19.0175	3.8151
Sptbn1	3	0.497033	0.199705	15585707	0.577138	9.78728e-36	9.00998e-35	39.9298	25.8087
Mcub	3	0.529291	0.210591	1.5585e+07	0.577111	4.04852e-35	3.66017e-34	40.4211	26.4999
Psmd6	3	0.650609	0.208919	15578347	0.576865	4.80246e-29	3.70471e-28	49.4737	36.1564
Cmtm7	3	0.91048	0.230234	15573940	0.576702	1.50262e-25	1.059e-24	59.5789	46.8366
Mrfap1	3	0.992146	0.229558	15572835	0.576661	2.62969e-24	1.76688e-23	66.3158	53.1634
Dnajc10	3	0.407412	0.207596	15566739	0.576435	7.65511e-44	8.33348e-43	32.6316	18.7061
Dpy19l1	3	0.353827	0.18609	1.55606e+07	0.576208	2.14779e-49	2.57572e-48	30.1754	15.7459
Commd8	3	0.691776	0.210626	1.55571e+07	0.576077	9.49357e-28	7.07268e-27	51.2281	38.0033
Polr2j	3	0.586244	0.198659	15555460	0.576018	3.87126e-30	3.08949e-29	45.8246	32.6051
Pds5a	3	0.498091	0.2153	15550009	0.575816	4.89107e-35	4.40037e-34	38.3158	25.376
Sarnp	3	0.966991	0.234401	1.55488e+07	0.575769	2.98841e-24	2.00547e-23	63.5088	50.3773
Plp2	3	0.539134	0.172884	15548735	0.575769	1.50143e-33	1.30733e-32	42.6667	26.8851
Cdc42ep3	3	0.475992	0.193484	15547701	0.57573	1.15797e-36	1.08859e-35	37.8947	23.5291
Rplp1	3	2.21552	0.390578	15544753	0.575621	6.08636e-22	3.79943e-21	82.9474	72.6241
Npm3	3	0.36627	0.188685	1.55444e+07	0.575607	1.54911e-45	1.73229e-44	31.2982	17.2445
Anapc15	3	0.285476	0.177174	15542459	0.575536	2.67617e-62	4.0226e-61	25.7544	11.3609
Rpl27a	3	3.38675	0.240466	1.55423e+07	0.575529	1.64886e-21	1.01503e-20	98.7368	95.8788
Minos1	3	1.05082	0.227424	15541236	0.575491	2.95699e-23	1.92839e-22	68.2105	55.749
Cnih1	3	0.40993	0.193065	15540756	0.575473	3.01332e-40	3.08081e-39	34.1754	20.3947
Xist	3	2.06558	0.298221	1.55331e+07	0.575189	4.66621e-22	2.92442e-21	70.5965	66.8408
Phf5a	3	0.576061	0.198528	15529667	0.575063	1.0414e-29	8.18151e-29	45.1228	32.088
E2f2	3	0.350368	0.167848	1.55247e+07	0.574878	8.62037e-48	1.00027e-46	30.5965	15.6931
Rdm1	3	0.230893	0.179155	15521763	0.57477	7.40613e-108	1.96546e-106	20.1404	5.47728
Ebp	3	0.648274	0.197195	15521756	0.57477	2.31313e-27	1.70608e-26	49.5439	36.7105
Cenpm	3	0.186904	0.157217	15518935	0.574665	3.4765e-153	1.41782e-151	18.1754	3.41407
Sdf2l1	3	0.530739	0.203136	15516038	0.574558	2.04098e-32	1.72171e-31	40.6316	27.2123
Bid	3	0.324342	0.180174	1.55114e+07	0.574385	1.2551e-52	1.60032e-51	27.9298	13.6141
Uqcrfs1	3	0.831126	0.206812	15508558	0.574281	4.02572e-24	2.69996e-23	59.2982	46.5675
Uhrf1	3	0.224917	0.184767	15505480	0.574167	1.47417e-123	4.58066e-122	19.0175	4.50108
Stom	3	0.360868	0.186948	15503401	0.57409	5.21822e-46	5.86481e-45	30.1053	16.1364
Tpm4	3	1.0809	0.228419	15497848	0.573884	1.60009e-22	1.01835e-21	69.6842	54.1924
Baz1b	3	0.420679	0.191284	15492839	0.573699	2.50288e-37	2.39555e-36	34.5965	21.3181
Slc25a3	3	1.67288	0.251478	1.54911e+07	0.573634	8.42101e-21	5.05215e-20	86.0351	74.7929
Cbfb	3	0.442465	0.192086	15486348	0.573459	4.84953e-35	4.36655e-34	36.2807	23.1756
Nqo2	3	0.344656	0.186303	15482171	0.573304	2.13318e-48	2.51738e-47	28.6316	14.6747
Acer3	3	0.669896	0.193484	15480827	0.573254	2.23518e-26	1.6111e-25	50.5263	36.5047
Eif3a	3	1.30545	0.254562	15480166	0.57323	2.78618e-21	1.70287e-20	75.0175	62.498
Hist1h1e	3	0.272551	0.181821	1.54801e+07	0.573229	2.25057e-78	4.28227e-77	22.3158	7.84127
Capn2	3	0.33117	0.186194	15480013	0.573224	2.2322e-50	2.74217e-49	27.7193	13.8884
Ndufb10	3	0.913941	0.215221	15479790	0.573216	6.09876e-23	3.94022e-22	61.1228	49.3905
Nop10	3	0.673929	0.201326	1.54797e+07	0.573211	4.58549e-26	3.27329e-25	50.1053	37.349
Wdr76	3	0.245429	0.192882	15477935	0.573147	9.26931e-105	2.35836e-103	19.6491	5.40869
Nde1	3	0.27706	0.181274	15475942	0.573073	9.68885e-65	1.50953e-63	23.9298	9.98892
Dock10	3	0.670565	0.199032	15475091	0.573042	1.5255e-26	1.10387e-25	49.4035	35.7395
Hnrnpul1	3	0.530335	0.19021	15467583	0.572764	2.8056e-29	2.17945e-28	42.4561	29.8243
Ufc1	3	0.877354	0.211924	1.54674e+07	0.572759	6.43381e-23	4.15185e-22	60.6316	48.0239
Hnrnpc	3	0.963179	0.221839	15462091	0.57256	3.85616e-22	2.42222e-21	63.2982	51.9603
Gapt	3	0.301114	0.180259	15457772	0.5724	2.02422e-57	2.77904e-56	25.3333	11.382
Bex3	3	0.233126	0.169033	15457425	0.572388	9.99939e-86	2.05794e-84	20.9123	6.82286
Tma7	3	1.97348	0.265398	15456745	0.572362	5.75116e-20	3.32799e-19	92.2807	82.059
Rps28	3	1.64138	0.26561	1.54563e+07	0.572348	2.00756e-20	1.18646e-19	79.7193	68.2497
Cdc25b	3	0.219674	0.172367	15453747	0.572251	5.42087e-106	1.40172e-104	19.2982	5.17123
Hsp90b1	3	2.26772	0.33901	1.54527e+07	0.572213	6.20688e-20	3.58422e-19	93.6842	79.505
Hsp90aa1	3	2.03196	0.323752	1.54505e+07	0.57213	5.5943e-20	3.23891e-19	88	76.2018
Prr11	3	0.192582	0.169423	1.545e+07	0.572112	4.7404e-168	2.164e-166	16.9825	2.75447
Kif18a	3	0.206415	0.17232	15446915	0.571998	1.37738e-137	4.81997e-136	17.8246	3.62514
Rpl36al	3	1.23538	0.23921	1.54465e+07	0.571985	8.72166e-21	5.22969e-20	73.8947	60.4717
Gas2l3	3	0.329421	0.194501	15444444	0.571907	1.15327e-49	1.39056e-48	26.8772	13.5507
Sept7	3	1.38293	0.242181	15440812	0.571772	3.33494e-20	1.95016e-19	77.9649	66.9252
Eif4e	3	0.666917	0.205582	1.54381e+07	0.571671	1.6604e-25	1.16796e-24	48.5614	36.1142
Cbx1	3	0.448205	0.184088	15437282	0.571642	1.44903e-32	1.22891e-31	36.9123	24.099
Syncrip	3	0.579729	0.193508	15435687	0.571583	5.69934e-27	4.16213e-26	44.7018	32.5576
Rbm8a	3	0.686364	0.191628	15434012	0.571521	2.11572e-24	1.42933e-23	51.3684	39.0322
Fam120a	3	0.477641	0.189515	15429139	0.57134	8.16673e-31	6.62233e-30	38.386	25.9195
Tep1	3	0.380402	0.177305	15429078	0.571338	1.76421e-39	1.77913e-38	31.6491	18.0307
Lockd	3	0.202389	0.157354	15426620	0.571247	1.23086e-108	3.2822e-107	18.8772	4.83879
Foxp1	3	0.533745	0.176205	15420297	0.571013	3.7107e-28	2.7907e-27	42.6667	29.4496
mt-Nd4l	3	1.45421	0.25524	15419095	0.570968	5.45604e-20	3.16217e-19	74.5965	63.8753
Irf8	3	0.711267	0.196079	15417763	0.570919	6.28556e-25	4.33887e-24	49.614	36.2672
Prpf40a	3	1.01039	0.214926	15413978	0.570779	6.98365e-21	4.20345e-20	66.1053	53.7755
Ywhae	3	1.19368	0.224972	1.54111e+07	0.570671	4.71139e-20	2.73774e-19	72.6316	61.0416
Vcl	3	0.404863	0.177496	15410386	0.570646	4.55566e-37	4.33413e-36	32.7719	19.181
Cenpp	3	0.184235	0.159946	15408065	0.57056	1.28471e-158	5.46027e-157	16.7719	2.83362
Lsm4	3	0.475845	0.185844	15407413	0.570536	2.83839e-31	2.32542e-30	37.614	24.4789
Rsl24d1	3	0.503329	0.19389	15404717	0.570436	9.23255e-30	7.26875e-29	38.8772	26.3469
Vps36	3	0.478948	0.187857	1.53993e+07	0.570235	7.41515e-30	5.85454e-29	38.3158	26.0145
Echs1	3	0.724289	0.196687	1.5398e+07	0.570187	2.65681e-23	1.73467e-22	52.7719	39.8607
Terf1	3	0.263579	0.168889	1.53971e+07	0.570154	1.31302e-60	1.899e-59	23.2982	9.857
Psmb4	3	1.0002	0.206985	1.53935e+07	0.570019	1.93001e-20	1.14245e-19	66.386	54.0024
Mat2a	3	0.738289	0.20057	15390120	0.569895	5.02677e-23	3.25522e-22	52.4211	40.2565
Srsf10	3	0.493317	0.191931	15384658	0.569693	5.82357e-29	4.48617e-28	38.807	26.6741
Lig1	3	0.250364	0.175333	1.53838e+07	0.569663	1.85087e-72	3.26938e-71	21.193	7.72519
Cdca5	3	0.171216	0.147418	1.53836e+07	0.569653	2.57039e-157	1.08005e-155	16.5614	2.77558
Hjurp	3	0.251707	0.146323	1.53816e+07	0.56958	1.19015e-60	1.72805e-59	23.4386	9.62482
Cbfa2t3	3	0.245103	0.151405	15380771	0.569549	1.61622e-69	2.74559e-68	21.9649	8.07873
Tmem14c	3	1.05431	0.209437	1.53793e+07	0.569496	6.60348e-20	3.81126e-19	68.0702	56.1976
Snx1	3	0.501822	0.177501	15370463	0.569167	1.2967e-27	9.61518e-27	40.6316	28.0935
Cox7b	3	1.63573	0.241249	15368998	0.569113	1.50556e-18	8.26381e-18	83.7895	73.7586
Snx2	3	0.95666	0.197126	15368089	0.569079	2.07795e-20	1.22675e-19	64.7719	50.4195
Atp5g3	3	1.3185	0.237566	15366053	0.569004	4.77454e-19	2.66284e-18	76.2807	62.783
Kif14	3	0.169949	0.151843	15364875	0.56896	2.40186e-181	1.22219e-179	15.8596	2.20041
Nudt5	3	0.28325	0.165217	15357358	0.568682	6.91724e-50	8.4137e-49	25.0526	12.031
Mxd3	3	0.170558	0.150712	1.53552e+07	0.568602	2.5224e-167	1.14676e-165	16	2.44842
Pbrm1	3	0.832546	0.199787	15346950	0.568297	9.53392e-21	5.71057e-20	57.9649	46.0503
Arhgap15	3	0.95755	0.201244	15345022	0.568225	5.93133e-20	3.43046e-19	63.7895	50.4406
Milr1	3	0.744755	0.183278	1.53445e+07	0.568206	1.39449e-21	8.62266e-21	54.4561	41.8817
Stxbp6	3	0.203328	0.154326	15342205	0.568121	1.45293e-106	3.81024e-105	18.0351	4.45359
Ola1	3	0.65577	0.188479	15341422	0.568092	7.05324e-23	4.54893e-22	48.9825	37.0587
Rfc2	3	0.399155	0.173142	15341181	0.568083	6.89016e-33	5.89757e-32	33.193	20.6427
Cct4	3	0.804489	0.197234	15341080	0.568079	8.34486e-21	5.00917e-20	56.4912	45.1691
Mef2c	3	0.329233	0.170323	15340769	0.568068	2.54648e-44	2.77759e-43	26.9474	13.7038
Ndufb9	3	1.07331	0.213402	1.53406e+07	0.568062	3.86504e-19	2.1665e-18	66.8772	56.4772
Syce2	3	0.248921	0.174624	15340443	0.568056	6.50873e-68	1.07924e-66	20.9825	7.94681
Kpnb1	3	0.468311	0.189174	1.53356e+07	0.567878	1.42438e-28	1.08372e-27	36.7719	25.2652
Eif4h	3	0.715989	0.188775	1.53309e+07	0.567701	1.74322e-21	1.07193e-20	52.3509	41.1693
Wbp11	3	0.480525	0.169038	1.53303e+07	0.567681	1.26929e-26	9.2088e-26	39.8596	27.9458
Eif4a3	3	0.380523	0.166625	1.533e+07	0.56767	5.36511e-33	4.61358e-32	32.5614	20.2258
Oser1	3	0.536865	0.199399	15328823	0.567625	3.98656e-26	2.85309e-25	40.1404	28.7742
Cct2	3	1.02972	0.207844	15325192	0.567491	5.24608e-19	2.92142e-18	67.1579	54.8467
Chchd1	3	0.912051	0.208295	1.53229e+07	0.567406	9.89837e-20	5.68337e-19	59.9298	49.1795
Pmf1	3	0.220181	0.151494	15318781	0.567254	5.04063e-70	8.57603e-69	20.4912	7.42441
Arhgap19	3	0.199952	0.147645	15318280	0.567235	2.81796e-86	5.81033e-85	18.8772	5.68835
Kif2c	3	0.164623	0.142861	15317326	0.5672	1.14998e-153	4.72469e-152	15.9298	2.62783
Fbl	3	0.338562	0.158408	15315982	0.56715	1.60677e-36	1.50413e-35	29.8246	17.1917
Gmps	3	0.431235	0.183587	15310740	0.566956	5.21773e-30	4.14318e-29	34.386	22.5687
Acot9	3	0.492911	0.174096	1.53086e+07	0.566878	2.74108e-26	1.9719e-25	39.4386	27.5131
Txnl1	3	0.845865	0.189331	15307384	0.566832	1.08602e-19	6.22276e-19	59.4386	47.4276
Oxct1	3	0.412604	0.172597	15304083	0.566709	4.73596e-30	3.76602e-29	34.1754	22.2891
Reep4	3	0.227615	0.154679	15302034	0.566633	4.07166e-65	6.41576e-64	20.8421	7.96792
Parp2	3	0.30418	0.161018	15298591	0.566506	8.02631e-42	8.46349e-41	26.5965	13.994
Myo1g	3	0.383561	0.167919	1.52984e+07	0.566501	5.13625e-33	4.4202e-32	31.7193	19.2813
Hnrnpdl	3	0.78177	0.189513	1.52972e+07	0.566454	4.84165e-20	2.81048e-19	55.6491	44.4409
Txndc5	3	0.232169	0.147613	1.52967e+07	0.566436	1.69234e-60	2.44124e-59	21.614	8.675
Lage3	3	0.436036	0.166981	15296432	0.566426	3.04879e-28	2.30226e-27	36.2105	24.1359
Ttk	3	0.16298	0.141953	15295828	0.566404	1.29029e-155	5.38092e-154	15.6491	2.50646
Calm3	3	0.800224	0.19637	15292849	0.566293	2.85849e-20	1.67952e-19	54.3158	42.8896
Rbl1	3	0.242718	0.160972	15284361	0.565979	1.05996e-60	1.54103e-59	21.193	8.51142
Apip	3	0.345328	0.16448	1.52841e+07	0.565971	1.95631e-35	1.78759e-34	29.4737	17.1284
Rpl19	3	3.66551	0.239901	15283454	0.565945	9.06969e-17	4.67085e-16	99.7193	96.8339
Vps35	3	0.81888	0.188655	1.5283e+07	0.565929	2.02736e-19	1.15095e-18	57.6842	46.2034
Ube2e3	3	0.32969	0.153207	15280740	0.565845	2.9159e-35	2.64265e-34	29.5439	17.1548
Srsf1	3	0.530893	0.186985	15279258	0.56579	2.51049e-24	1.68781e-23	40.8421	29.7451
Rpf2	3	0.357339	0.182482	15275958	0.565668	5.4503e-37	5.16313e-36	28.1404	15.9833
Hcfc1	3	0.301671	0.159397	15274988	0.565632	2.58112e-40	2.6438e-39	26.5965	14.2209
Chil3	3	6.12338	0.545396	1.52725e+07	0.565539	1.36155e-16	6.96019e-16	94.807	90.6496
Rps24	3	5.23753	0.212904	15272206	0.565529	1.4118e-16	7.21046e-16	100	99.6042
Metap2	3	0.732095	0.17612	1.52706e+07	0.565471	6.81259e-20	3.9299e-19	54.4561	42.4569
Psmb7	3	0.80365	0.181387	15270312	0.565459	3.67934e-19	2.06553e-18	58.1754	46.1981
Mcm4	3	0.291003	0.177597	1.52676e+07	0.565358	6.81833e-48	7.93659e-47	23.5789	11.2606
Eif2a	3	0.541207	0.176449	1.52669e+07	0.565331	6.29087e-24	4.18624e-23	41.6842	29.8665
Rfc3	3	0.220134	0.161418	15261976	0.56515	3.28417e-76	6.09219e-75	18.8772	6.19492
Ska2	3	0.18932	0.15248	15260382	0.565091	2.4241e-109	6.49531e-108	16.7018	3.87842
Slc43a3	3	0.220473	0.161808	1.52601e+07	0.565082	3.53787e-73	6.29944e-72	19.0877	6.51153
Tbc1d31	3	0.179746	0.138852	15257922	0.565	4.57792e-100	1.09446e-98	17.193	4.3375
Anapc11	3	0.331099	0.160437	15256221	0.564937	1.98131e-35	1.80895e-34	28.6316	16.4582
Lamtor1	3	0.864675	0.185036	1.52561e+07	0.564934	1.73819e-18	9.52656e-18	60.3509	48.6834
Trip13	3	0.168169	0.140652	15251175	0.56475	6.59996e-122	2.03937e-120	16.0702	3.31381
Gm26522	3	0.453734	0.178025	15249358	0.564683	1.10781e-29	8.69087e-29	33.3333	20.8116
Vbp1	3	0.519899	0.178884	15248854	0.564664	5.6765e-24	3.78649e-23	40.2807	28.8797
Mrpl35	3	0.608435	0.181275	15245625	0.564545	1.46007e-21	9.02313e-21	45.4035	34.4678
Raly	3	0.5082	0.170341	15244840	0.564516	4.21057e-24	2.82052e-23	39.9298	28.4207
Gng2	3	0.991375	0.197682	15241944	0.564408	1.2102e-17	6.43256e-17	64.9123	53.079
Dcps	3	0.26544	0.146243	15240903	0.56437	9.58231e-44	1.0411e-42	24.4912	12.1841
Kdelr2	3	0.475003	0.168724	15240822	0.564367	5.99781e-25	4.14282e-24	38.2456	26.711
Xrn2	3	0.744841	0.176294	1.52403e+07	0.564348	3.17745e-19	1.7883e-18	54.4561	42.6943
[truncated: 10,412 more rows]

## Sheet: cluster_4
feature	cluster	avgExpr	logFC	statistic	AUC	pval	padj	pct_in	pct_out
[truncated: 11,093 more rows]

[truncated: 5 more sheets: cluster_5, cluster_6, cluster_7, cluster_8, cluster_9]
