# Supplementary material for: Transcription cofactor GRIP1 differentially affects myeloid cell–driven neuroinflammation and response to IFN-β therapy
Source: J Exp Med. 2020 Oct 12;218(1):e20192386. doi: 10.1084/jem.20192386 (PMC7555412; doi:10.1084/jem.20192386)
Supplement: Table S3 — reports differential expression analysis along slingshot trajectories. [file JEM_20192386_TableS3.xlsx]

## Sheet: Table Description
Table S3. Differential expression analysis along slingshot trajectories
gene_names - feature name (e.g. gene name).
gam.pval	nominal pvalue
gam.padj	Benjamini-Hochberg adjusted p value.
cluster – cluster name.
avgExpr - mean value of feature in a cluster.
logFC - log fold change between observations in a cluster vs out.
statistic - Wilcoxon rank sum U statistic.
AUC - area under the receiver operator curve.
pval - nominal p value.
padj - Benjamini-Hochberg adjusted p value.
pct_in - Percent of observations in the cluster with non-zero feature value.
pct_out - Percent of observations out of the cluster with non-zero feature value.
The details of slingshot trajectory analysis :https://www.bioconductor.org/packages/release/bioc/vignettes/slingshot/inst/doc/vignette.html#downstream-analysis
Specific code implementation:
https://gitlab.com/doliv071/scrna-workshop
scRNAseq_Workshop_Part2.rmd
scTools.r

## Sheet: Tr 3-5-9-2-4-6
gene_names	gam.pval	gam.padj	cluster	avgExpr	logFC	statistic	AUC	pval	padj	pct_in	pct_out
S100a9	0	0	6	10.6349	7.2345	4.78091e+07	0.977947	0	0	99.928	72.7071
Wfdc21	0	0	6	5.08251	3.99453	4.76531e+07	0.974756	0	0	99.82	42.4821
S100a8	0	0	6	10.4302	6.39003	47623462	0.974149	0	0	100	87.0894
Pglyrp1	0	0	6	4.0363	3.48853	47332900	0.968206	0	0	98.5601	27.4008
Lcn2	0	0	6	6.65795	5.24437	4.69294e+07	0.959953	0	0	98.7041	47.0167
Ptma	0	0	3	4.8876	1.84244	25473792	0.943293	0	0	100	90.6285
Ngp	0	0	6	7.5494	6.21432	4.54911e+07	0.930531	0	0	94.4924	32.4298
Arhgdib	0	0	6	4.33256	1.84966	45327199	0.927178	0	0	98.9921	91.016
Rac2	0	0	6	3.32108	1.97637	45113570	0.922809	0	0	97.3362	69.3829
Hp	0	0	6	3.94221	2.19356	4.50343e+07	0.921187	0	0	99.1001	74.588
Anxa1	0	0	6	4.88461	3.15081	4.49355e+07	0.919166	0	0	98.1641	69.0022
Camp	0	0	6	7.00034	5.9178	44813871	0.916678	0	0	91.3247	27.7872
Hmgb2	0	0	3	4.40911	2.32046	2.46803e+07	0.91391	0	0	100	78.8824
Dstn	0	0	6	2.87725	1.8562	43724363	0.894392	0	0	92.7646	59.717
Ifitm6	0	0	6	4.6913	3.20519	4.36483e+07	0.892836	0	0	93.6285	57.9668
S100a4	0	0	5	3.38723	2.05514	29645585	0.89019	0	0	96.9866	60.2023
S100a11	0	0	6	4.61156	1.80772	4.33247e+07	0.886217	0	0	99.676	93.9482
Serpinb1a	0	0	6	3.22501	2.67178	4.32222e+07	0.88412	0	0	86.7891	28.6908
F13a1	0	0	3	3.13688	1.91965	2.375e+07	0.87946	0	0	98.7368	55.8704
Ltf	0	0	6	4.49808	3.92765	42872238	0.876962	0	0	82.9374	17.8316
AA467197	0	0	7	5.74948	3.06262	45216972	0.871997	0	0	98.9601	69.635
Ngp	0	0	4	6.46968	4.96867	4.26288e+07	0.867778	0	0	98.2462	31.7768
Tkt	0	0	6	2.67187	1.75337	4.20104e+07	0.859333	0	0	89.2369	55.3472
Trem3	0	0	6	2.11374	1.6275	41927193	0.857631	0	0	84.9532	33.7709
Camp	0	0	4	5.65558	4.36473	42001151	0.855001	0	0	95.1324	27.1243
Ly6g	0	0	6	2.39248	2.07091	41664928	0.852266	0	0	79.5176	18.468
Lcn2	0	0	4	4.95224	3.27237	41694846	0.848765	0	0	99.1768	46.8946
S100a8	0	0	4	9.13202	4.89132	41637905	0.847606	0	0	100	87.0777
S100a9	0	0	4	9.21441	5.59487	4.14923e+07	0.844642	0	0	100	72.6709
Aldh2	0	0	6	2.29613	1.76859	41190140	0.842554	0	0	82.5774	34.6914
Ctss	0	0	1	5.61625	1.88313	42137051	0.840638	0	0	100	86.8334
Hmgb2	0	0	6	3.89831	1.90743	41088948	0.840484	0	0	97.4442	77.6622
Lrg1	0	0	6	2.07178	1.79291	4.10861e+07	0.840425	0	0	77.2138	19.3602
Ltf	0	0	4	3.31609	2.56141	4.11547e+07	0.837769	0	0	88.6543	16.8638
Pfn1	0	0	6	3.53373	1.46051	4.09337e+07	0.837308	0	0	96.8323	85.5779
Wfdc21	0	0	4	3.69974	2.39565	41114436	0.83695	0	0	99.3916	42.498
Anxa1	0	0	4	3.96618	2.0893	4.09977e+07	0.834573	0	0	99.2484	68.8033
Adpgk	0	0	6	1.68861	1.48618	4.07987e+07	0.834547	0	0	74.442	16.0359
Cd24a	0	0	6	2.21709	1.51273	4.07691e+07	0.833941	0	0	88.1569	41.0785
Retnlg	0	0	4	5.0261	3.42469	4.07465e+07	0.82946	0	0	95.4903	37.2824
Fth1	0	0	1	6.85012	1.89587	41512259	0.828174	0	0	99.9651	98.4869
Syne1	0	0	6	1.63507	1.43045	4.04794e+07	0.828016	0	0	73.5421	16.3314
Chil1	0	0	6	1.81573	1.47163	40430535	0.827016	0	0	78.0058	22.8321
F630028O10Rik	0	0	6	2.04632	1.61618	40301447	0.824376	0	0	79.5896	26.6849
Ifitm6	0	0	4	3.74253	2.10857	40485039	0.824138	0	0	98.4252	57.1721
Retnlg	0	0	6	5.22713	3.65434	40135189	0.820975	0	0	87.329	38.6237
Ccr2	0	0	5	3.04544	1.51897	2.7277e+07	0.819067	0	0	96.4286	64.9806
Cd177	0	0	6	1.95418	1.74475	39913633	0.816443	0	0	70.5184	14.0698
Pglyrp1	0	0	4	2.35898	1.54784	4.01008e+07	0.816317	0	0	94.8103	27.932
Ckap4	0	0	6	1.67827	1.40137	3.98917e+07	0.815993	0	0	73.3981	22.1218
Serpinb1a	0	0	4	2.21094	1.49899	39889966	0.812024	0	0	89.9069	28.1424
S100a10	0	0	3	3.47934	1.37916	21880674	0.81024	0	0	99.4386	76.5131
Mmp9	0	0	6	2.45355	2.08693	39522031	0.808432	0	0	71.8503	20.2523
Cd63	0	0	6	1.82805	1.41889	3.94871e+07	0.807718	0	0	75.9179	26.7189
Ncf1	0	0	6	1.98577	1.34301	39175220	0.801338	0	0	80.0576	43.8743
Rpl13	0	0	5	4.24778	1.16586	2.65842e+07	0.798262	0	0	98.8839	94.7643
F13a1	0	0	5	2.73864	1.52092	26554773	0.79738	0	0	92.2433	55.65
Rpsa	0	0	5	3.86411	1.35222	26524513	0.796471	0	0	96.875	88.2802
Ly6g	0	0	4	1.54711	1.09309	39089116	0.795722	0	0	81.5319	18.0924
Hmgn2	0	0	6	2.52586	1.65328	38839522	0.794471	0	0	80.5616	51.4547
Tmsb10	0	0	5	3.14422	1.61167	2.64065e+07	0.792929	0	0	88.058	70.2378
Itgb2l	0	0	6	1.31235	1.18362	38748491	0.792609	0	0	64.6868	11.3422
Clec4a2	0	0	6	2.10917	1.22917	38454767	0.786601	0	0	83.8733	53.0401
Rplp0	0	0	5	3.95163	1.14834	2.61569e+07	0.785432	0	0	97.4888	92.9563
Rps18	0	0	5	3.4096	1.2099	2.6123e+07	0.784415	0	0	95.3125	84.9978
Rflnb	0	0	6	1.27662	1.13781	38301385	0.783464	0	0	63.4629	12.0923
Rps19	0	0	5	3.7433	1.1157	2.60267e+07	0.781524	0	0	97.433	90.8739
Cpne3	0	0	6	1.68815	1.18349	3.8106e+07	0.779468	0	0	74.946	37.9361
Ms4a4c	0	0	9	3.76337	1.64054	39944366	0.778122	0	0	96.163	73.5414
Rack1	0	0	5	3.06967	1.17751	25902108	0.777782	0	0	92.9129	81.4625
F630028O10Rik	0	0	4	1.51235	0.99883	38207342	0.777772	0	0	82.7487	26.1347
Mmp9	0	0	4	1.58642	1.0839	3.80954e+07	0.775493	0	0	77.4875	19.3095
Plac8	0	0	9	5.66371	1.52338	39739256	0.774127	0	0	99.1851	92.02
Mmp8	0	0	4	3.52353	1.74672	38026250	0.774085	0	0	95.5619	61.5516
Fth1	0	0	7	6.50763	1.50765	4.00448e+07	0.772253	0	0	100	98.4708
Hdc	0	0	6	1.80699	1.329	37654698	0.770236	0	0	72.4622	30.1398
Retnlg	0	0	2	4.28755	2.53219	3.48536e+07	0.769336	0	0	92.126	38.5905
Cxcl2	0	0	2	4.36408	2.11064	3.48429e+07	0.769101	0	0	95.8661	60.9105
Slpi	0	0	6	2.53792	1.62335	3.75239e+07	0.767561	0	0	79.8056	49.2726
Klf2	0	0	6	2.20129	1.4644	3.74552e+07	0.766154	0	0	76.3499	42.7776
Trem3	0	0	4	1.44477	0.853697	37521748	0.763815	0	0	87.7237	33.284
Ms4a6b	0	0	9	3.12949	1.33575	39148008	0.762609	0	0	92.9032	72.4399
Syne1	0	0	4	0.979014	0.671439	3.74544e+07	0.762445	0	0	73.4073	16.3008
Cnn2	0	0	6	1.56421	1.23977	37272821	0.762424	0	0	65.5868	23.7527
Chil1	0	0	4	1.21846	0.780783	3.73982e+07	0.761301	0	0	79.5991	22.5287
Cxcr2	0	0	4	1.33889	0.844888	3.73651e+07	0.760627	0	0	80.9234	24.855
Mgst2	0	0	6	1.23354	1.06502	37140561	0.759719	0	0	60.5832	14.8767
Ctsc	0	0	7	4.02429	1.31376	3.93261e+07	0.758393	0	0	99.4968	80.983
Crip1	0	0	5	2.41914	1.36009	25214115	0.757123	0	0	80.6362	54.4716
Adpgk	0	0	4	0.985077	0.672199	37182054	0.7569	0	0	72.1904	16.3406
Cd52	0	0	6	4.245	0.973442	3.68543e+07	0.753863	0	0	98.6321	97.4599
R3hdm4	0	0	6	1.35907	1.08457	36815275	0.753065	0	0	63.8229	23.3095
Mndal	0	0	9	2.4966	1.26354	38633023	0.752577	0	0	86.7912	61.1726
Cxcr2	0	0	2	1.39154	0.892999	34009186	0.750698	0	0	77.7559	26.1045
Cebpe	0	0	6	1.26464	1.16815	3.66802e+07	0.750301	0	0	54.8236	7.81339
Lgals1	0	0	8	2.03781	1.20991	3.90848e+06	0.750144	1.4784e-50	8.3673e-49	75.6757	47.5469
Ms4a6d	0	0	7	3.11638	1.27618	3.88577e+07	0.74936	0	0	97.417	69.0601
Vcan	0	0	5	1.62457	1.14928	24904152	0.747816	0	0	68.9732	29.8052
Cd24a	0	0	4	1.6888	0.901873	3.67024e+07	0.747136	0	0	91.3744	40.5244
Ms4a4c	0	0	7	3.52831	1.36859	3.86828e+07	0.745988	0	0	98.0543	73.1705
Mxd1	0	0	6	2.04858	1.19771	36453891	0.745673	0	0	77.6458	48.7328
Ms4a6c	0	0	9	4.1134	1.24291	3.81752e+07	0.743658	0	0	97.1138	80.9191
Hdc	0	0	4	1.31423	0.759143	3.63894e+07	0.740765	0	0	80.136	28.8818
Psap	0	0	5	3.09421	1.071	24621883	0.73934	1.1605e-247	2.0434e-245	90.4018	81.5217
Itgb2l	0	0	4	0.739552	0.520879	36283038	0.738599	0	0	63.4216	11.4947
Rps2	0	0	5	3.14244	1.00878	2.45538e+07	0.737296	4.71175e-243	7.46678e-241	91.3504	83.7979
Limd2	0	0	6	1.34353	1.00339	36016516	0.736726	0	0	63.2469	26.844
Ctss	0	0	7	5.19839	1.40654	3.81952e+07	0.736584	0	0	100	86.7433
Ifi203	0	0	9	2.4253	1.2206	37800762	0.736365	0	0	85.399	58.9065
Ltb4r1	0	0	6	1.30784	1.02633	35989573	0.736175	0	0	60.3672	22.2639
Ccl9	0	0	5	2.50049	1.10936	24505276	0.735838	2.18377e-250	3.90719e-248	90.4018	61.9189
Cxcr2	0	0	6	1.59967	1.14606	3.59293e+07	0.734942	0	0	65.5868	27.327
G0s2	0	0	6	1.51889	1.22028	35895801	0.734257	0	0	60.1152	17.8145
Ifi209	0	0	7	2.17399	1.00044	3.80333e+07	0.733462	0	0	90.0369	58.1834
Crip1	0	0	3	2.20279	1.10114	1.97882e+07	0.732756	7.74639e-206	4.69567e-204	86.5263	54.5354
Clec4d	0	0	2	2.01977	0.968574	33155241	0.731848	0	0	89.8031	54.1489
Lgals1	0	0	3	1.73305	0.956684	19761473	0.731766	2.27947e-218	1.52326e-216	79.0877	45.5596
Slc2a3	0	0	6	1.11536	0.917911	35705233	0.730359	0	0	57.0554	17.036
Ifi209	0	0	9	2.27273	1.11379	37470292	0.729927	0	0	84.6859	59.1532
Dstn	0	0	4	2.01598	0.859753	3.58535e+07	0.729855	0	0	94.0587	59.4813
Mrgpra2b	0	0	6	1.05079	0.900787	35661335	0.729461	0	0	54.7156	12.9219
Tmsb10	0	0	3	2.70745	1.11084	19677801	0.728668	5.29318e-187	2.78281e-185	93.9649	70.1388
Ifi203	0	0	7	2.24269	1.00922	37753063	0.728058	0	0	89.366	58.1719
Prr13	0	0	6	1.91583	1.05606	35541573	0.727011	0	0	76.2419	55.3131
Rac2	0	0	4	2.37426	0.880884	35562044	0.723922	0	0	97.2083	69.3778
Ptma	0	0	8	4.18255	1.02152	3.76699e+06	0.722989	4.51806e-35	1.56133e-33	97.2973	91.2064
G0s2	0	0	4	1.06341	0.693519	35424563	0.721124	0	0	63.8153	17.188
Slc2a3	0	0	4	0.749402	0.494629	35292793	0.718441	0	0	62.7774	16.0903
Arhgdib	0	0	4	3.4009	0.771641	35253929	0.71765	4.01176e-300	5.56281e-298	99.4989	90.9282
Mxd1	0	0	4	1.69373	0.787554	3.52501e+07	0.717572	0	0	89.2269	46.8661
Ckap4	0	0	4	0.955836	0.565401	3.5191e+07	0.71637	0	0	69.4703	22.6994
Fn1	0	0	5	2.90488	1.16677	23813439	0.715064	2.34845e-206	2.41216e-204	90.5134	65.169
Mrgpra2b	0	0	4	0.662185	0.451246	3.49391e+07	0.711242	0	0	57.6593	12.4161
Dgat1	0	0	6	1.03771	0.89364	3.47448e+07	0.710714	0	0	50.7919	13.0753
Hmgb2	0	0	4	3.12373	1.0115	3.48084e+07	0.708581	9.20132e-278	1.06323e-275	98.7115	77.4428
Ccr2	0	0	9	2.52483	1.01086	3.6369e+07	0.708473	1.34486e-297	8.2881e-295	86.7912	64.5287
Rpsa	0	0	8	3.46569	0.845626	3.67405e+06	0.705151	5.80853e-30	1.66496e-28	98.4556	88.9148
Slfn4	0	0	4	1.18286	0.611543	34577118	0.703873	0	0	76.4853	31.8394
Mgst2	0	0	4	0.698026	0.445381	34445838	0.7012	0	0	58.5898	15.1519
Hmgn2	0	0	4	1.78264	0.793448	3.44095e+07	0.70046	2.41064e-279	2.84481e-277	85.791	50.5972
Csf3r	0	0	2	1.20394	0.66667	3.16416e+07	0.698437	1.66679e-294	1.08763e-291	72.7953	35.0078
Slpi	0	0	4	1.81679	0.789102	3.43077e+07	0.698388	2.2045e-277	2.52108e-275	86.1489	48.2368
Lrg1	0	0	4	0.989269	0.540012	34305857	0.698351	0	0	65.2112	21.2149
S100a11	0	0	4	3.66317	0.710263	3.43028e+07	0.698288	2.21416e-249	1.94934e-247	99.7137	93.937
Cpne3	0	0	4	1.14697	0.55739	3.42635e+07	0.697489	3.76013e-303	5.4883e-301	78.9549	37.2654
Klf2	0	0	4	1.53949	0.698763	3.42028e+07	0.696254	1.14939e-285	1.44888e-283	82.2835	41.8041
Cd177	0	0	4	0.953065	0.586134	3.41668e+07	0.695519	0	0	58.3035	15.9595
S100a9	0	0	2	6.71822	2.66352	31397688	0.693053	4.14301e-221	1.35172e-218	99.5669	73.1218
Clec4a3	0	0	5	1.62341	0.825242	23069725	0.692732	1.11078e-184	8.99409e-183	72.9911	46.6799
Ceacam10	0	0	6	0.921119	0.804541	33831453	0.69203	0	0	45.6803	10.2853
Fth1	0	0	2	6.1929	1.11083	3.13363e+07	0.691698	3.24668e-215	1.00043e-212	99.9606	98.5142
Mxd1	0	0	2	1.67043	0.749725	31335126	0.691672	2.0517e-240	8.42945e-238	83.8976	48.2283
Trem1	0	0	2	1.40166	0.689912	3.13256e+07	0.691461	1.76904e-254	8.53214e-252	77.2835	41.5172
Clec4a2	0	0	4	1.63003	0.675007	3.39649e+07	0.69141	5.02958e-252	4.53603e-250	90.5154	51.9565
Cd9	0	0	6	2.36934	0.921866	33774545	0.690866	9.8934e-241	2.2864e-239	88.8049	60.6944
Trem1	0	0	4	1.31723	0.602037	33907542	0.690242	2.75447e-272	2.93801e-270	81.5676	40.3196
S100a8	0	0	2	6.89882	2.27043	3.11839e+07	0.688333	4.38829e-208	1.10635e-205	99.9606	87.2673
Rflnb	0	0	4	0.649034	0.411522	33793078	0.687912	0	0	54.3665	13.4911
S100a4	0	0	3	2.33207	0.880839	18568416	0.687587	5.63743e-130	1.87796e-128	89.4737	61.4796
Prdx5	0	0	6	4.04794	0.742417	33611279	0.687527	3.3317e-222	7.03972e-221	99.2081	94.0846
Ceacam10	0	0	4	0.564635	0.392139	33751659	0.687069	0	0	49.2842	9.68035
S100a4	0	0	9	2.30054	0.920795	35262169	0.686913	1.79156e-243	5.5205e-241	83.6672	60.0195
Hdc	0	0	2	1.21135	0.630804	3.11123e+07	0.686754	1.25968e-276	6.98682e-274	70.5512	30.9767
Cd63	0	0	4	1.03051	0.495907	3.37273e+07	0.686574	0	0	71.1525	27.4315
Stfa2l1	0	0	2	1.02993	0.742568	31096322	0.686401	0	0	51.1024	14.039
Aldh2	0	0	4	1.28091	0.593639	33703686	0.686093	2.32859e-275	2.58311e-273	76.1274	35.6728
Prdx1	0	0	7	3.16972	0.883549	3.54769e+07	0.684163	3.22946e-228	2.79878e-226	96.5783	81.4487
Mmp8	0	0	2	2.98215	1.10337	30992595	0.684111	1.45477e-206	3.5082e-204	90.1181	62.8112
Rpsa	0	0	3	3.33022	0.751999	18446081	0.683057	4.59976e-118	1.36067e-116	98.2456	88.3436
Egr1	0	0	6	1.54859	1.00871	3.33306e+07	0.681786	2.75719e-281	7.88288e-280	58.7473	32.6798
Egr1	0	0	4	1.17724	0.579263	33468070	0.681296	3.96022e-281	4.88119e-279	69.7924	30.9009
Ms4a6d	0	0	9	2.86023	0.974114	34946470	0.680763	4.98643e-221	1.12887e-218	85.9423	71.0573
Hmgn2	0	0	3	1.68623	0.632478	1.83589e+07	0.679827	9.94057e-125	3.13269e-123	85.5439	53.1581
Orm1	0	0	6	0.830419	0.736478	33226143	0.679649	0	0	42.0446	8.13729
Fpr1	0	0	4	0.675391	0.397917	33350526	0.678903	0	0	56.9077	18.6725
Ncf1	0	0	4	1.3011	0.550762	3.3297e+07	0.677814	9.86867e-232	7.93284e-230	80.5297	43.7664
Prr13	0	0	4	1.50298	0.578567	3.32948e+07	0.677769	1.60283e-216	1.12533e-214	87.3658	53.5263
Rps18	0	0	8	3.02355	0.726689	3527448	0.677014	9.32433e-23	1.96271e-21	91.1197	85.8378
Mndal	0	0	7	2.06554	0.761225	35101320	0.67692	2.78569e-219	2.28901e-217	85.9779	61.259
Prdx5	0	0	7	4.02031	0.718718	3.50336e+07	0.675614	7.6249e-207	5.75395e-205	99.7316	93.935
Fn1	0	0	3	2.68291	0.905516	1.81868e+07	0.673455	8.39037e-110	2.26458e-108	87.8596	65.8593
S100a10	0	0	8	3.01169	0.825552	3505273	0.672758	6.57955e-22	1.33188e-20	88.0309	77.9888
Asprv1	0	0	2	0.855126	0.583356	3.04602e+07	0.67236	0	0	50.1969	15.5865
Trem1	0	0	6	1.49713	0.809785	32832635	0.671599	7.14732e-221	1.49313e-219	64.5788	43.039
Csf3r	0	0	4	0.994497	0.433574	32911631	0.669969	1.00177e-234	8.29299e-233	72.2978	34.541
Mmp8	0	0	6	3.14691	1.30906	32749388	0.669896	5.5517e-190	1.00465e-188	70.9503	65.4677
Fcnb	0	0	6	0.92221	0.833673	32583557	0.666504	0	0	38.4809	6.94397
Slfn4	0	0	6	1.30779	0.755635	32558060	0.665983	1.36465e-228	2.96245e-227	59.4672	34.5664
Vim	0	0	7	4.06994	0.579158	3.45254e+07	0.665813	1.30943e-184	8.1148e-183	98.4569	96.0736
St3gal5	0	0	6	0.752852	0.652333	32500049	0.664796	0	0	40.2088	10.1602
Plac8	0	0	7	5.2222	1.00937	34412480	0.663635	6.74771e-180	3.98151e-178	99.1614	92.0092
Hp	0	0	4	2.7104	0.767999	32559601	0.662803	1.40406e-170	6.43604e-169	97.8883	74.7583
R3hdm4	0	0	4	0.738711	0.366616	3.24925e+07	0.661436	2.40941e-258	2.3041e-256	59.1625	24.0132
Trib1	0	0	6	1.3355	0.741483	32327212	0.661261	3.66976e-199	6.87646e-198	59.7552	41.6922
Rpl13	0	0	8	3.73014	0.552713	3.44266e+06	0.66074	5.37038e-19	9.32295e-18	98.0695	95.0887
Trib1	0	0	4	1.07554	0.440886	32439494	0.660358	6.61853e-198	4.03403e-196	75.1969	39.2219
AA467197	0	0	2	4.28517	1.31406	29899158	0.659975	3.47796e-153	4.59297e-151	92.5984	71.266
Slfn4	0	0	2	1.13602	0.549319	29890055	0.659775	1.39855e-196	3.10282e-194	66.2992	33.9258
Asprv1	0	0	4	0.656749	0.361882	32355327	0.658645	0	0	49.4273	15.2087
Ccr2	0	0	3	2.36096	0.753592	1.77852e+07	0.658584	5.36398e-92	1.17594e-90	94.5965	65.7274
Rack1	0	0	8	2.61036	0.622558	3429789	0.658271	1.48594e-18	2.50129e-17	86.8726	82.4129
Rplp0	0	0	8	3.47675	0.579835	3.42608e+06	0.657559	2.57252e-18	4.24026e-17	97.2973	93.3042
Prdx1	0	0	1	3.08587	0.77999	3.29549e+07	0.657453	7.26073e-162	6.76834e-160	94.5143	81.8888
Ms4a6d	0	0	1	2.73213	0.820457	32911512	0.656588	1.64751e-162	1.5488e-160	91.8588	70.161
Tkt	0	0	4	1.65537	0.576943	32248256	0.656465	1.35051e-166	5.89809e-165	86.1131	55.8128
Lgals1	0	0	5	1.48719	0.706	2.18211e+07	0.655237	1.00852e-121	4.66147e-120	63.4487	46.4055
Ms4a6c	0	0	3	3.8899	0.902918	1.76835e+07	0.654818	2.79706e-85	5.71414e-84	99.7895	82.0168
Rps2	0	0	3	2.80632	0.627852	1.76739e+07	0.654462	8.08491e-85	1.6396e-83	95.2982	83.6473
Marcksl1	0	0	2	1.23404	0.59478	2.96455e+07	0.654377	5.12387e-171	8.35869e-169	67.2835	39.9417
Orm1	0	0	4	0.460673	0.308644	32040239	0.65223	0	0	40.4438	8.36082
Csf3r	0	0	6	1.229	0.704703	3.18699e+07	0.651907	5.14908e-187	9.10985e-186	57.3434	36.936
Plac8	0	0	5	5.23554	0.959413	21708419	0.651855	2.16777e-100	7.70739e-99	99.721	92.4128
Stfa2l1	0	0	4	0.732005	0.40803	3.20145e+07	0.651706	0	0	46.6356	14.2134
Ctsc	0	0	1	3.64703	0.865926	32627089	0.650914	7.34542e-149	5.90455e-147	98.0783	81.3406
Rps18	0	0	3	2.86158	0.59725	17562780	0.650349	2.1916e-80	4.27266e-79	96.4211	85.1142
Ly86	0	0	9	1.3918	0.586196	3.32103e+07	0.646941	1.21047e-161	1.50873e-159	67.2326	49.4062
AA467197	0	0	1	4.20041	1.2396	32421921	0.64682	6.74022e-143	5.05198e-141	92.6275	70.869
Ccl9	0	0	9	2.12808	0.747409	33197694	0.646696	3.6047e-150	3.92029e-148	76.7402	62.343
Marcksl1	0	0	4	1.05804	0.399411	31753901	0.646402	7.97993e-167	3.49887e-165	73.2283	38.602
Rpl13	0	0	3	3.66588	0.517621	17441150	0.645845	1.48631e-75	2.72073e-74	99.4386	94.8024
Clec4a3	0	0	9	1.45936	0.688055	3.30581e+07	0.643978	3.7311e-159	4.59879e-157	63.3956	46.5607
S100a10	0	0	9	2.79582	0.700433	3.30263e+07	0.643358	1.45753e-138	1.39382e-136	90.4584	76.0312
Zmpste24	0	0	6	0.765707	0.611719	31450047	0.643318	5.03335e-286	1.46934e-284	39.7408	14.8028
Cxcl2	0	0	7	3.46095	1.10624	3.33532e+07	0.643208	3.57933e-144	1.56939e-142	83.8645	62.0811
Rps2	0	0	8	2.78044	0.565247	3342092	0.641439	4.17985e-15	5.73141e-14	87.6448	84.4211
Rplp0	0	0	3	3.38768	0.519742	17320443	0.641375	4.04765e-71	6.96133e-70	98.9474	92.9344
Cd9	0	0	7	2.17572	0.705821	3.32569e+07	0.64135	6.62793e-141	2.817e-139	82.1872	61.5004
Cebpe	0	0	4	0.5161	0.301724	31427952	0.639766	0	0	40.3006	10.0785
S100a10	0	0	7	2.79199	0.697389	33138223	0.639062	8.37683e-132	3.22653e-130	93.8276	75.424
Grina	0	0	6	1.51483	0.72576	31237415	0.638969	2.30214e-140	3.08798e-139	61.4831	48.0339
Slc7a11	0	0	2	1.7593	0.594043	28908588	0.63811	1.0785e-121	9.20293e-120	80.6299	54.5246
Psap	0	0	1	2.6564	0.627069	3.1958e+07	0.637565	3.54339e-124	2.03662e-122	88.1901	81.3406
Ms4a6c	0	0	7	3.78773	0.86401	33058568	0.637526	3.26183e-128	1.21015e-126	98.9265	80.5749
Prdx1	0	0	3	3.01281	0.642288	17205293	0.637111	2.85877e-67	4.67733e-66	98.9474	82.5128
Vcan	0	0	3	1.04168	0.500301	17189818	0.636538	9.04338e-94	2.01442e-92	57.1228	31.4548
Timp2	0	0	6	0.639887	0.543749	31037236	0.634874	0	0	34.1613	9.20559
Zmpste24	0	0	4	0.451847	0.248539	31184516	0.634811	1.53244e-254	1.41662e-252	42.9134	14.276
Cd81	0	0	6	0.555035	0.411655	31006528	0.634246	9.18264e-301	2.85331e-299	36.8611	11.1092
Rps19	0	0	3	3.20415	0.514406	1.71072e+07	0.633479	1.28276e-63	1.96543e-62	98.5263	90.9187
St3gal5	0	0	4	0.383562	0.224951	31064327	0.632364	3.74738e-300	5.26199e-298	38.5827	10.3913
Ly86	0	0	5	1.3368	0.489514	21029311	0.631463	7.03527e-85	2.08113e-83	66.2946	50.6027
Ms4a6b	0	0	5	2.58582	0.656792	20999849	0.630578	8.40814e-76	2.21547e-74	90.625	73.9292
Hp	0	0	5	2.57832	0.58177	20987354	0.630203	4.53564e-75	1.17831e-73	89.5089	76.8134
Rps19	0	0	8	3.20647	0.486942	3.28207e+06	0.62992	6.07231e-13	7.15835e-12	96.5251	91.3854
Vim	0	0	3	4.0112	0.46844	16973855	0.628541	4.25469e-59	6.02006e-58	99.9298	96.1585
Egr1	0	0	2	1.06708	0.445168	28472806	0.628491	2.4352e-131	2.32877e-129	59.8031	32.8773
Cd9	0	0	1	2.14265	0.66255	3.14971e+07	0.62837	9.66024e-113	4.78398e-111	78.5465	62.2359
Slc7a11	0	0	4	1.66262	0.490576	3.08649e+07	0.628305	5.18765e-114	1.19391e-112	86.9363	53.1453
Cd81	0	0	4	0.404587	0.237674	30840508	0.627808	4.01316e-274	4.40772e-272	38.1174	10.8861
Cnn2	0	0	4	0.776115	0.327573	30829265	0.627579	8.17526e-160	3.32191e-158	53.8296	25.583
Grina	0	0	4	1.21879	0.383331	30824993	0.627492	5.11215e-119	1.2602e-117	75.8053	45.7456
Limd2	0	0	4	0.724363	0.286742	30780554	0.626588	1.19124e-149	4.30436e-148	56.6213	27.8637
Fn1	0	0	1	2.41604	0.669332	31345580	0.625347	1.7105e-106	7.74471e-105	81.3417	65.1193
Ms4a6b	0	0	7	2.50197	0.603466	3.2421e+07	0.625231	9.84405e-108	2.96739e-106	90.9091	72.7393
Ctsc	0	0	9	3.45764	0.64866	3.20518e+07	0.624374	3.78032e-104	2.34275e-102	91.8506	82.3131
Fpr1	0	0	6	0.808097	0.55121	30504726	0.623981	5.21323e-174	8.39337e-173	41.0367	21.2126
Ctss	0	0	2	4.77357	0.886449	28148748	0.621338	1.53229e-87	7.05299e-86	98.7795	87.2449
Ifitm6	0	0	5	2.38205	0.50321	20675021	0.620824	1.33253e-67	3.07954e-66	89.9554	60.2131
Ctss	0	0	9	4.76693	0.899286	3.17731e+07	0.618944	3.77437e-95	2.1146e-93	99.5925	86.8395
Rack1	0	0	3	2.41674	0.452679	16640562	0.616199	7.11615e-49	8.44273e-48	92.1404	81.7424
Asprv1	0	0	6	0.910367	0.655206	3.01058e+07	0.615821	8.49141e-175	1.37311e-173	37.041	17.1951
Ccl9	0	0	3	1.96339	0.510392	16604027	0.614846	1.07871e-49	1.30492e-48	83.8596	62.9624
Ms4a6c	0	0	5	3.75852	0.776702	20473378	0.614769	2.15593e-58	4.25547e-57	99.2746	81.7155
Dgat1	0	0	4	0.458135	0.222778	30172079	0.614201	3.87911e-183	2.0589e-181	39.3701	14.8561
Chil1	0	0	2	0.822171	0.316943	27805198	0.613755	2.14737e-115	1.64281e-113	53.5039	27.0576
Rac2	0	0	8	2.02183	0.412919	3.1947e+06	0.613151	2.46758e-10	2.27539e-09	83.3977	73.0626
Cd9	0	0	2	2.04552	0.539624	2.76935e+07	0.611289	3.36298e-77	1.25186e-75	85.2362	61.5777
Cxcl2	0	0	4	3.24989	0.849884	29961683	0.609918	2.52967e-81	3.00124e-80	90.0143	61.3355
Ltb4r1	0	0	4	0.628399	0.239845	29913538	0.608938	8.92104e-123	2.3285e-121	48.6399	24.0928
S100a10	0	0	5	2.70209	0.554208	20271213	0.608699	7.31944e-53	1.27664e-51	91.5179	76.8241
Wfdc21	0	0	2	1.86797	0.26891	2.75301e+07	0.607683	1.11801e-78	4.44519e-77	84.4488	45.4362
Fpr1	0	0	2	0.535181	0.232074	2.74413e+07	0.605723	6.51914e-118	5.09274e-116	43.7008	21.0978
Timp2	0	0	4	0.326984	0.181616	29724527	0.60509	6.19114e-211	4.0638e-209	31.7466	9.5666
Fcnb	0	0	4	0.401661	0.231161	29686668	0.60432	1.32849e-229	1.04517e-227	30.1718	8.2357
Pfn1	0	0	4	2.6312	0.415881	29682795	0.604241	1.75788e-70	1.59838e-69	96.8862	85.5591
Cd9	0	0	4	1.96992	0.459815	29531547	0.601162	2.31225e-69	2.03086e-68	92.5197	60.0785
Slpi	0	0	2	1.41985	0.324396	2.71802e+07	0.59996	1.89413e-66	5.93549e-65	75.3937	50.3084
Lcn2	0	0	2	2.14581	0.0196856	2.71342e+07	0.598944	7.34645e-65	2.24502e-63	85.315	49.6131
Slc7a11	0	0	7	1.60282	0.425807	31042635	0.598649	7.31592e-72	1.30266e-70	72.7944	55.2055
G0s2	0	0	2	0.745238	0.320163	27059731	0.5973	3.33489e-101	2.01054e-99	41.6929	21.0025
Grina	0	0	2	1.16303	0.314173	27000844	0.596	3.87274e-63	1.11009e-61	69.7638	47.0341
Rpl13	0	0	9	3.50177	0.370927	30538544	0.594896	3.64288e-61	9.8803e-60	97.5212	94.722
Clec4d	0	0	1	1.50611	0.388776	29763697	0.593789	9.66581e-63	2.16612e-61	69.7764	56.766
Stfa2l1	0	0	6	0.96767	0.680526	29012306	0.593453	2.03684e-120	2.31502e-119	32.4694	16.4791
Clec4d	0	0	4	1.44982	0.322045	2.914e+07	0.593191	9.12167e-61	6.34002e-60	83.5004	54.6354
Cd24a	0	0	2	1.18455	0.312973	2.68732e+07	0.593182	7.40113e-61	2.0322e-59	67.6378	44.6288
Vim	0	0	9	3.84321	0.312924	30426245	0.592708	1.8615e-58	4.75797e-57	97.0458	96.3169
Vcan	0	0	9	0.953016	0.440283	30330492	0.590843	3.31807e-79	1.38373e-77	44.6859	31.3178
Ptma	0	0	1	3.54508	0.431703	2.95983e+07	0.590489	1.54164e-54	2.86937e-53	98.6373	90.0822
Ms4a6d	0	0	2	2.44901	0.482207	2.67397e+07	0.590235	4.2827e-50	8.91333e-49	87.126	71.2267
Aldh2	0	0	5	1.06296	0.322672	19581965	0.588002	2.36503e-43	3.19553e-42	54.2411	39.9645
Rplp0	0	0	9	3.18211	0.324761	3.01668e+07	0.587654	1.84436e-52	4.0919e-51	95.0764	93.0641
Ctsc	0	0	2	3.33975	0.499259	26607755	0.587323	2.37931e-46	4.36259e-45	91.6142	82.5634
Ifi209	0	0	2	1.61458	0.336621	26562024	0.586314	1.75856e-47	3.34037e-46	77.9921	60.6863
Crip1	0	0	9	1.53268	0.413833	3.00824e+07	0.58601	7.54936e-55	1.78181e-53	64.9236	55.3956
Trib1	0	0	2	0.890488	0.223208	2.65464e+07	0.585969	7.33991e-54	1.6719e-52	62.5984	41.5284
Clec4d	0	0	7	1.45298	0.3292	30350138	0.585294	6.06487e-54	7.86873e-53	75.0419	55.7746
Slc7a11	0	0	6	1.60359	0.421782	28514745	0.583276	7.08466e-49	3.83928e-48	63.6069	56.8587
Arhgdib	0	0	3	2.97956	0.262873	15686423	0.580867	1.97144e-24	1.33267e-23	98.3158	91.6363
Ifi203	0	0	2	1.66991	0.329928	2.63151e+07	0.580863	6.58582e-42	1.05879e-40	75.5512	60.9105
Tmsb10	0	0	9	1.95735	0.330874	29740987	0.579359	2.91567e-44	5.06951e-43	77.1817	70.8967
Rpsa	0	0	9	2.91498	0.332172	29684296	0.578255	3.2569e-42	5.35241e-41	92.5637	88.4401
Cd52	0	0	5	3.57188	0.183758	19227812	0.577368	2.35346e-27	1.78204e-26	97.2656	97.6539
Rack1	0	0	9	2.25959	0.308456	2.96112e+07	0.57683	6.50846e-41	1.03288e-39	85.0934	82.0263
Rps18	0	0	9	2.57855	0.318474	2.9602e+07	0.576651	1.25017e-40	1.95602e-39	89.3718	85.3193
Rps19	0	0	9	2.98017	0.297435	2.9548e+07	0.575599	1.7374e-39	2.62932e-38	93.7182	91.0676
Arhgdib	0	0	5	2.93229	0.216234	19126436	0.574324	2.20795e-25	1.54528e-24	96.0379	91.7241
Mmp9	0	0	2	0.678316	0.0310465	2.59033e+07	0.571773	1.75137e-50	3.66565e-49	44.7638	24.7982
Cd52	0	0	4	3.63455	0.266866	2.80748e+07	0.571508	4.9231e-34	1.50695e-33	99.5705	97.3097
Mndal	0	0	2	1.66218	0.281595	25833252	0.570227	9.19727e-32	1.07169e-30	77.0866	63.1364
Prdx1	0	0	9	2.7054	0.338946	29248142	0.569758	5.36968e-34	6.76116e-33	91.545	82.3303
Cxcl2	0	0	1	2.97429	0.532547	2.85578e+07	0.569731	1.90891e-34	2.1498e-33	74.7729	63.7147
Plac8	0	0	2	4.74694	0.441474	2.5497e+07	0.562804	1.06704e-24	9.69425e-24	96.4173	92.5768
Klf2	0	0	2	1.06086	0.142015	2.54664e+07	0.562129	4.73965e-28	4.91373e-27	64.0551	44.9765
Prdx5	0	0	1	3.64372	0.2757	28155566	0.561706	2.90126e-26	2.45865e-25	96.6108	94.4844
Ms4a4c	0	0	2	2.65567	0.33784	25300752	0.558473	7.18757e-22	5.72374e-21	86.1024	75.4878
Fn1	0	0	2	2.11689	0.3155	2.52742e+07	0.557886	6.38079e-22	5.09958e-21	78.8976	65.7603
Psap	0	0	3	2.37199	0.273734	1.49701e+07	0.554343	6.32212e-12	2.59649e-11	91.7895	81.5894
Prdx5	0	0	4	3.65894	0.29227	27177868	0.553249	1.33413e-19	2.54155e-19	99.1768	94.0849
Tmsb10	0	0	8	1.90535	0.234034	2881708	0.553079	0.0029425	0.00861471	73.7452	71.7801
Serpinb1a	0	0	3	0.85393	-0.0683386	1.49166e+07	0.552361	2.02966e-14	9.45829e-14	54.7368	35.2488
Ly86	0	0	4	0.98436	0.108969	27108674	0.551841	8.75718e-21	1.73316e-20	69.8282	49.1469
Klf2	0	0	5	1.12193	0.203257	1.83678e+07	0.551543	5.69593e-15	2.35589e-14	53.2924	46.7822
Ms4a4c	0	0	5	2.65218	0.32042	1.82971e+07	0.549422	3.29064e-12	1.13752e-11	90.8482	75.4574
Prdx5	0	0	2	3.65206	0.280256	24837497	0.548247	3.24292e-15	1.81228e-14	98.5433	94.2476
Rps2	0	0	1	2.38083	0.184342	2.74788e+07	0.548206	1.06071e-16	5.92173e-16	86.478	84.1327
Ms4a6b	0	0	2	2.194	0.236711	2.48197e+07	0.547855	3.39688e-15	1.89545e-14	84.5276	74.0973
Clec4a2	0	0	3	1.18343	0.146066	14788156	0.547605	4.0352e-10	1.48171e-09	68.7719	56.377
Grina	0	0	1	1.06638	0.207508	27405628	0.546745	8.64786e-18	5.1245e-17	52.0615	49.509
Marcksl1	0	0	7	0.835489	0.143009	28277559	0.545325	2.01661e-18	1.01591e-17	51.3922	41.9718
Marcksl1	0	0	6	0.864387	0.17482	26588781	0.54388	1.85646e-16	4.71468e-16	48.2721	42.573
Vcan	0	0	4	0.568537	-0.00907575	26679884	0.543112	2.16996e-18	3.98466e-18	46.1346	31.2024
Ms4a6c	0	0	2	3.34069	0.331942	24518887	0.541215	1.50154e-11	6.50395e-11	90.748	82.1933
Slc7a11	0	0	1	1.41611	0.205691	27111900	0.540885	2.77837e-13	1.30154e-12	60.4472	57.3427
Slc2a3	0	0	2	0.352807	0.0345108	24357619	0.537655	3.97383e-17	2.48348e-16	30.6299	21.3333
Cnn2	0	0	5	0.601028	0.117941	17895802	0.537371	8.21549e-11	2.58537e-10	35.8259	28.842
S100a11	0	0	2	3.16366	0.129506	2.43255e+07	0.536946	1.58902e-09	5.93702e-09	98.1496	94.242
Prdx1	0	0	2	2.59884	0.209519	2.42623e+07	0.535551	5.90441e-09	2.09258e-08	89.5276	82.8269
Clec4a3	0	0	2	0.920589	0.0569405	2.42399e+07	0.535057	7.81934e-10	3.00034e-09	59.7638	47.4602
F630028O10Rik	0	0	2	0.638031	-0.0142291	24192816	0.534017	4.4372e-11	1.86517e-10	44.4094	32.4008
Crip1	0	0	8	1.36158	0.185273	2.77974e+06	0.533508	0.0528782	0.101819	57.1429	56.7679
S100a4	0	0	8	1.7465	0.236675	2777219	0.533024	0.0606935	0.11396	57.529	63.5134
Ly86	0	0	3	0.950235	0.0644054	1.4377e+07	0.532381	1.48981e-05	3.79744e-05	62.7368	51.1741
Tkt	0	0	5	1.22778	0.0770096	1.77296e+07	0.53238	2.76743e-06	5.95289e-06	61.4397	59.8257
Prr13	0	0	2	1.04671	0.0490797	2.40338e+07	0.530506	2.26864e-07	6.91186e-07	69.5669	56.5429
Pglyrp1	0	0	2	0.785199	-0.272112	24022434	0.530256	1.18365e-08	4.08024e-08	52.5197	34.9069
Dstn	0	0	3	1.32718	0.0570589	14293178	0.529276	0.00015718	0.000361743	75.5789	63.3687
Clec4a3	0	0	4	0.841585	-0.0337956	2.59349e+07	0.527946	3.3257e-07	4.29626e-07	64.1016	46.5931
Fth1	0	0	4	5.45218	0.268447	25870792	0.526641	5.8612e-06	7.24761e-06	99.9642	98.4928
Vcan	0	0	2	0.579568	0.00365583	23830183	0.526013	3.99974e-07	1.19048e-06	40.6299	32.1989
Rps19	0	0	1	2.81121	0.099461	2.63608e+07	0.5259	8.53552e-06	2.19941e-05	93.3263	91.1442
F13a1	0	0	9	1.4508	0.116102	26908837	0.524188	1.30031e-05	2.36736e-05	59.1171	58.8262
Psap	0	0	4	2.23754	0.139232	25741075	0.524001	4.24795e-05	5.10094e-05	93.1639	80.5767
Ly86	0	0	2	0.945824	0.0633924	2.37248e+07	0.523686	4.08607e-05	9.67901e-05	59.6457	50.8915
Lrg1	0	0	2	0.467565	-0.0636776	23651508	0.522069	4.29158e-06	1.14384e-05	34.1732	26.2615
Lgals1	0	0	4	0.830631	-0.0146531	25572620	0.520572	0.000159331	0.000187888	59.592	46.0471
Vim	0	0	2	3.57993	0.00504264	23570554	0.520282	0.000923507	0.00182027	94.2913	96.7257
Mrgpra2b	0	0	2	0.278723	0.00674988	2.35433e+07	0.519679	2.20137e-06	6.05349e-06	22.874	18.0141
Plac8	0	0	3	4.73681	0.404603	1.40322e+07	0.519611	0.0133787	0.022541	100	92.5334
Clec4a2	0	0	5	1.12168	0.0812473	1.72906e+07	0.519198	0.00510659	0.0075319	56.1942	57.345
Ms4a6b	0	0	3	2.11276	0.135443	14004820	0.518598	0.0181288	0.0297887	91.6491	74.1755
Rps2	0	0	9	2.2747	0.0611584	26607686	0.518322	0.00141485	0.00202698	84.0407	84.5333
Crip1	0	0	4	1.16248	-0.0187568	2.54012e+07	0.517083	0.00244118	0.00274728	68.5397	54.9027
Cd63	0	0	2	0.556037	-0.0532012	23373603	0.515934	0.00193604	0.00363147	40.315	32.4456
Ly6g	0	0	2	0.472019	-0.150673	23359894	0.515632	0.0010549	0.00205876	33.5827	25.8242
AA467197	0	0	4	3.28337	0.172038	25319006	0.515409	0.00818385	0.0090063	92.4123	70.9874
Fn1	0	0	7	1.92317	0.0965755	2.67101e+07	0.515097	0.00725156	0.0119687	75.5116	66.0075
Ccl9	0	0	2	1.52198	0.0380217	23314319	0.514626	0.0145008	0.0233703	72.7953	63.2317
Ms4a4c	0	0	3	2.47034	0.118701	13867038	0.513496	0.0867834	0.123153	91.9298	75.6741
Hp	0	0	3	2.09589	0.0517982	13834345	0.512285	0.119321	0.16325	89.1228	77.0883
Ccr2	0	0	2	1.71514	0.0629114	23200325	0.51211	0.0442212	0.0651456	75.7874	66.6013
Fcnb	0	0	3	0.16356	-0.0415426	13812613	0.51148	0.00829837	0.0145563	13.9649	11.039
Ptma	0	0	7	3.31673	0.167174	2.64709e+07	0.510484	0.066855	0.093474	98.0879	90.1178
Ccl9	0	0	1	1.54693	0.0677523	25553131	0.509787	0.0852931	0.119238	63.2425	64.6169
Lgals1	0	0	7	0.817359	-0.0303569	26429155	0.509679	0.067945	0.0948306	54.1429	46.8353
Ccr2	0	0	4	1.72292	0.0728407	25030279	0.509531	0.0991339	0.104454	85.9699	64.8504
Lgals1	0	0	9	0.876003	0.0382572	2.6086e+07	0.508158	0.125811	0.141961	46.8591	48.081
Tmsb10	0	0	4	1.69333	0.0220588	2.49352e+07	0.507596	0.19129	0.198985	82.6414	70.083
Clec4a3	0	0	1	0.896073	0.0294646	2.54431e+07	0.507592	0.161332	0.21087	48.4976	49.075
Vim	0	0	1	3.59478	0.0224074	2.53861e+07	0.506456	0.267336	0.329287	96.2264	96.4543
Ncf1	0	0	2	0.77709	-0.0557126	2.29023e+07	0.50553	0.331663	0.397186	57.0472	47.634
F13a1	0	0	2	1.33377	-0.0202322	22891203	0.505286	0.370712	0.436597	66.6929	57.754
Limd2	0	0	5	0.501197	0.0265961	16806840	0.504672	0.428547	0.468824	31.25	31.8607
Fn1	0	0	4	1.89208	0.0595172	24788538	0.50461	0.424801	0.434555	84.8962	64.6172
Rpsa	0	0	4	2.69847	0.078406	2.47317e+07	0.503454	0.55666	0.566309	95.0608	88.0787
Mmp8	0	0	5	1.97955	-0.0403172	1.67602e+07	0.503272	0.640318	0.672638	74.2188	65.4434
S100a10	0	0	2	2.27964	0.0948386	2.2799e+07	0.503251	0.593438	0.652753	85.2756	77.0969
Psap	0	0	2	2.1422	0.028332	22772211	0.50266	0.663107	0.716605	88.7008	81.3916
Mndal	0	0	5	1.40887	-0.00746629	16724538	0.5022	0.752741	0.778641	65.6808	64.7977
Ms4a6c	0	0	1	3.2417	0.222881	2.51575e+07	0.501894	0.744339	0.788329	95.0734	81.3292
Aldh2	0	0	3	0.66094	-0.11583	13528054	0.500943	0.894023	0.917089	46.5263	40.8211
Ly86	0	0	1	0.922869	0.0378526	2.50994e+07	0.500735	0.893537	0.914729	49.6157	52.3695
Rack1	0	0	1	1.96065	-0.0407972	25084970	0.500448	0.938537	0.950881	78.9658	83.0421
Grina	0	0	7	0.813398	-0.0874096	25914078	0.499746	0.962138	0.969215	55.6525	48.8761
Rps2	0	0	4	2.27288	0.0585232	24524658	0.499239	0.896788	0.899219	92.3049	83.2158
Ckap4	0	0	3	0.382955	-0.0914007	13472313	0.498879	0.86014	0.890069	31.5088	28.9325
Cnn2	0	0	3	0.436602	-0.0611325	13465984	0.498645	0.831964	0.867467	30.6667	29.3652
Ptma	0	0	9	3.22847	0.0636596	2.55808e+07	0.498317	0.769744	0.786694	95.1783	90.6259
Psap	0	0	9	2.09242	-0.0292021	2.55736e+07	0.498178	0.750678	0.768482	80.9508	82.5311
Lgals1	0	0	1	0.845464	0.00254623	24957293	0.4979	0.697059	0.746811	45.3878	48.3156
Rps18	0	0	1	2.27637	-0.0345889	2.49456e+07	0.497666	0.688028	0.738633	85.4647	85.9769
Tkt	0	0	3	1.07901	-0.0844379	13424260	0.4971	0.705356	0.758043	65.193	59.5747
Hmgb2	0	0	8	2.24647	-0.00451617	2589799	0.497053	0.869861	0.905194	71.4286	80.4742
F13a1	0	0	4	1.26706	-0.0978403	24406294	0.496829	0.576093	0.585542	72.6557	56.6773
Ceacam10	0	0	2	0.168504	-0.0659889	22496134	0.496566	0.367998	0.433999	15.1575	15.1043
Rpl13	0	0	4	3.22595	0.0480823	2.43566e+07	0.495817	0.476769	0.486639	98.6757	94.5626
Vim	0	0	5	3.60444	0.0317115	16467549	0.494483	0.43978	0.480183	98.6049	96.2118
S100a4	0	0	4	1.43956	-0.0849072	24286845	0.494398	0.328544	0.33799	77.2727	61.2388
Rpl13	0	0	1	3.15567	-0.033492	24749450	0.493754	0.283184	0.346767	95.6324	95.044
Ccl9	0	0	7	1.45125	-0.0438652	25529405	0.492328	0.170075	0.217554	66.4878	64.0701
Prdx1	0	0	5	2.45838	0.0470838	16384560	0.491991	0.26102	0.296003	90.7366	82.98
Pfn1	0	0	8	2.13903	-0.135026	2557429	0.490841	0.611528	0.697766	79.1506	87.2148
Ccl9	0	0	4	1.3988	-0.104174	24076650	0.490119	0.0854669	0.0902679	80.2792	61.9042
Trem3	0	0	2	0.565178	-0.163313	22183965	0.489675	0.0580898	0.0833407	45.7874	40.0314
Rps18	0	0	4	2.31701	0.012639	24009643	0.488755	0.0554502	0.0590203	92.5555	84.8481
Rplp0	0	0	4	2.92108	0.0194648	2.39532e+07	0.487606	0.0350075	0.0375824	97.6378	92.6743
Timp2	0	0	2	0.111007	-0.0677035	22047739	0.486668	0.000159289	0.000348931	10.5906	12.8953
Ifi209	0	0	3	1.22141	-0.105916	13108369	0.485402	0.058754	0.0867623	69.8947	62.3133
Rps19	0	0	4	2.73442	0.0100838	2.38325e+07	0.485148	0.0115063	0.0125878	96.7072	90.6154
Ltb4r1	0	0	5	0.380332	-0.0450746	16128105	0.484291	0.00514428	0.00757842	23.9955	27.7927
S100a4	0	0	7	1.4173	-0.111901	25103849	0.484121	0.00443779	0.00759815	70.312	62.2593
Anxa1	0	0	3	1.88505	-0.299257	13051691	0.483303	0.0334472	0.0522137	85.2632	72.0542
Anxa1	0	0	2	1.902	-0.298599	21872686	0.482804	0.00455591	0.00802202	84.5276	71.3333
R3hdm4	0	0	2	0.30322	-0.136114	21869125	0.482725	0.000418409	0.000866419	28.3465	28.9022
Cd81	0	0	2	0.168602	-0.0353023	21779929	0.480757	3.13688e-07	9.44812e-07	11.1811	15.1099
F13a1	0	0	1	1.25942	-0.107098	2.40866e+07	0.48053	0.000524546	0.00107575	56.464	59.2612
Slfn4	0	0	7	0.531663	-0.144676	24885402	0.479908	5.71826e-05	0.000122717	37.8061	37.9879
Ly86	0	0	7	0.798986	-0.107001	2.48583e+07	0.479386	0.000133451	0.000274906	52.6669	51.8655
Crip1	0	0	7	1.01763	-0.188628	2.48297e+07	0.478833	0.000114357	0.000237291	61.9255	55.8896
St3gal5	0	0	2	0.0950479	-0.107853	21677532	0.478496	7.59704e-09	2.66437e-08	11.1417	14.7006
Mndal	0	0	3	1.29082	-0.134248	1.29219e+07	0.478495	0.00556032	0.0100785	73.1228	64.2552
Dgat1	0	0	2	0.15418	-0.127635	2.16668e+07	0.478259	1.31919e-07	4.11872e-07	15.3937	18.6196
S100a10	0	0	1	2.18221	-0.0167723	23956035	0.477925	0.000137462	0.000303276	83.5779	77.2239
Prr13	0	0	5	0.907244	-0.105807	15911778	0.477795	0.00123731	0.00197007	50.1116	58.9432
Mndal	0	0	4	1.27655	-0.161241	23370305	0.47574	2.45724e-05	2.97676e-05	77.5948	62.8541
Cd63	0	0	1	0.56663	-0.0418551	23822541	0.475262	4.14571e-07	1.22799e-06	27.6031	34.3782
Limd2	0	0	8	0.427868	-0.0497041	2475815	0.475177	0.0961264	0.165092	25.0965	31.8934
Prdx1	0	0	8	2.29542	-0.121559	2.47163e+06	0.474373	0.154834	0.239124	81.8533	83.6854
Clec4a3	0	0	7	0.748013	-0.143766	24576497	0.473951	1.01947e-06	2.56847e-06	47.635	49.2268
Ifi203	0	0	4	1.21348	-0.194278	2.32235e+07	0.472752	1.94348e-06	2.44462e-06	74.2663	60.9032
Rac2	0	0	5	1.457	-0.172314	1.57385e+07	0.472592	0.000106287	0.00019389	70.0893	73.4933
Ngp	0	0	2	1.13582	-1.19554	2.13608e+07	0.471506	1.74314e-07	5.37279e-07	45.0787	40.2949
Ccr2	0	0	7	1.55167	-0.126972	2.43693e+07	0.469956	9.26762e-08	2.54975e-07	72.4589	66.9388
Trem1	0	0	7	0.639475	-0.1854	24365367	0.46988	9.74955e-09	2.90029e-08	46.1255	45.95
Fn1	0	0	9	1.69545	-0.169816	2.41188e+07	0.469838	9.41682e-08	2.14763e-07	60.4754	68.5675
Ifitm6	0	0	2	1.54992	-0.426324	2.12597e+07	0.469273	2.56484e-07	7.7631e-07	71.8898	61.5385
Timp2	0	0	1	0.0792753	-0.105865	23510796	0.469043	2.88483e-20	1.90826e-19	7.51223	13.4407
Rack1	0	0	4	1.92955	-0.0766824	2.30295e+07	0.468802	1.03418e-07	1.35958e-07	90.1575	81.2479
Cd24a	0	0	7	0.755822	-0.181295	24258875	0.467826	1.20557e-09	3.82207e-09	46.7628	47.6229
S100a11	0	0	5	2.86374	-0.204553	1.55756e+07	0.467701	6.08048e-06	1.26289e-05	93.5268	94.845
Cd81	0	0	1	0.154766	-0.0520487	23430240	0.467436	8.63897e-20	5.61406e-19	8.73515	15.5818
Plac8	0	0	4	4.49314	0.153723	22916529	0.466503	1.20962e-08	1.63738e-08	99.4989	92.0316
Rac2	0	0	2	1.48516	-0.147368	21126555	0.466334	2.81479e-08	9.34025e-08	81.4567	72.0173
Mgst2	0	0	3	0.190451	-0.132535	12590614	0.46623	2.38198e-09	8.33018e-09	15.3684	21.5398
Slpi	0	0	5	0.943206	-0.211269	15484288	0.464958	2.2726e-07	5.4122e-07	46.6518	54.0895
F630028O10Rik	0	0	3	0.439619	-0.226723	12531870	0.464054	7.64467e-08	2.38813e-07	30.1754	34.1776
Rplp0	0	0	1	2.77042	-0.155747	23251723	0.463874	5.37704e-10	2.01853e-09	91.8588	93.5994
S100a4	0	0	2	1.32448	-0.215176	21003924	0.463628	1.11703e-09	4.21755e-09	68.8583	62.6654
Cd177	0	0	5	0.240604	-0.22663	1.54265e+07	0.463223	9.72521e-13	3.46219e-12	16.0156	22.3203
Hp	0	0	2	1.92553	-0.139585	2.09816e+07	0.463136	1.41323e-09	5.30119e-09	88.8583	76.3736
Clec4d	0	0	6	1.07275	-0.114841	22626989	0.46284	6.08886e-11	1.26038e-10	47.6242	60.325
Dgat1	0	0	8	0.161752	-0.105494	2407194	0.462007	0.00176691	0.0054826	10.4247	18.3178
Rflnb	0	0	2	0.138618	-0.177442	20924017	0.461864	1.06857e-19	7.69715e-19	13.5039	19.8924
Zmpste24	0	0	8	0.160265	-0.0781164	2404536	0.461496	0.00152508	0.00481696	10.0386	18.3079
Timp2	0	0	5	0.0706486	-0.109229	15359656	0.461216	4.57675e-21	2.64979e-20	5.52455	13.291
Limd2	0	0	3	0.325758	-0.162551	12450128	0.461027	2.72396e-09	9.48128e-09	26.1754	32.2305
Ms4a6b	0	0	4	1.88586	-0.116974	22638775	0.460849	1.95641e-11	2.89058e-11	90.4438	73.0065
Cd81	0	0	8	0.113758	-0.0868498	2400417	0.460706	0.000396962	0.00144852	6.56371	14.7239
Trem3	0	0	3	0.510532	-0.212459	12426780	0.460163	1.65079e-08	5.43551e-08	37.2632	41.011
Syne1	0	0	2	0.203139	-0.224489	20846653	0.460156	4.2754e-18	2.83994e-17	19.252	24.8262
Zmpste24	0	0	1	0.119588	-0.13705	23060061	0.46005	1.95977e-24	1.54841e-23	11.8099	19.2475
Lgals1	0	0	2	0.648658	-0.222333	20840676	0.460024	1.83237e-12	8.50125e-12	48.5827	47.8078
Zmpste24	0	0	3	0.111486	-0.135369	12406223	0.459402	2.75741e-14	1.27716e-13	11.0175	18.7431
Ifi209	0	0	5	1.14821	-0.188264	1.52911e+07	0.459157	4.29775e-09	1.18683e-08	55.692	63.5331
Ifi209	0	0	4	1.11304	-0.239761	22547485	0.45899	7.993e-13	1.23371e-12	73.3357	61.1762
Slc2a3	0	0	8	0.228617	-0.095191	2391174	0.458932	0.00185852	0.00574759	13.5135	22.6077
Limd2	0	0	2	0.299989	-0.202151	20787162	0.458843	4.11949e-16	2.42236e-15	27.6378	32.4008
Crip1	0	0	1	1.00826	-0.198248	22980852	0.45847	9.90869e-14	4.73781e-13	49.0217	58.0393
Psap	0	0	7	1.97821	-0.163052	2.37693e+07	0.458385	3.04612e-13	1.18981e-12	86.2462	81.6269
Fcnb	0	0	5	0.0526739	-0.163941	15258280	0.458172	1.25784e-26	9.27744e-26	3.68304	11.9727
Rac2	0	0	3	1.43286	-0.194935	12351523	0.457376	5.70685e-08	1.79796e-07	79.2281	72.7402
Ifi203	0	0	5	1.19391	-0.205257	15231424	0.457365	8.71142e-10	2.5377e-09	56.529	63.3341
Cnn2	0	0	8	0.359786	-0.135395	2.37746e+06	0.456301	0.00265713	0.00787695	20.0772	29.577
Timp2	0	0	8	0.0519355	-0.119859	2375317	0.455888	2.26398e-05	0.000107143	3.861	12.7206
Cd52	0	0	2	3.30875	-0.109131	2.06449e+07	0.455704	4.64465e-13	2.25583e-12	98.4252	97.505
Cpne3	0	0	2	0.45432	-0.241842	20591274	0.454519	1.86157e-16	1.12292e-15	42.0079	43.1207
Marcksl1	0	0	1	0.56834	-0.168767	22733464	0.453535	1.08833e-18	6.6701e-18	35.6744	44.6043
Zmpste24	0	0	2	0.0879394	-0.170732	20534955	0.453276	8.06241e-30	8.87265e-29	10.8268	19.2532
Ltb4r1	0	0	2	0.228537	-0.220376	20525348	0.453064	1.84475e-22	1.51696e-21	21.6142	28.2911
Mmp8	0	0	3	1.64266	-0.401765	12210246	0.452145	7.51746e-10	2.71632e-09	76.2807	65.4583
Zmpste24	0	0	7	0.0979573	-0.163325	23413411	0.451521	2.37286e-36	2.1435e-35	10.4663	19.5286
Serpinb1a	0	0	8	0.657325	-0.263513	2.35113e+06	0.451247	0.00175914	0.00546307	27.027	36.7351
Cd52	0	0	9	3.22462	-0.210009	2.3138e+07	0.450731	1.06735e-17	5.86143e-17	96.5025	97.8085
Clec4a3	0	0	3	0.657759	-0.229003	12165870	0.450501	2.04568e-11	8.11904e-11	43.5088	49.4064
R3hdm4	0	0	5	0.278965	-0.157229	1.50017e+07	0.450466	4.17177e-18	2.08363e-17	19.5312	29.7299
Vcan	0	0	7	0.367002	-0.245246	23358542	0.450463	5.29826e-25	3.40125e-24	27.0715	34.3087
Fpr1	0	0	7	0.189532	-0.166926	23349418	0.450287	3.52307e-31	2.77962e-30	16.102	25.2544
Crip1	0	0	2	0.903913	-0.313873	2.03928e+07	0.450138	1.98542e-17	1.26213e-16	59.0157	56.4532
Ctsc	0	0	5	2.89539	-0.00804385	14946925	0.448823	6.83981e-13	2.45835e-12	95.3125	82.571
Tmsb10	0	0	1	1.45064	-0.260205	2.24947e+07	0.448772	5.49173e-19	3.43403e-18	61.6702	73.4612
Ms4a6d	0	0	4	1.85587	-0.198218	2.20408e+07	0.448676	1.20099e-18	2.22116e-18	87.4374	70.9476
R3hdm4	0	0	3	0.224163	-0.213107	12106839	0.448316	3.63534e-16	1.82805e-15	21.0526	29.418
Orm1	0	0	1	0.0530899	-0.164344	22447930	0.447838	6.4697e-54	1.18625e-52	3.84347	14.2172
Ctsc	0	0	3	2.94336	0.0436886	1.20825e+07	0.447413	3.01023e-11	1.18329e-10	97.5439	82.65
St3gal5	0	0	7	0.0499336	-0.163433	23191078	0.447234	5.88725e-52	7.3877e-51	5.53506	15.7517
Mndal	0	0	8	1.1641	-0.25482	2329925	0.447176	0.00277551	0.00818632	55.2124	64.9998
Ptma	0	0	4	3.12052	-0.0619966	21954782	0.446925	1.71167e-19	3.24684e-19	98.1031	90.2002
Cd81	0	0	7	0.073255	-0.147884	23154640	0.446531	3.258e-52	4.10227e-51	5.50151	16.1828
Cebpe	0	0	3	0.0436234	-0.228077	12045535	0.446045	3.94076e-29	3.04421e-28	4.5614	14.9491
Orm1	0	0	2	0.0284317	-0.189547	20097705	0.443624	8.05481e-57	2.02154e-55	3.07087	14.1399
Fcnb	0	0	2	0.0121063	-0.217161	20092506	0.443509	1.6384e-63	4.77028e-62	1.45669	12.6374
Tmsb10	0	0	7	1.39976	-0.321578	2.29813e+07	0.443188	1.00649e-23	6.16509e-23	75.2097	71.2216
Cpne3	0	0	3	0.453097	-0.228929	1.19678e+07	0.443166	2.00714e-15	9.76973e-15	35.6491	43.5333
Fcnb	0	0	8	0	-0.2048	2308467	0.443058	8.87328e-09	7.0008e-08	0	11.3884
Ltb4r1	0	0	3	0.208492	-0.228962	11942698	0.442237	1.96813e-20	1.16378e-19	18.3158	28.1463
Fcnb	0	0	9	0.0143388	-0.219597	22697783	0.442156	4.16119e-75	1.55946e-73	1.42615	12.9023
Hmgb2	0	0	2	1.96038	-0.331923	19996903	0.441399	7.38459e-22	5.87221e-21	88.937	79.1377
Cd52	0	0	1	3.19744	-0.240641	2.21063e+07	0.441023	3.94865e-24	3.06739e-23	96.5758	97.7903
Pfn1	0	0	1	2.01077	-0.30432	2.20985e+07	0.440867	2.68427e-24	2.10138e-23	80.6778	88.1638
Ms4a4c	0	0	4	2.15232	-0.240621	21642916	0.440576	2.67872e-24	5.92997e-24	91.947	74.4056
Orm1	0	0	7	0.0326734	-0.189384	2.28235e+07	0.440146	8.90822e-73	1.60943e-71	2.61657	14.4984
Rps2	0	0	7	2.03488	-0.219633	2.2818e+07	0.44004	8.85532e-26	5.80911e-25	87.152	84.0011
Ifitm6	0	0	9	1.43682	-0.568433	2.25606e+07	0.439483	3.32834e-27	3.17739e-26	62.6486	62.8593
Timp2	0	0	9	0.0232257	-0.171889	22536644	0.439017	1.68512e-75	6.40172e-74	2.24109	14.3595
Trib1	0	0	7	0.476734	-0.255794	22729726	0.438337	1.9674e-32	1.60591e-31	38.0074	45.2084
Ifi203	0	0	3	1.08439	-0.319039	11828189	0.437997	9.77965e-16	4.83017e-15	64	62.6405
Ltb4r1	0	0	9	0.253364	-0.196475	22478997	0.437894	6.43981e-43	1.08074e-41	16.7402	29.2697
Clec4a2	0	0	2	0.797499	-0.285693	19837728	0.437886	4.23976e-26	4.10398e-25	57.5591	57.1989
Timp2	0	0	3	0.00812639	-0.174337	11824123	0.437847	4.47867e-42	4.75425e-41	1.12281	13.4716
Fcnb	0	0	1	0.00673861	-0.227399	21940868	0.437722	9.18762e-85	3.01533e-83	0.55905	12.9896
Fcnb	0	0	7	0.00540132	-0.230521	22692586	0.43762	6.65661e-88	1.54158e-86	0.63737	13.0612
Orm1	0	0	8	0.00584644	-0.190931	2278765	0.437357	2.15216e-09	1.81688e-08	0.3861	12.9194
Mgst2	0	0	2	0.0995873	-0.244624	19809368	0.43726	8.68269e-47	1.61335e-45	11.2992	22.505
Cd81	0	0	3	0.0333095	-0.178691	11804545	0.437122	4.26936e-38	4.15439e-37	3.01754	15.4926
St3gal5	0	0	9	0.0454493	-0.168337	22436086	0.437058	1.93865e-72	6.82711e-71	3.4635	16.0805
Timp2	0	0	7	0.0165592	-0.180053	22657290	0.43694	2.12568e-81	4.46594e-80	1.94566	14.4352
Ckap4	0	0	2	0.204938	-0.300484	19775028	0.436502	3.19631e-38	4.55156e-37	20.9843	30.2702
Rflnb	0	0	3	0.0775317	-0.232681	11784421	0.436376	1.30679e-31	1.08505e-30	8	19.9303
Pfn1	0	0	3	2.04639	-0.242939	11772748	0.435944	6.13342e-16	3.05652e-15	88.4912	87.0086
Ctss	0	0	4	4.0562	0.0678862	2.14123e+07	0.435882	9.94647e-28	2.45028e-27	99.6779	86.9355
Cd81	0	0	9	0.060488	-0.162503	22375370	0.435876	1.43724e-73	5.19325e-72	3.53141	16.4936
Ms4a6b	0	0	8	1.64918	-0.341955	2.27097e+06	0.435861	0.000344176	0.00127435	61.0039	75.5828
St3gal5	0	0	5	0.032685	-0.171888	14510231	0.43571	1.28351e-49	2.06049e-48	2.51116	15.3896
Dgat1	0	0	1	0.0756125	-0.221388	2.1839e+07	0.435689	1.45895e-60	3.11833e-59	7.65199	19.944
Slpi	0	0	3	0.761219	-0.402849	11749445	0.435081	5.91036e-18	3.16579e-17	49.8947	53.7017
F13a1	0	0	7	1.04892	-0.354412	2.25313e+07	0.43451	1.80851e-32	1.47731e-31	56.8266	59.2182
Orm1	0	0	3	0.00657551	-0.201894	1.17293e+07	0.434334	2.69642e-46	3.04287e-45	0.561404	13.6774
Dgat1	0	0	7	0.071906	-0.227244	2.2519e+07	0.434274	2.71512e-65	4.3905e-64	7.51426	20.0517
Cebpe	0	0	5	0.0308366	-0.2466	1.44552e+07	0.434058	3.27616e-52	5.55695e-51	2.28795	15.3734
St3gal5	0	0	3	0.0181946	-0.184139	11713245	0.433741	5.54674e-43	5.97378e-42	2.03509	15.176
St3gal5	0	0	1	0.03043	-0.185013	21741167	0.433738	3.08371e-78	8.97837e-77	2.96995	16.1014
Zmpste24	0	0	5	0.0811341	-0.171321	14439509	0.433586	1.84758e-43	2.50553e-42	5.91518	19.3876
Itgb2l	0	0	2	0.0674964	-0.254301	19639049	0.4335	1.30706e-57	3.3255e-56	7.79528	20.1559
Dgat1	0	0	5	0.0787537	-0.205197	14432066	0.433362	1.02995e-43	1.40187e-42	6.13839	19.3823
Dgat1	0	0	3	0.0582312	-0.223289	1.16909e+07	0.432912	3.08617e-36	2.87205e-35	6.17544	19.123
Pfn1	0	0	5	1.916	-0.390707	1.4408e+07	0.432641	3.61282e-21	2.10158e-20	75.5022	88.2318
Mxd1	0	0	7	0.724909	-0.338826	2.24282e+07	0.432522	1.07221e-35	9.58421e-35	49.7484	53.1762
Orm1	0	0	5	0.00632921	-0.206151	14403047	0.432491	8.51454e-60	1.72043e-58	0.446429	13.9475
Ltb4r1	0	0	7	0.187986	-0.273463	22418148	0.432328	4.0461e-51	5.0149e-50	17.8464	29.1061
Adpgk	0	0	2	0.12984	-0.314404	1.95849e+07	0.432306	2.56096e-49	5.23181e-48	14.0551	25.4149
Slfn4	0	0	9	0.476496	-0.208864	22180918	0.432088	9.89449e-42	1.60702e-40	24.9576	40.1583
Zmpste24	0	0	9	0.0828583	-0.180638	22180070	0.432071	5.57954e-69	1.82041e-67	6.51952	20.1767
Cebpe	0	0	8	0.00507908	-0.253898	2.2479e+06	0.431434	4.01247e-10	3.65438e-09	0.772201	14.3958
Cnn2	0	0	2	0.213202	-0.320168	1.95338e+07	0.431177	2.95241e-44	5.18213e-43	20.0394	30.7973
Fpr1	0	0	1	0.157125	-0.203495	2.16051e+07	0.431023	1.57734e-56	3.08597e-55	12.2292	25.8251
Mgst2	0	0	8	0.110441	-0.205893	2244953	0.430868	7.98003e-08	5.5707e-07	7.33591	21.2855
Ckap4	0	0	5	0.248279	-0.240868	1.4344e+07	0.430717	1.15738e-33	1.12819e-32	16.6295	30.3164
Cebpe	0	0	2	0.0203968	-0.268869	19509893	0.430649	1.2414e-77	4.78156e-76	2.28346	15.9229
Csf3r	0	0	5	0.405	-0.236144	14318964	0.429966	1.27852e-28	1.01377e-27	26.2835	41.0138
St3gal5	0	0	8	0.00599387	-0.185824	2239613	0.429843	1.63699e-10	1.54021e-09	0.3861	14.4356
Syne1	0	0	8	0.170497	-0.232097	2237969	0.429528	1.98024e-07	1.31067e-06	10.0386	24.3128
Hmgn2	0	0	2	0.733515	-0.416379	19448066	0.429285	1.07215e-33	1.31856e-32	55.5118	55.4104
Ctsc	0	0	4	2.86356	-0.0454009	2.10787e+07	0.42909	1.23638e-33	3.72896e-33	97.8525	81.4412
Orm1	0	0	9	0.00756328	-0.218345	22026699	0.429084	2.12617e-100	1.25455e-98	0.645161	14.807
Cd81	0	0	5	0.0268728	-0.189277	14281151	0.428831	3.68358e-59	7.37581e-58	1.5625	15.8793
Hmgn2	0	0	8	0.805049	-0.296711	2233771	0.428722	3.53889e-05	0.000161153	38.61	55.6395
Cd177	0	0	2	0.110067	-0.38526	19410593	0.428457	6.23399e-59	1.65045e-57	10.5512	23.3629
Cd52	0	0	7	3.20916	-0.228556	22189307	0.427915	2.19699e-36	1.98786e-35	98.2221	97.5165
Rpsa	0	0	1	2.33799	-0.340677	21437349	0.427677	1.70949e-35	1.98986e-34	85.1852	89.6654
Asprv1	0	0	7	0.100114	-0.286253	22154673	0.427247	2.7245e-74	5.03714e-73	7.88326	21.9603
Prr13	0	0	8	0.731025	-0.276232	2.22569e+06	0.427171	2.7835e-05	0.000129955	40.1544	58.3984
Cebpe	0	0	9	0.0144338	-0.282086	2.17786e+07	0.42425	2.80984e-104	1.7511e-102	1.35823	16.3961
Rack1	0	0	7	1.75372	-0.283465	21997514	0.424216	3.06712e-40	3.0324e-39	84.1328	82.1845
Ceacam10	0	0	8	0	-0.22918	2206421	0.423473	1.02494e-11	1.09429e-10	0	15.3055
Rplp0	0	0	7	2.6836	-0.258509	2.19573e+07	0.423441	7.85046e-41	7.88101e-40	94.901	93.09
Trib1	0	0	9	0.482337	-0.248716	2.17148e+07	0.423008	4.09936e-49	8.3439e-48	30.3226	46.4919
Ceacam10	0	0	3	0.00644761	-0.236349	11412134	0.422591	2.57012e-55	3.43084e-54	0.77193	16.1891
Klf2	0	0	3	0.575797	-0.387875	11406704	0.42239	3.30242e-26	2.37112e-25	37.7544	48.0766
Ms4a6b	0	0	1	1.65869	-0.381716	2.11686e+07	0.422315	3.18056e-41	4.38285e-40	71.4885	76.0363
Cebpe	0	0	7	0.0103252	-0.287483	21865551	0.421671	1.79783e-112	5.74737e-111	0.905736	16.5047
Hmgn2	0	0	1	0.751162	-0.403503	21129513	0.421536	2.82708e-45	4.35566e-44	45.9818	56.9659
Rps2	0	0	2	1.97445	-0.283233	19081224	0.421187	4.66019e-38	6.58541e-37	86.1417	84.2229
Stfa2l1	0	0	7	0.0632296	-0.370967	21829876	0.420983	8.79622e-92	2.15877e-90	5.66924	20.8853
Dstn	0	0	2	0.955355	-0.364153	19067141	0.420876	5.85897e-40	8.92769e-39	65.9449	63.9773
Egr1	0	0	7	0.349211	-0.384436	21820794	0.420808	3.56294e-58	4.98408e-57	25.7632	38.0282
Dgat1	0	0	9	0.0566789	-0.244575	2.16015e+07	0.420801	4.96592e-93	2.64841e-91	4.82173	20.4808
Rps18	0	0	7	2.06578	-0.281507	21820181	0.420796	1.10445e-43	1.17804e-42	88.259	85.5016
Cebpe	0	0	1	0.00424996	-0.292597	21062536	0.4202	7.73985e-113	3.85014e-111	0.55905	16.4554
Prr13	0	0	3	0.70131	-0.325177	1.13203e+07	0.41919	3.47227e-26	2.48984e-25	51.0877	58.6987
Cxcl2	0	0	6	1.97616	-0.625686	20491322	0.419155	1.27725e-44	6.40408e-44	53.3477	67.1497
Trib1	0	0	5	0.453767	-0.26461	13934702	0.418428	3.06589e-36	3.27471e-35	28.2924	45.6845
Ceacam10	0	0	5	0.00347084	-0.24428	13933968	0.418406	4.12767e-75	1.07484e-73	0.223214	16.5465
Cd63	0	0	8	0.424332	-0.18057	2178626	0.418138	6.63549e-08	4.68539e-07	14.6718	33.668
Ptma	0	0	5	2.97753	-0.215434	1.3925e+07	0.418135	1.9038e-30	1.63712e-29	95.3683	90.89
Vim	0	0	4	3.45414	-0.140666	20525941	0.417838	2.2206e-44	9.41272e-44	99.32	95.9618
Pfn1	0	0	2	2.04154	-0.263665	1.8922e+07	0.417672	2.62885e-41	4.15411e-40	90.5512	86.6226
Cnn2	0	0	9	0.235673	-0.30134	21435186	0.417561	7.97547e-71	2.69731e-69	15.9253	31.7423
Marcksl1	0	0	9	0.487758	-0.263767	2.13919e+07	0.416717	1.1133e-57	2.78777e-56	28.2173	45.9067
Rps19	0	0	7	2.49979	-0.264652	21601853	0.416586	3.70788e-48	4.28453e-47	93.2908	91.1354
Hmgb2	0	0	5	1.80676	-0.486997	1.38684e+07	0.416438	7.33248e-32	6.72225e-31	77.1205	80.6715
Cd177	0	0	3	0.0746141	-0.400713	11228138	0.415777	5.3565e-49	6.38235e-48	6.94737	22.8801
Rpl13	0	0	7	2.95956	-0.263431	21526298	0.415129	9.10253e-50	1.08458e-48	96.7125	94.8548
Ceacam10	0	0	7	0.00467274	-0.259569	21488892	0.414408	2.54105e-127	9.30292e-126	0.536733	17.6085
Ncf1	0	0	5	0.538432	-0.315142	13794069	0.414205	3.83798e-38	4.38463e-37	32.9241	50.339
Rflnb	0	0	5	0.0461938	-0.271636	13787544	0.414009	5.23178e-69	1.25078e-67	3.51562	20.5984
Trib1	0	0	1	0.435696	-0.3018	20732858	0.413623	5.98299e-60	1.26418e-58	30.3284	46.4143
Ceacam10	0	0	1	0.0024018	-0.260448	20731713	0.4136	1.93838e-125	1.13769e-123	0.279525	17.5345
Ceacam10	0	0	9	0.00331027	-0.260626	21220954	0.413387	4.8688e-129	4.12287e-127	0.305603	17.6123
Limd2	0	0	9	0.244599	-0.271596	21202193	0.413022	8.21563e-75	3.04803e-73	17.0119	34.3067
Ltb4r1	0	0	8	0.158119	-0.266714	2151160	0.412867	8.342e-10	7.3912e-09	10.0386	27.6831
Ms4a6c	0	0	4	3.00921	-0.0474175	20245649	0.412133	9.89818e-51	5.09515e-50	98.1031	80.9009
Tmsb10	0	0	2	1.28935	-0.439767	18651572	0.411703	3.41933e-48	6.7253e-47	71.8898	71.793
Stfa2l1	0	0	3	0.033175	-0.372823	1.10892e+07	0.410633	9.13893e-62	1.36444e-60	2.10526	19.904
Stfa2l1	0	0	8	0.0240554	-0.360451	2.13506e+06	0.409777	1.92229e-13	2.33304e-12	0.772201	18.8895
Anxa1	0	0	5	1.53474	-0.689247	13611742	0.40873	3.97095e-38	4.53187e-37	66.6295	73.5902
Rpsa	0	0	7	2.33158	-0.350512	2.11656e+07	0.408172	5.08104e-58	7.0809e-57	91.0433	88.6922
Ncf1	0	0	7	0.493331	-0.389513	21122869	0.407349	8.27203e-68	1.38613e-66	39.5505	50.3938
Lrg1	0	0	5	0.17648	-0.380268	13559768	0.407169	1.00171e-61	2.10056e-60	10.6027	28.8528
Rflnb	0	0	8	0.00671308	-0.290925	2119385	0.406768	5.09689e-14	6.46169e-13	0.772201	19.3319
Mgst2	0	0	1	0.0509335	-0.305725	20383286	0.406649	6.35711e-112	3.10658e-110	5.5905	23.6439
Cpne3	0	0	5	0.392821	-0.299537	1.35296e+07	0.406265	6.38429e-48	9.80899e-47	25.0558	44.7105
Ncf1	0	0	1	0.51859	-0.357479	20359245	0.406169	3.04187e-67	7.31961e-66	34.2767	51.1819
Mrgpra2b	0	0	3	0.0107676	-0.281751	1.09658e+07	0.406064	3.67333e-68	6.10918e-67	1.26316	19.9251
Itgb2l	0	0	8	0	-0.293832	2113958	0.405726	1.45314e-14	1.91219e-13	0	18.8547
Mrgpra2b	0	0	8	0	-0.276327	2.11383e+06	0.405702	1.43941e-14	1.89637e-13	0	18.8597
Ptma	0	0	2	2.95411	-0.251221	18373725	0.40557	1.04408e-53	2.3685e-52	94.2913	90.8556
Limd2	0	0	1	0.194737	-0.328318	20328388	0.405553	7.56069e-86	2.52623e-84	17.1558	34.2012
Slc2a3	0	0	7	0.0605541	-0.30695	21016338	0.405294	1.77115e-113	5.7281e-112	7.14525	25.1222
Ifitm6	0	0	3	1.14806	-0.833319	1.09346e+07	0.404906	7.76405e-35	6.93451e-34	69.0526	62.3608
Cd63	0	0	7	0.249343	-0.413803	20982986	0.404651	1.21741e-87	2.80765e-86	19.5236	35.8091
R3hdm4	0	0	1	0.140479	-0.327951	20281216	0.404612	2.49665e-93	9.05078e-92	13.8365	31.2835
Mgst2	0	0	5	0.0544416	-0.284276	13455973	0.404053	3.98263e-79	1.09626e-77	3.51562	22.8046
Camp	0	0	5	0.377536	-1.65759	13440586	0.403591	2.8519e-55	5.22911e-54	24.4978	37.6022
Pfn1	0	0	7	1.98259	-0.339403	2.09263e+07	0.403559	7.34862e-64	1.15958e-62	89.0641	86.7778
Prdx1	0	0	4	2.17665	-0.27673	19820141	0.403471	7.82992e-61	5.45586e-60	93.8082	82.0498
Cpne3	0	0	9	0.398656	-0.31253	20711320	0.40346	3.3723e-77	1.33603e-75	26.3837	45.7862
Stfa2l1	0	0	5	0.018137	-0.396674	1.34353e+07	0.403432	4.06237e-88	1.24143e-86	1.06027	20.3562
R3hdm4	0	0	8	0.135846	-0.290209	2101329	0.403303	2.11704e-11	2.18256e-10	9.65251	29.0799
Egr1	0	0	5	0.332247	-0.37844	13419210	0.402949	3.53872e-56	6.6086e-55	18.3036	37.9628
Itgb2l	0	0	3	0.00411732	-0.307484	10871008	0.402553	3.16278e-73	5.64062e-72	0.561404	19.9726
AA467197	0	0	9	2.45079	-0.799712	2.06483e+07	0.402233	6.13171e-66	1.85338e-64	66.1121	75.2453
Hmgn2	0	0	7	0.660679	-0.512252	20856643	0.402215	1.20172e-71	2.13632e-70	49.3123	56.4703
Asprv1	0	0	8	0.00751732	-0.34131	2090877	0.401297	4.43649e-15	6.06084e-14	0.3861	20.1521
Cpne3	0	0	7	0.345028	-0.375995	2.07949e+07	0.401025	7.55945e-82	1.59728e-80	30.5602	45.1107
S100a10	0	0	4	1.93819	-0.299509	19685634	0.400733	1.29827e-64	1.0036e-63	89.2627	76.3451
Egr1	0	0	8	0.307944	-0.374217	2.0872e+06	0.400591	1.5734e-10	1.48416e-09	16.2162	36.4915
Asprv1	0	0	3	0.0176275	-0.35144	10814337	0.400454	1.76236e-72	3.118e-71	1.47368	21.2865
Mrgpra2b	0	0	5	0.00382951	-0.294923	13310422	0.399682	4.23502e-95	1.42361e-93	0.334821	20.3831
Itgb2l	0	0	5	0.00354005	-0.314189	13301650	0.399419	1.30951e-95	4.42877e-94	0.279018	20.3831
Stfa2l1	0	0	1	0.020444	-0.418224	20011755	0.399236	3.73489e-143	2.81845e-141	1.39762	21.48
Clec4a2	0	0	9	0.721621	-0.381028	20489903	0.399146	1.61087e-74	5.93667e-73	40.2716	60.1113
Mgst2	0	0	7	0.0338673	-0.327808	20689307	0.398988	3.77388e-135	1.54479e-133	4.42804	23.9667
Dstn	0	0	5	0.869281	-0.44387	1.32686e+07	0.398426	4.90529e-48	7.56807e-47	49.0513	65.6855
Stfa2l1	0	0	9	0.0200052	-0.420729	20449006	0.39835	4.09793e-149	4.32936e-147	1.32428	21.588
Rack1	0	0	2	1.67029	-0.371767	18046487	0.398347	3.09413e-62	8.73365e-61	82.2047	82.5073
Mxd1	0	0	9	0.649531	-0.426239	20441784	0.398209	3.52191e-78	1.42586e-76	37.2156	55.2866
Slc2a3	0	0	3	0.0377207	-0.306298	10721463	0.397015	1.29139e-70	2.2073e-69	3.57895	23.9143
Mrgpra2b	0	0	7	0.0106976	-0.307036	20583040	0.396938	5.11903e-155	2.42673e-153	1.10701	21.6212
R3hdm4	0	0	9	0.150327	-0.318001	20367704	0.396766	1.45246e-111	9.94575e-110	11.3752	31.7825
Asprv1	0	0	5	0.0137185	-0.362666	13188512	0.396021	7.2679e-97	2.50382e-95	0.948661	21.7284
Mgst2	0	0	9	0.0400683	-0.319882	20313428	0.395709	1.6456e-142	1.62988e-140	3.42954	24.095
Ifi203	0	0	8	0.898669	-0.488656	2060253	0.395419	2.69829e-09	2.24547e-08	44.0154	62.9766
Rflnb	0	0	9	0.0114743	-0.330189	20261331	0.394694	5.4419e-157	6.49107e-155	1.18846	22.1215
Asprv1	0	0	9	0.0281768	-0.369754	20257003	0.39461	3.0468e-152	3.37982e-150	1.90153	22.9419
Mrgpra2b	0	0	1	0.00362638	-0.313177	19744947	0.393914	1.0085e-158	9.09538e-157	0.419287	21.5942
Tkt	0	0	1	0.756043	-0.467111	1.97379e+07	0.393773	2.17143e-79	6.49263e-78	45.1782	62.3844
Adpgk	0	0	3	0.0484098	-0.383459	10633763	0.393768	1.51065e-71	2.639e-70	4.84211	25.4393
Mrgpra2b	0	0	9	0.00583993	-0.312081	20211506	0.393723	4.44078e-163	5.59791e-161	0.441426	21.6912
Rflnb	0	0	7	0.00918301	-0.333557	20410686	0.393615	8.72444e-162	4.26344e-160	1.03992	22.1903
Ltf	0	0	2	0.121394	-1.12472	17825917	0.393478	1.34686e-110	9.45612e-109	10.315	29.0424
Camp	0	0	2	0.381169	-1.72296	17823762	0.393431	1.21318e-90	5.95477e-89	23.2677	38.327
Itgb2l	0	0	1	0.00310645	-0.333888	19695683	0.392931	1.13064e-161	1.04518e-159	0.209644	21.6227
Rflnb	0	0	1	0.00741292	-0.33335	19691481	0.392847	1.07662e-158	9.63142e-157	0.733753	22.0966
Adpgk	0	0	5	0.0621279	-0.37599	13073991	0.392583	1.01769e-89	3.15343e-88	4.6875	25.861
Lcn2	0	0	3	0.882022	-1.34029	10597230	0.392415	3.04497e-46	3.43271e-45	47.0877	54.5881
Prr13	0	0	9	0.656711	-0.405666	20138792	0.392307	2.90803e-84	1.33301e-82	41.1545	61.0407
Itgb2l	0	0	7	0.00172391	-0.337792	20328604	0.392032	5.7641e-170	3.03039e-168	0.201275	21.7706
Asprv1	0	0	1	0.0175622	-0.380351	19646596	0.391952	3.39206e-156	2.98636e-154	1.39762	22.9245
Cd177	0	0	8	0.0047484	-0.448252	2039964	0.391525	8.55497e-17	1.28591e-15	0.3861	22.0411
Itgb2l	0	0	9	0.000449674	-0.338584	20091847	0.391392	2.95533e-170	4.20301e-168	0.0339559	21.7543
Aldh2	0	0	2	0.300102	-0.535295	17720284	0.391147	2.89963e-88	1.36295e-86	28.3858	43.0478
Cd177	0	0	9	0.0428124	-0.47283	20058151	0.390736	1.26582e-152	1.41835e-150	3.39559	24.8695
Csf3r	0	0	7	0.273622	-0.406177	20255657	0.390625	9.73045e-104	2.79637e-102	24.4213	42.3398
Limd2	0	0	7	0.150657	-0.382199	20225732	0.390048	1.38524e-119	4.69921e-118	15.0956	34.6709
Tkt	0	0	2	0.712604	-0.508303	17650641	0.389609	1.55843e-77	5.94078e-76	54.8819	60.6919
Ltb4r1	0	0	1	0.101933	-0.37172	19525761	0.389541	1.05488e-128	6.46505e-127	9.36408	30.4157
Ms4a4c	0	0	1	1.83884	-0.606259	1.95142e+07	0.38931	1.23442e-81	3.7827e-80	72.6066	77.498
Aldh2	0	0	9	0.369365	-0.466768	19959316	0.388811	5.30857e-104	3.27155e-102	23.8031	44.1627
Serpinb1a	0	0	5	0.304991	-0.671559	1.29376e+07	0.388488	3.88563e-73	9.86346e-72	18.9174	38.3179
G0s2	0	0	7	0.0611035	-0.473096	20116128	0.387934	1.22605e-152	5.73865e-151	4.93123	26.7778
Prr13	0	0	7	0.625706	-0.442824	2.01101e+07	0.387818	3.53946e-92	8.70582e-91	48.373	59.8448
Ifi203	0	0	1	0.913533	-0.543989	19435855	0.387747	2.67592e-87	9.13352e-86	51.5374	64.5655
R3hdm4	0	0	7	0.0997052	-0.377956	20037709	0.386422	5.71356e-136	2.36494e-134	10.8353	31.9172
Adpgk	0	0	8	0.0262775	-0.38365	2.01324e+06	0.386395	4.40153e-17	6.78141e-16	1.5444	24.2879
G0s2	0	0	3	0.0322363	-0.465289	10433630	0.386357	1.18339e-82	2.34417e-81	2.73684	25.1491
Fpr1	0	0	9	0.0569684	-0.321542	19800756	0.385722	1.85125e-155	2.13915e-153	4.41426	27.2101
Cpne3	0	0	1	0.322468	-0.399687	1.93259e+07	0.385553	3.17375e-105	1.39156e-103	25.4717	45.8433
Slc2a3	0	0	1	0.0335207	-0.336316	19319562	0.385427	1.02769e-159	9.42162e-158	2.93501	25.688
Egr1	0	0	9	0.278921	-0.465807	19777229	0.385263	7.3739e-119	5.48984e-117	17.5552	39.3896
Pfn1	0	0	9	1.82646	-0.521211	1.97719e+07	0.385159	6.89814e-89	3.34153e-87	77.0798	88.8073
Ccr2	0	0	1	1.17515	-0.564155	19288866	0.384815	3.98472e-90	1.41222e-88	50.9434	70.4922
G0s2	0	0	8	0.0146425	-0.456141	2003770	0.384578	8.55654e-18	1.37562e-16	0.772201	23.8753
Dstn	0	0	7	0.841692	-0.506526	19927102	0.384289	3.47043e-95	8.8704e-94	58.1349	65.2659
Arhgdib	0	0	9	2.30209	-0.506128	19709751	0.383949	1.38834e-90	7.03237e-89	87.3345	92.9092
Fpr1	0	0	5	0.0370165	-0.323469	12772457	0.383528	2.0754e-105	7.72566e-104	2.62277	25.9686
Serpinb1a	0	0	2	0.237818	-0.776462	1.73697e+07	0.383409	7.82005e-108	5.22577e-106	21.2205	38.8035
Rps19	0	0	2	2.38111	-0.39369	17364637	0.383296	4.65162e-81	1.89013e-79	91.1024	91.5003
Slpi	0	0	7	0.623168	-0.600593	19870375	0.383195	8.66439e-103	2.45189e-101	40.2214	55.6999
Rpl13	0	0	2	2.8419	-0.391343	1.73448e+07	0.382858	1.29624e-81	5.32562e-80	94.5669	95.2063
Syne1	0	0	7	0.0419057	-0.419045	19828374	0.382385	4.1679e-165	2.08263e-163	4.72996	27.4562
Mndal	0	0	1	0.939602	-0.55388	1.91414e+07	0.381873	1.2283e-95	4.60323e-94	51.9567	66.9864
Camp	0	0	3	0.22659	-1.78779	10310285	0.381789	5.55234e-67	9.01788e-66	20.2105	37.6708
Slc2a3	0	0	9	0.0269205	-0.345633	19587877	0.381575	1.47084e-174	2.17546e-172	2.34295	25.8964
AA467197	0	0	6	2.33018	-0.931779	1.8653e+07	0.381551	1.99791e-91	1.73418e-90	77.5018	73.3606
Ltf	0	0	5	0.086726	-1.11746	1.27035e+07	0.381457	7.37051e-101	2.62897e-99	6.41741	28.6644
Rpsa	0	0	6	2.06846	-0.651123	18635747	0.381199	1.76226e-90	1.51306e-89	72.1742	91.6979
Cd177	0	0	7	0.0157421	-0.505518	19762660	0.381118	4.16237e-182	2.50941e-180	1.71084	25.2026
Csf3r	0	0	1	0.26477	-0.413716	19095865	0.380964	1.71946e-118	9.25922e-117	20.8945	42.7943
Fpr1	0	0	8	0.00499138	-0.331256	1984314	0.380844	1.1086e-18	1.88037e-17	0.3861	24.2183
Slc2a3	0	0	5	0.00899631	-0.343841	12681269	0.38079	1.94417e-115	8.1692e-114	0.78125	24.5857
Cd177	0	0	1	0.010964	-0.507642	19066935	0.380387	3.01301e-178	3.24498e-176	1.43256	25.0885
G0s2	0	0	5	0.0290953	-0.477922	12661357	0.380192	1.42892e-112	5.82759e-111	1.78571	25.6834
Fpr1	0	0	3	0.016989	-0.338738	10264741	0.380103	7.51952e-91	1.62918e-89	1.75439	25.5818
Egr1	0	0	1	0.264772	-0.480061	19044798	0.379946	6.26093e-127	3.71403e-125	16.3173	39.4884
Adpgk	0	0	1	0.035405	-0.430051	19027187	0.379594	6.5292e-168	6.52508e-166	3.77358	27.3039
Syne1	0	0	3	0.0197041	-0.408509	10250317	0.379569	4.76132e-91	1.03563e-89	1.96491	25.7981
Cnn2	0	0	1	0.0953107	-0.463211	1.90093e+07	0.379237	2.75573e-146	2.13771e-144	10.3774	32.5739
Trem1	0	0	1	0.40627	-0.455453	1.89607e+07	0.378267	5.95127e-115	3.04228e-113	26.5199	49.155
Csf3r	0	0	3	0.222589	-0.427699	10210492	0.378094	8.78397e-68	1.45001e-66	19.6491	41.2274
S100a11	0	0	3	2.62154	-0.460996	10200013	0.377706	1.13867e-53	1.47734e-52	96.3509	94.6071
Pglyrp1	0	0	8	0.255839	-0.777433	1.96758e+06	0.377633	5.25194e-15	7.11353e-14	15.444	37.3813
Trem3	0	0	5	0.304311	-0.442761	12548277	0.376797	9.83256e-84	2.88552e-82	18.3036	42.9133
Adpgk	0	0	9	0.0379611	-0.429111	19321524	0.376386	4.38867e-181	7.05558e-179	3.08998	27.5314
Ckap4	0	0	8	0.0867447	-0.386127	1960128	0.376202	1.26798e-17	2.00939e-16	4.2471	29.4328
Lrg1	0	0	3	0.0525074	-0.506199	10154436	0.376018	1.89221e-88	4.00577e-87	4.84211	28.9325
Ltf	0	0	8	0.0417066	-1.0779	1957655	0.375728	9.51609e-19	1.62403e-17	2.7027	27.017
Ifi209	0	0	1	0.834035	-0.565285	18826835	0.375597	9.90935e-107	4.54233e-105	49.441	65.0337
Lrg1	0	0	9	0.0963149	-0.499131	19279684	0.375571	1.51797e-167	2.07887e-165	6.28183	30.79
S100a11	0	0	9	2.57369	-0.557129	1.92608e+07	0.375203	2.05343e-104	1.28693e-102	91.1715	95.3302
Rps18	0	0	2	1.90335	-0.460104	1.6998e+07	0.375203	1.29268e-92	6.63876e-91	84.9213	86.0451
Adpgk	0	0	7	0.0268412	-0.443024	1.94379e+07	0.374856	2.09984e-187	1.34645e-185	3.08621	27.5826
Rplp0	0	0	2	2.5026	-0.458893	1.69765e+07	0.37473	4.47538e-93	2.30909e-91	91.2598	93.6533
F630028O10Rik	0	0	5	0.188228	-0.506832	12461572	0.374193	6.33994e-97	2.19093e-95	11.5513	36.0525
Vim	0	0	8	2.9213	-0.662643	1.94963e+06	0.374188	3.18761e-12	3.56453e-11	86.1004	96.5552
Ncf1	0	0	3	0.374706	-0.485076	10104142	0.374156	3.19464e-65	5.06984e-64	31.5789	50.1029
Cxcl2	0	0	9	1.6823	-0.975193	1.91917e+07	0.373857	3.37055e-111	2.29384e-109	49.3718	67.9536
Csf3r	0	0	9	0.259498	-0.421849	19150598	0.373057	1.11191e-137	1.0365e-135	18.6078	43.285
Ltf	0	0	3	0.0356017	-1.15079	10054176	0.372306	5.12269e-95	1.15735e-93	3.85965	28.4259
Syne1	0	0	5	0.0106954	-0.426454	12388873	0.37201	4.73558e-126	2.30403e-124	0.837054	26.3775
Hdc	0	0	7	0.19017	-0.54939	19264448	0.37151	7.74123e-151	3.54849e-149	16.9406	39.1607
Cnn2	0	0	7	0.0805591	-0.483659	1.92537e+07	0.371303	1.63267e-171	8.62437e-170	9.05736	32.952
Syne1	0	0	1	0.0236149	-0.437477	18604329	0.371158	3.41722e-191	4.12035e-189	2.20126	27.715
Clec4d	0	0	9	0.722689	-0.525152	1.90365e+07	0.370833	4.38495e-120	3.309e-118	39.0492	61.8955
Rpsa	0	0	2	2.17548	-0.520181	1.6774e+07	0.370259	8.48167e-100	5.0314e-98	87.0866	89.3137
Cd52	0	0	8	2.8023	-0.609734	1927496	0.369939	5.82803e-13	6.88503e-12	89.1892	97.7283
Ly6g	0	0	3	0.0325568	-0.614315	9988848	0.369886	2.30517e-98	5.37211e-97	3.15789	28.5684
Chil1	0	0	7	0.114639	-0.503803	1.91792e+07	0.369866	7.43192e-172	3.96357e-170	9.25864	33.9695
Syne1	0	0	9	0.0222983	-0.441099	18982962	0.369791	6.91223e-200	1.25701e-197	2.07131	27.8584
G0s2	0	0	1	0.017577	-0.520521	18520171	0.369479	1.66773e-199	2.17648e-197	1.22292	27.2354
G0s2	0	0	9	0.0192417	-0.521053	18958177	0.369308	8.50273e-205	1.71492e-202	1.29032	27.3478
Mmp9	0	0	8	0.0278961	-0.631268	1.92314e+06	0.369104	2.42897e-20	4.55914e-19	1.5444	27.6184
Prr13	0	0	1	0.579478	-0.493597	1.84966e+07	0.369009	7.22529e-121	3.96783e-119	39.9022	61.1511
Ckap4	0	0	7	0.0732355	-0.462374	1.91275e+07	0.368869	2.15925e-179	1.26066e-177	7.9839	32.7335
Ncf1	0	0	9	0.418607	-0.476057	18901723	0.368208	6.66464e-134	6.01063e-132	27.5722	52.3952
Ms4a6d	0	0	5	1.43381	-0.650293	12255775	0.368013	9.71173e-78	2.62122e-76	64.7321	74.026
Ckap4	0	0	9	0.0835612	-0.449348	1.88847e+07	0.367878	2.80553e-180	4.44596e-178	7.19864	32.8151
Ckap4	0	0	1	0.0713986	-0.461369	1.84269e+07	0.367619	9.23375e-177	9.75523e-175	7.37247	32.6653
S100a8	0	0	3	3.14915	-1.89477	9.92328e+06	0.367458	8.44592e-63	1.28519e-61	90.807	88.7024
Klf2	0	0	9	0.452394	-0.56595	18845835	0.36712	6.18263e-138	5.81219e-136	25.9762	50.9667
Tkt	0	0	9	0.673749	-0.565533	18811589	0.366453	2.61436e-127	2.18054e-125	40.4754	63.2609
Mmp9	0	0	3	0.0313417	-0.666403	9.89386e+06	0.366369	2.43503e-102	5.92364e-101	2.94737	29.1172
Ccr2	0	0	8	1.02931	-0.638875	1.90743e+06	0.366088	4.50832e-14	5.73519e-13	47.8764	68.0022
S100a9	0	0	5	1.91832	-2.70643	12185279	0.365897	1.04698e-79	2.91081e-78	76.1161	76.4475
Rplp0	0	0	6	2.35794	-0.632595	17864349	0.365419	1.90887e-115	2.0924e-114	83.1174	94.971
Grina	0	0	5	0.416026	-0.517506	12166946	0.365346	1.77e-90	5.56222e-89	26.7857	52.0932
Lrg1	0	0	1	0.0536146	-0.546444	18305023	0.365187	9.63785e-192	1.18792e-189	4.61216	30.9467
Ly6g	0	0	8	0	-0.611685	1898211	0.364319	5.33472e-22	1.08584e-20	0	27.1363
Lrg1	0	0	8	0.0101811	-0.51973	1897781	0.364236	8.80074e-22	1.76221e-20	0.3861	27.5936
Anxa1	0	0	9	1.34853	-0.952511	18694667	0.364175	9.57102e-126	7.86454e-124	60.8829	75.0215
Lrg1	0	0	7	0.0419399	-0.563857	1.88332e+07	0.363194	3.9376e-204	2.87367e-202	4.69641	31.1124
Lcn2	0	0	5	0.784874	-1.47328	1.20891e+07	0.363009	1.25058e-90	3.9411e-89	38.0022	55.6124
Mmp9	0	0	5	0.0371553	-0.673189	12082237	0.362802	1.93028e-132	9.91324e-131	2.56696	29.6707
Ngp	0	0	5	0.33106	-2.02978	1.2067e+07	0.362345	7.36019e-104	2.71251e-102	21.3728	42.7734
Trem3	0	0	7	0.230837	-0.559091	18782523	0.362216	3.3022e-161	1.60664e-159	21.7041	44.0126
Hdc	0	0	8	0.177482	-0.487904	1878599	0.360555	2.27688e-19	4.02188e-18	7.33591	36.2778
Rac2	0	0	9	1.07322	-0.632332	1.85071e+07	0.360521	1.97165e-132	1.74972e-130	57.3175	75.8763
Ctss	0	0	5	3.78707	-0.230852	11985955	0.359911	8.14798e-86	2.43627e-84	99.721	87.6184
Ngp	0	0	3	0.255718	-2.07148	9.70737e+06	0.359463	4.41254e-88	9.32349e-87	21.4737	42.3513
Trem3	0	0	9	0.25999	-0.523857	18445708	0.359325	2.72124e-166	3.51008e-164	18.2003	44.5585
Hp	0	0	1	1.42135	-0.728712	17957301	0.35825	2.08123e-132	1.35012e-130	63.3823	80.3072
Klf2	0	0	8	0.385124	-0.558522	1866083	0.358152	1.86355e-17	2.92396e-16	18.1467	47.7308
Clec4a2	0	0	1	0.576043	-0.54859	17952217	0.358148	3.81857e-142	2.80526e-140	36.2683	60.6715
Ltf	0	0	1	0.0323124	-1.24904	1.79482e+07	0.358068	2.69635e-215	3.78616e-213	2.96995	30.587
Egr1	0	0	3	0.144479	-0.572997	9652575	0.357434	6.64164e-97	1.52222e-95	11.2281	38.1141
Ltf	0	0	9	0.0357334	-1.25098	18319124	0.356859	3.58211e-224	8.63833e-222	2.81834	30.7441
Ly6g	0	0	5	0.00877723	-0.65252	11858624	0.356088	2.17122e-147	1.26101e-145	0.613839	29.3155
Chil1	0	0	8	0.0325327	-0.518798	1854451	0.35592	1.04333e-22	2.1837e-21	1.9305	30.7203
Mmp8	0	0	9	1.21147	-0.940834	1.8269e+07	0.355883	4.8099e-144	4.85057e-142	49.5756	69.0264
Trem1	0	0	9	0.341415	-0.533434	1.82023e+07	0.354583	4.60142e-167	6.22482e-165	22.3769	49.9627
Rack1	0	0	6	1.40983	-0.678372	17331241	0.354515	2.94854e-135	3.8077e-134	61.915	85.7143
Vcan	0	0	1	0.122088	-0.528515	17762780	0.354369	8.67257e-196	1.09324e-193	8.87491	37.2331
Cxcr2	0	0	8	0.0721647	-0.544614	1843984	0.353911	2.46555e-22	5.07427e-21	3.4749	32.9174
Hdc	0	0	3	0.125781	-0.573512	9555104	0.353825	2.5976e-102	6.30529e-101	10.3158	37.8344
Pglyrp1	0	0	5	0.197796	-0.905204	11762453	0.3532	2.23943e-124	1.06163e-122	12.6116	39.4641
Mmp9	0	0	7	0.0242091	-0.734368	1.82936e+07	0.352787	8.48971e-236	7.59487e-234	2.68366	31.5033
F630028O10Rik	0	0	8	0.0849506	-0.572816	1833439	0.351887	2.27274e-22	4.69487e-21	4.6332	34.2745
Cxcr2	0	0	7	0.0938356	-0.604451	18240037	0.351754	1.36204e-212	1.07157e-210	8.85609	36.6025
Ltf	0	0	7	0.0168374	-1.27571	1.82379e+07	0.351713	7.65368e-243	7.51348e-241	1.81147	30.9744
Pglyrp1	0	0	3	0.150742	-0.938266	9483701	0.351181	5.60236e-104	1.40923e-102	12.4211	38.9584
Cxcr2	0	0	3	0.0698592	-0.580601	9478935	0.351004	8.48714e-113	2.39562e-111	5.61404	34.5681
Mmp9	0	0	1	0.0172191	-0.737511	17495548	0.349038	1.17447e-239	1.94454e-237	1.60727	31.4834
Chil1	0	0	3	0.0281524	-0.555428	9417732	0.348738	1.61521e-121	4.9771e-120	2.66667	32.4363
Dstn	0	0	1	0.719211	-0.64558	17454149	0.348212	5.08025e-157	4.50842e-155	46.0867	67.1863
Arhgdib	0	0	8	2.06961	-0.674026	1813625	0.348084	3.86004e-17	5.95541e-16	81.8533	92.2354
Mmp9	0	0	9	0.0191453	-0.738771	1.78642e+07	0.347998	9.45804e-249	3.17933e-246	1.49406	31.6448
Ly6g	0	0	7	0.0104701	-0.695138	18029019	0.347685	1.55419e-255	1.67384e-253	0.939282	31.2216
Ly6g	0	0	1	0.00854823	-0.692651	17424215	0.347615	2.61521e-247	4.60485e-245	0.698812	31.0552
Camp	0	0	8	0.119193	-1.79295	1806751	0.346765	7.20558e-23	1.5225e-21	8.10811	36.8146
S100a9	0	0	3	1.99842	-2.56789	9358197	0.346533	1.57366e-84	3.16817e-83	76.0702	76.4445
Hdc	0	0	5	0.12664	-0.583897	11528208	0.346166	5.13496e-139	2.80601e-137	8.37054	38.5654
Ly6g	0	0	9	0.00665635	-0.698161	17760473	0.345977	1.19129e-258	4.2629e-256	0.509338	31.2317
F630028O10Rik	0	0	9	0.11766	-0.622847	17742552	0.345628	2.65918e-222	6.27623e-220	8.42105	38.2021
S100a4	0	0	1	0.858483	-0.761274	1.73108e+07	0.345353	1.95145e-163	1.86616e-161	41.8938	66.9579
Tkt	0	0	7	0.584552	-0.671186	1.78721e+07	0.344659	2.95731e-173	1.60811e-171	45.79	62.3972
AA467197	0	0	8	1.88135	-1.26971	1795517	0.344609	3.79271e-18	6.20539e-17	55.5985	74.1612
Cd63	0	0	9	0.116329	-0.568435	17678102	0.344372	7.14626e-228	1.84357e-225	7.13073	37.8693
Wfdc21	0	0	3	0.500166	-1.21757	9292692	0.344108	8.10589e-98	1.87331e-96	29.8246	51.839
Camp	0	0	1	0.167913	-2.00274	17162598	0.342396	1.6413e-216	2.39564e-214	12.5087	40.362
Cpne3	0	0	8	0.182793	-0.489444	1782942	0.342195	3.49882e-22	7.14778e-21	11.1969	43.3912
Klf2	0	0	7	0.320484	-0.721637	17718878	0.341704	7.60916e-197	5.27552e-195	26.4341	50.9399
Serpinb1a	0	0	9	0.16038	-0.885024	17485634	0.340623	4.62933e-226	1.14118e-223	11.4431	40.864
Camp	0	0	9	0.183147	-1.99447	17465730	0.340235	9.59485e-228	2.41899e-225	11.8166	40.6116
Slpi	0	0	1	0.50029	-0.73947	17041200	0.339974	7.20602e-185	8.24086e-183	28.7911	57.4626
F630028O10Rik	0	0	7	0.0847232	-0.662718	17621023	0.339817	1.36146e-241	1.31328e-239	8.15163	38.3099
Aldh2	0	0	1	0.193737	-0.668884	17011171	0.339375	7.70476e-210	1.05517e-207	16.8414	45.2038
Cd24a	0	0	1	0.352195	-0.649649	16996580	0.339083	2.29533e-196	2.92668e-194	22.2572	51.6216
Chil1	0	0	5	0.0153572	-0.580426	11264804	0.338257	1.62113e-170	1.11697e-168	0.837054	33.2006
Trib1	0	0	3	0.190823	-0.542201	9123275	0.337834	3.81063e-112	1.06746e-110	16.6316	46.2245
Rps18	0	0	6	1.59941	-0.818249	16484743	0.337199	2.00196e-168	3.09731e-167	62.419	89.6125
Marcksl1	0	0	8	0.200231	-0.519778	1756238	0.33707	1.91166e-23	4.1418e-22	10.0386	43.7789
Hdc	0	0	9	0.121546	-0.628474	17242901	0.335894	2.65484e-242	7.9595e-240	8.62479	40.5198
Trem1	0	0	5	0.265339	-0.58375	11185072	0.335863	1.96097e-138	1.06112e-136	16.2946	48.8377
Grina	0	0	9	0.355232	-0.622802	17222699	0.335501	1.4865e-205	3.05366e-203	23.9389	54.2482
Arhgdib	0	0	2	2.21225	-0.59727	15152838	0.334474	4.58974e-161	6.69921e-159	91.2992	92.218
Serpinb1a	0	0	7	0.12012	-0.934015	1.73361e+07	0.334323	1.44463e-246	1.47021e-244	11.003	41.0003
Prdx5	0	0	5	2.85762	-0.602078	11130877	0.334235	3.159e-119	1.41301e-117	92.0759	95.0441
Cxcr2	0	0	5	0.0378927	-0.627116	11123545	0.334015	1.43965e-171	9.98129e-170	2.39955	35.4498
Vcan	0	0	8	0.00410431	-0.579632	1736226	0.333229	3.02733e-28	8.03401e-27	0.3861	33.673
Chil1	0	0	9	0.0281834	-0.603826	17098970	0.333091	1.48856e-278	6.60504e-276	1.93548	35.1558
Chil1	0	0	1	0.0216554	-0.608559	16624188	0.331654	1.0431e-276	2.2252e-274	1.53739	35.0634
Cd63	0	0	3	0.0307605	-0.614845	8950201	0.331425	1.93909e-141	7.07577e-140	2.38596	35.7606
Retnlg	0	0	3	0.368875	-1.83013	8941959	0.33112	5.28195e-120	1.59219e-118	19.3684	47.2112
Clec4a2	0	0	7	0.479123	-0.665872	17154393	0.330818	3.33114e-208	2.53099e-206	37.8061	60.5749
Cd24a	0	0	3	0.256421	-0.703363	8.8677e+06	0.32837	3.92185e-121	1.19849e-119	20.3509	49.5383
Ngp	0	0	8	0.156735	-2.05167	1.71077e+06	0.328343	1.34122e-26	3.34341e-25	9.26641	41.2984
Hdc	0	0	1	0.0999039	-0.650674	16447632	0.328132	2.35123e-259	4.42071e-257	6.91824	40.6475
Fth1	0	0	9	4.49023	-0.853702	16828820	0.327828	6.78506e-197	1.21398e-194	98.6418	98.7035
Trem1	0	0	3	0.208293	-0.633781	8.85126e+06	0.327762	7.97713e-124	2.49268e-122	16.9825	48.1558
Mxd1	0	0	8	0.34023	-0.682612	1705475	0.327327	4.69646e-24	1.04404e-22	19.305	53.1043
S100a11	0	0	1	2.40539	-0.750292	16404783	0.327277	1.49092e-193	1.8583e-191	89.2034	95.6321
Cxcr2	0	0	9	0.0471965	-0.657722	16797911	0.327226	3.94499e-285	2.08389e-282	3.29372	37.4849
Cd63	0	0	5	0.0264965	-0.631663	10872842	0.326487	3.64332e-184	2.90758e-182	2.00893	36.4561
Rps19	0	0	6	1.97004	-0.874968	15949637	0.326254	3.90574e-191	7.12604e-190	72.2102	94.488
Prdx5	0	0	9	2.74845	-0.769511	1.67284e+07	0.325873	2.25939e-201	4.47561e-199	87.0628	96.0874
Ptma	0	0	6	1.98944	-1.37157	1.59291e+07	0.325834	4.68731e-192	8.59443e-191	55.0036	97.011
Slfn4	0	0	5	0.0947767	-0.614433	10822852	0.324986	1.24323e-173	8.84046e-172	6.36161	41.0084
Cxcr2	0	0	1	0.03575	-0.667922	16285290	0.324893	5.62405e-286	1.35625e-283	2.79525	37.4044
Retnlg	0	0	8	0.275189	-1.81895	1688211	0.324014	1.53849e-26	3.818e-25	14.2857	45.6629
Aldh2	0	0	7	0.146252	-0.729082	16750755	0.323034	5.95666e-263	6.74257e-261	14.3241	45.8293
Plac8	0	0	1	3.35104	-1.17442	16189561	0.322983	3.14713e-203	4.20616e-201	83.4032	94.6329
Ngp	0	0	1	0.195752	-2.3112	1.61831e+07	0.322854	7.38592e-256	1.34315e-253	14.6401	45.181
F630028O10Rik	0	0	1	0.0484504	-0.700416	16181267	0.322818	2.4418e-285	5.76316e-283	4.05311	38.7747
S100a11	0	0	7	2.46856	-0.681433	16732630	0.322684	7.83608e-211	6.0365e-209	93.8947	94.8721
Slpi	0	0	9	0.441657	-0.81153	1.6529e+07	0.321987	1.01577e-233	2.81697e-231	25.8744	58.0919
Slfn4	0	0	3	0.0663413	-0.633108	8683833	0.321562	1.10713e-146	4.20596e-145	5.68421	40.3884
Marcksl1	0	0	3	0.135872	-0.620957	8619882	0.319194	3.32168e-140	1.19247e-138	12	45.7074
S100a8	0	0	5	2.53207	-2.60877	1.05629e+07	0.31718	9.07956e-145	5.16511e-143	86.9978	89.0282
Slfn4	0	0	1	0.094452	-0.652349	15845781	0.316125	4.42491e-287	1.09079e-284	7.058	43.0113
Ifi209	0	0	8	0.541345	-0.788599	1644676	0.315658	1.02762e-25	2.47812e-24	28.5714	63.2848
Mmp8	0	0	7	0.977206	-1.21719	1.63215e+07	0.314756	5.12883e-239	4.74118e-237	50.1845	68.9623
Ngp	0	0	9	0.190173	-2.32873	16153638	0.314675	1.5989e-286	8.86827e-284	12.5297	45.683
Retnlg	0	0	5	0.2645	-1.98071	10465361	0.314251	4.89993e-178	3.62366e-176	16.2946	48.0575
Dstn	0	0	9	0.614202	-0.771405	16123642	0.314091	4.06463e-240	1.18655e-237	39.0153	68.4814
Klf2	0	0	1	0.263289	-0.783276	15743672	0.314088	9.29396e-262	1.80874e-259	17.7848	52.1868
Camp	0	0	7	0.0772807	-2.12261	16248594	0.31335	0	0	6.27306	41.6212
Cd24a	0	0	9	0.282041	-0.734748	1.60757e+07	0.313158	2.56952e-270	1.09629e-267	17.1817	52.6189
Trem3	0	0	1	0.124335	-0.679197	15695033	0.313117	4.79879e-285	1.10902e-282	9.99301	45.7748
Slfn4	0	0	8	0.0135641	-0.649869	1629309	0.312709	1.32104e-32	4.15136e-31	1.1583	38.4352
Fth1	0	0	6	4.20613	-1.17455	1.52864e+07	0.312686	1.12962e-221	2.37328e-220	96.2563	99.0794
Vcan	0	0	6	0.0132179	-0.652049	15281251	0.312582	0	0	0.935925	38.3509
Cd24a	0	0	8	0.195506	-0.724295	1628642	0.312581	3.05e-29	8.50093e-28	10.8108	47.9694
Aldh2	0	0	8	0.0685005	-0.709184	1627957	0.31245	2.65246e-31	8.03928e-30	4.6332	41.6911
Hmgb2	0	0	9	1.37005	-1.0297	16021288	0.312097	6.91309e-236	1.96633e-233	60	83.799
Csf3r	0	0	8	0.0361677	-0.59173	1618578	0.310649	1.71822e-32	5.38423e-31	2.3166	40.1998
Serpinb1a	0	0	1	0.0664691	-0.990087	15564288	0.310509	0	0	5.03145	41.7723
Ms4a6d	0	0	3	1.14337	-0.949978	8.38506e+06	0.310498	1.1844e-128	3.87568e-127	64.6316	73.8536
Marcksl1	0	0	5	0.136869	-0.632126	10306100	0.309469	3.03574e-191	2.73784e-189	8.70536	46.6907
Rpl13	0	0	6	2.40679	-0.900427	15089722	0.308664	3.13004e-231	6.87556e-230	82.3974	97.136
Pglyrp1	0	0	9	0.0703461	-1.11406	15822001	0.308215	0	0	5.60272	42.4244
Wfdc21	0	0	5	0.379269	-1.37417	10248620	0.307743	1.00359e-181	7.67777e-180	20.0893	53.2124
Mxd1	0	0	1	0.335096	-0.790038	15423734	0.307705	1.72319e-267	3.53988e-265	24.144	57.337
Hmgn2	0	0	9	0.394889	-0.82189	1.57827e+07	0.30745	2.08889e-269	8.27572e-267	26.3497	60.335
Rps2	0	0	6	1.4357	-0.910862	14993071	0.306687	7.63906e-237	1.74722e-235	60.2232	88.2884
Mxd1	0	0	5	0.30566	-0.776824	10169536	0.305368	9.78871e-183	7.59344e-181	19.9219	55.833
Tkt	0	0	8	0.386955	-0.78051	1588560	0.304888	5.58668e-29	1.5302e-27	23.166	60.4414
Ngp	0	0	7	0.139213	-2.39324	1.57708e+07	0.304135	0	0	10.6005	46.0822
Hp	0	0	9	1.18985	-1.0028	15610126	0.304088	4.69835e-257	1.62871e-254	55.5518	81.7107
Rac2	0	0	7	0.910262	-0.824526	1.57312e+07	0.303372	8.97211e-264	1.03675e-261	59.7115	75.5045
Slc7a11	0	0	5	0.456804	-0.857964	1.00725e+07	0.302455	5.32768e-182	4.10417e-180	24.442	60.9933
Pglyrp1	0	0	7	0.039414	-1.1526	15651246	0.30183	0	0	4.66286	42.6617
Wfdc21	0	0	7	0.328993	-1.52699	15607462	0.300986	8.76819e-302	1.27981e-299	25.4948	54.5502
Hmgn2	0	0	5	0.345041	-0.825553	1.00147e+07	0.30072	7.53868e-188	6.43281e-186	20.4799	58.7925
Slc7a11	0	0	9	0.493772	-0.871501	15430083	0.30058	1.09115e-284	5.50185e-282	27.1986	62.9453
Pglyrp1	0	0	1	0.0329001	-1.15235	14930168	0.297858	0	0	3.21454	42.6402
Trem3	0	0	8	0.00856742	-0.708572	1542101	0.295971	5.95791e-37	2.25567e-35	0.3861	41.2686
Mmp8	0	0	1	0.887231	-1.3136	14835409	0.295968	6.42388e-280	1.39726e-277	41.3347	70.2809
Retnlg	0	0	7	0.216804	-2.17197	15324852	0.295536	0	0	15.4982	50.365
Slc7a11	0	0	3	0.397047	-0.905599	7978526	0.295444	1.6321e-158	6.91024e-157	26.8772	60.1024
Arhgdib	0	0	7	2.09123	-0.754175	1.52917e+07	0.294897	1.81983e-281	2.34737e-279	89.3324	92.5783
Trib1	0	0	8	0.0498245	-0.653588	1524839	0.292658	1.29718e-36	4.79655e-35	3.0888	44.6836
Hmgb2	0	0	7	1.3251	-1.0845	1.51068e+07	0.291331	2.51001e-293	3.56969e-291	72.0564	81.7821
Mxd1	0	0	3	0.231413	-0.84161	7865488	0.291259	1.3905e-170	6.50836e-169	19.2982	55.1844
Grina	0	0	3	0.163416	-0.779089	7850167	0.290691	2.22777e-175	1.08866e-173	14.807	52.5038
Retnlg	0	0	1	0.181184	-2.19865	14480562	0.288889	0	0	13.4521	50.4625
Cd9	0	0	8	0.543471	-1.04295	1.49443e+06	0.286821	1.32717e-33	4.30475e-32	27.027	65.0097
Lcn2	0	0	7	0.376549	-2.05228	14868036	0.286726	0	0	28.4133	58.4593
Lcn2	0	0	9	0.430039	-1.98552	14692097	0.286204	0	0	24.8896	58.9926
Wfdc21	0	0	1	0.302143	-1.54785	14199667	0.283285	0	0	18.2041	55.5441
Retnlg	0	0	9	0.17283	-2.21889	14437146	0.281238	0	0	11.4431	50.9781
Grina	0	0	8	0.0981806	-0.800008	1450558	0.278402	2.21957e-39	9.01894e-38	6.94981	50.42
Trem1	0	0	8	0.0330739	-0.774522	1442941	0.27694	2.59035e-41	1.09674e-39	1.9305	46.5427
Wfdc21	0	0	9	0.27679	-1.58486	14098253	0.274636	0	0	16.3328	56.0381
Rac2	0	0	1	0.77136	-0.980524	13748143	0.274277	0	0	47.3795	77.4124
Arhgdib	0	0	1	1.9296	-0.937094	1.37114e+07	0.273544	0	0	82.0755	93.7421
Tmsb10	0	0	6	0.732352	-1.09064	13303512	0.272126	0	0	39.8848	76.844
Ncf1	0	0	8	0.0605955	-0.775115	1416782	0.271919	5.44179e-42	2.35804e-40	3.861	49.3861
Clec4d	0	0	5	0.331465	-0.921518	9041140	0.271485	1.00847e-241	1.55374e-239	19.0848	62.4031
Lcn2	0	0	8	0.211768	-1.94149	1406179	0.269884	5.04889e-41	2.12149e-39	11.9691	54.6056
Anxa1	0	0	7	0.906042	-1.4728	1.39823e+07	0.269645	0	0	54.579	76.1311
Cd24a	0	0	5	0.0893918	-0.900388	8.90113e+06	0.267281	4.84257e-272	1.05331e-269	5.74777	51.5228
S100a9	0	0	8	1.10731	-3.32163	1388205	0.266435	8.99856e-39	3.59069e-37	49.4208	76.7659
Slpi	0	0	8	0.181278	-0.966906	1387159	0.266234	1.84207e-42	8.20646e-41	6.56371	54.0389
S100a8	0	0	7	2.22492	-3.14687	1.37327e+07	0.264831	0	0	80.577	90.2673
Dstn	0	0	8	0.323701	-0.962649	1361686	0.261345	9.95323e-42	4.29616e-40	18.9189	64.8059
Hp	0	0	7	1.04204	-1.17801	13474371	0.25985	0	0	60.2147	80.9658
S100a8	0	0	1	2.11346	-3.25517	1.30208e+07	0.259767	0	0	83.9273	89.654
Hmgb2	0	0	1	1.13241	-1.3013	12912441	0.257604	0	0	60.9015	83.5389
Cd52	0	0	3	2.57762	-0.888818	6.91043e+06	0.255893	4.27117e-208	2.63223e-206	95.5088	97.7785
S100a9	0	0	9	1.25891	-3.65627	13112387	0.255431	0	0	56.0272	79.8635
Clec4a3	0	0	8	0.0108246	-0.870993	1330151	0.255292	5.42345e-48	2.9205e-46	0.772201	49.6148
Wfdc21	0	0	8	0.0449581	-1.60807	1328932	0.255058	1.47931e-47	7.85166e-46	2.7027	50.9122
Cd9	0	0	9	0.542714	-1.20454	1.30409e+07	0.254038	0	0	29.6435	70.4205
Anxa1	0	0	1	0.812569	-1.57154	1.26642e+07	0.252652	0	0	46.3662	77.3267
Clec4d	0	0	3	0.232252	-1.01035	6779832	0.251057	1.04737e-232	7.74565e-231	18.4561	61.6115
Ly86	0	0	8	0.0426371	-0.85861	1301893	0.249869	7.19225e-49	3.96934e-47	2.7027	52.6172
Cxcl2	0	0	5	0.725552	-1.9637	8192281	0.245996	3.6763e-289	9.06248e-287	26.8973	68.9679
S100a9	0	0	1	1.15197	-3.76335	12242912	0.244247	0	0	57.8966	79.445
Anxa1	0	0	8	0.635183	-1.54787	1262927	0.24239	4.31361e-47	2.22562e-45	25.8687	73.5845
S100a8	0	0	9	2.04442	-3.35136	1.23914e+07	0.241387	0	0	74.2615	91.3143
Lgals1	0	0	6	0.0416405	-0.92818	1.16966e+07	0.239257	0	0	3.92369	54.8471
S100a9	0	0	7	1.15874	-3.78117	12087272	0.2331	0	0	53.3043	80.3794
Lcn2	0	0	1	0.168451	-2.28044	1.16622e+07	0.232661	0	0	13.0328	60.7685
Clec4a3	0	0	6	0.0400268	-0.961856	11255051	0.230225	0	0	2.4838	56.3359
Vim	0	0	6	2.67822	-1.03894	1.1248e+07	0.230081	0	0	90.5688	97.3463
Ifitm6	0	0	7	0.388327	-1.79778	11834102	0.228217	0	0	28.7487	68.6692
Clec4d	0	0	8	0.089619	-1.09625	1179845	0.226445	1.08153e-55	7.22738e-54	5.01931	59.2832
Psap	0	0	6	1.00546	-1.28748	1.10148e+07	0.22531	0	0	52.5198	87.0042
Slc7a11	0	0	8	0.0540216	-1.20055	1149412	0.220604	2.81097e-58	2.02481e-56	2.7027	58.4878
Clec4a2	0	0	8	0.029861	-1.03082	1140636	0.218919	3.85911e-59	2.95235e-57	1.9305	57.956
Ccl9	0	0	8	0.217549	-1.28751	1132481	0.217354	9.06657e-58	6.36553e-56	8.10811	65.1489
Ctss	0	0	3	2.77212	-1.31765	5817848	0.215435	1.97581e-282	2.0677e-280	97.0526	88.0534
Ly86	0	0	6	0.0382215	-0.986625	1.03637e+07	0.211992	0	0	2.41181	59.8079
Fth1	0	0	5	3.78891	-1.56969	7.04953e+06	0.211681	0	0	97.7679	98.7839
F13a1	0	0	8	0.0228479	-1.34574	1079040	0.207097	1.72871e-63	1.43109e-61	1.1583	59.6113
Cxcl2	0	0	8	0.228134	-2.31788	1051877	0.201884	7.401e-64	6.21964e-62	11.9691	65.9542
Cxcl2	0	0	3	0.336315	-2.34417	5430539	0.201093	0	0	18.2456	68.8038
Crip1	0	0	6	0.0766165	-1.27601	9604339	0.196459	0	0	6.01152	64.7858
Cd9	0	0	3	0.180707	-1.49716	5245783	0.194251	0	0	14.1053	68.3183
S100a8	0	0	8	1.29238	-3.66562	996924	0.191337	1.26052e-65	1.10976e-63	57.529	89.2529
Ifitm6	0	0	8	0.0331082	-1.91432	987312	0.189492	8.62981e-70	8.47173e-68	3.0888	63.598
Plac8	0	0	8	1.99538	-2.39557	960182	0.184285	1.67232e-68	1.54592e-66	61.0039	93.4682
S100a11	0	0	8	1.4723	-1.59831	946506	0.18166	1.32799e-69	1.29223e-67	64.8649	95.1136
F13a1	0	0	6	0.0800206	-1.47217	8.8653e+06	0.181342	0	0	5.65155	67.269
Mmp8	0	0	8	0.0572756	-1.98427	908700	0.174404	1.4746e-75	1.66916e-73	2.3166	67.0378
Ifitm6	0	0	1	0.159651	-2.05161	8.68875e+06	0.173341	0	0	11.1461	71.2744
Fn1	0	0	8	0.0689101	-1.79462	887817	0.170396	4.46044e-77	5.20839e-75	3.4749	68.2209
Cd9	0	0	5	0.0884228	-1.6279	5.53867e+06	0.166314	0	0	4.96652	70.2701
Ms4a6d	0	0	8	0.199872	-1.85056	838131	0.16086	3.0707e-80	3.91532e-78	12.7413	73.9872
Ifi209	0	0	6	0.066466	-1.45132	7589267	0.15524	0	0	4.10367	72.1161
Prdx5	0	0	3	2.03244	-1.47765	4130976	0.15297	0	0	87.8596	95.3037
Ifi203	0	0	6	0.0538381	-1.5368	7425154	0.151883	0	0	3.45572	72.0934
Ccl9	0	0	6	0.0733703	-1.63875	7160345	0.146467	0	0	5.29158	73.7584
S100a4	0	0	6	0.0491771	-1.6947	7.1145e+06	0.145529	0	0	3.49172	72.9003
Ms4a4c	0	0	8	0.240349	-2.14688	754700	0.144848	3.18233e-87	4.58462e-85	14.6718	77.611
Mndal	0	0	6	0.0693745	-1.55884	7017688	0.143548	0	0	4.49964	74.4062
Ctsc	0	0	8	0.547517	-2.38554	655208	0.125752	7.18688e-96	1.32873e-93	30.5019	84.3764
Psap	0	0	8	0.275806	-1.86531	652328	0.1252	2.91536e-96	5.48138e-94	18.5328	83.1237
AA467197	0	0	3	0.15443	-3.20461	3339399	0.123658	0	0	10.0351	78.7294
Hp	0	0	8	0.0914685	-1.98143	634324	0.121744	1.62741e-98	3.28233e-96	5.79151	78.8587
Fn1	0	0	6	0.0561104	-2.06633	5948154	0.121671	0	0	4.10367	77.3895
Ccr2	0	0	6	0.0512647	-1.86277	5.84597e+06	0.119581	0	0	3.7077	77.8554
Plac8	0	0	6	2.07055	-2.65144	5.61775e+06	0.114912	0	0	75.522	95.8234
AA467197	0	0	5	0.145187	-3.27802	3780008	0.113505	0	0	7.8683	80.2949
Fth1	0	0	8	2.5162	-2.73916	561418	0.107752	1.12313e-104	2.54263e-102	86.8726	98.8467
Ms4a6c	0	0	8	0.271064	-2.81484	516318	0.0990956	9.14251e-110	2.30495e-107	13.5135	84.1577
Ctss	0	0	8	0.860574	-3.17744	512520	0.0983667	8.31735e-110	2.14568e-107	43.2432	89.2678
Fth1	0	0	3	2.84658	-2.55247	2.58302e+06	0.095649	0	0	96.8421	98.8338
Ms4a6d	0	0	6	0.0401062	-2.30044	4098224	0.0838301	0	0	2.98776	84.2937
Ms4a6b	0	0	6	0.0531099	-2.23893	3601620	0.073672	0	0	3.92369	86.6803
Prdx1	0	0	6	0.357472	-2.38283	3249453	0.0664683	0	0	22.4622	93.3231
Ms4a4c	0	0	6	0.0461616	-2.67903	3069416	0.0627856	0	0	3.09575	88.4476
S100a10	0	0	6	0.0613896	-2.4723	2810957	0.0574988	0	0	4.28366	89.7716
Prdx5	0	0	8	0.568242	-2.87505	267191	0.0512813	2.14708e-136	1.03555e-133	30.5019	95.6107
Ctsc	0	0	6	0.187437	-3.14393	1697375	0.0347202	0	0	12.131	94.9881
Ms4a6c	0	0	6	0.0809093	-3.43793	1.24444e+06	0.0254553	0	0	5.50756	95.5336
Ctss	0	0	6	0.514522	-4.03294	1090591	0.0223083	0	0	25.8459	98.6021
Rhob	0	0	4	0.78283	0.314865	31838897	0.648132	6.23856e-190	3.47761e-188	65.927	30.9407
Rhob	0	0	6	1.03632	0.608088	31377608	0.641836	1.79682e-173	2.88871e-172	52.6278	33.0719
Rhob	0	0	2	0.550874	0.0453927	24148324	0.533035	3.0645e-10	1.21192e-09	44.0157	34.5593
Rhob	0	0	5	0.413357	-0.107211	1.50719e+07	0.452576	9.28596e-15	3.78989e-14	24.721	36.8005
Rhob	0	0	1	0.360237	-0.175561	21931037	0.437526	5.58062e-36	6.58573e-35	24.5982	37.5585
Rhob	0	0	7	0.320267	-0.223583	22686755	0.437508	3.49629e-37	3.21062e-36	27.1385	37.2118
Rhob	0	0	3	0.270704	-0.258515	1.1402e+07	0.422216	2.50004e-30	2.00673e-29	22.7368	36.7157
Rhob	0	0	9	0.276333	-0.274478	2.07986e+07	0.405161	1.74876e-82	7.8222e-81	19.219	38.5291
Rhob	0	0	8	0.0912149	-0.425331	1.81815e+06	0.348954	1.64247e-22	3.4056e-21	5.40541	36.1286
Ltb	0	0	6	0.547516	0.452754	30176884	0.617275	2.56196e-280	7.24994e-279	30.5616	8.61462
Ltb	0	0	4	0.231865	0.087354	28123038	0.57249	7.07428e-109	1.48346e-107	25.0537	9.46991
Ltb	0	0	8	0.430204	0.277239	2907505	0.55803	7.50031e-09	5.96423e-08	22.0077	11.4729
Ltb	0	0	2	0.198322	0.04779	23333871	0.515057	9.78384e-06	2.50654e-05	14.3307	11.2189
Ltb	0	0	7	0.0555429	-0.118245	24269980	0.46804	1.00266e-23	6.14501e-23	6.44079	12.4921
Ltb	0	0	1	0.0342504	-0.142214	22543046	0.449736	2.2892e-54	4.24651e-53	3.00489	13.0124
Ltb	0	0	9	0.0332299	-0.144084	22995653	0.447959	1.65473e-59	4.30891e-58	2.71647	13.1088
Ltb	0	0	5	0.0171412	-0.152785	14769077	0.443482	5.93164e-46	8.69217e-45	1.28348	12.6022
Ltb	0	0	3	0.00873868	-0.15886	11954274	0.442666	1.23022e-38	1.21305e-37	0.982456	12.4057
Cebpd	0	3.17446e-307	6	1.372	1.02762	3.61866e+07	0.740206	0	0	63.8949	25.6336
Cebpd	0	3.17446e-307	4	0.715211	0.267397	30532388	0.621536	7.43965e-141	2.50085e-139	55.476	26.9366
Cebpd	0	3.17446e-307	5	0.688493	0.223685	1.85602e+07	0.557322	1.00021e-22	6.24037e-22	38.8951	30.0743
Cebpd	0	3.17446e-307	3	0.476944	-0.00810322	13938385	0.516138	0.0128658	0.0217499	35.8596	30.4733
Cebpd	0	3.17446e-307	2	0.339196	-0.165974	2.12114e+07	0.468208	2.19243e-10	8.76419e-10	27.6772	31.3019
Cebpd	0	3.17446e-307	9	0.210953	-0.31974	20681843	0.402885	1.23182e-94	6.69833e-93	14.5671	33.6011
Cebpd	0	3.17446e-307	1	0.132232	-0.409809	1.90931e+07	0.38091	4.86177e-138	3.34979e-136	11.5653	34.0014
Cebpd	0	3.17446e-307	7	0.0958165	-0.455269	1.90617e+07	0.3676	6.10063e-176	3.43524e-174	9.66119	34.4812
Cebpd	0	3.17446e-307	8	0.00672601	-0.483905	1.80763e+06	0.346934	3.63396e-25	8.55871e-24	0.772201	31.2373
Ifi27l2a	2.37992e-307	7.68715e-305	5	3.01935	0.954181	22935008	0.688687	1.2575e-155	7.83679e-154	87.4442	76.4905
Ifi27l2a	2.37992e-307	7.68715e-305	9	2.82665	0.792032	3.34022e+07	0.65068	5.10993e-153	5.78412e-151	86.927	75.8534
Ifi27l2a	2.37992e-307	7.68715e-305	4	2.4398	0.33691	27619182	0.562233	1.81861e-26	4.31064e-26	92.1976	75.1109
Ifi27l2a	2.37992e-307	7.68715e-305	7	2.398	0.291569	2.86253e+07	0.552032	5.96044e-20	3.2019e-19	90.7749	75.171
Ifi27l2a	2.37992e-307	7.68715e-305	2	2.25533	0.121364	23496081	0.518638	0.00219963	0.00408446	86.7717	76.1269
Ifi27l2a	2.37992e-307	7.68715e-305	3	1.75362	-0.425209	11286383	0.417934	2.25534e-25	1.57448e-24	70.7368	77.9589
Ifi27l2a	2.37992e-307	7.68715e-305	1	1.76921	-0.441958	20622530	0.411421	6.90576e-53	1.2436e-51	72.0475	78.3373
Ifi27l2a	2.37992e-307	7.68715e-305	6	0.937096	-1.40332	11832015	0.242027	0	0	36.7891	83.8732
Ifi27l2a	2.37992e-307	7.68715e-305	8	0.754007	-1.41304	1254590	0.24079	2.84429e-47	1.4813e-45	29.7297	78.0683
Hcar2	3.53122e-302	1.13705e-299	2	1.42368	0.829729	31974789	0.705792	0	0	72.7559	35.961
Hcar2	3.53122e-302	1.13705e-299	4	0.944497	0.286379	30555374	0.622004	1.41634e-120	3.56268e-119	67.7165	36.2302
Hcar2	3.53122e-302	1.13705e-299	7	0.883067	0.217501	2.94773e+07	0.568463	2.63671e-41	2.6687e-40	52.5998	38.4823
Hcar2	3.53122e-302	1.13705e-299	6	0.810936	0.131474	24996349	0.511306	0.0308868	0.0373558	38.3729	40.891
Hcar2	3.53122e-302	1.13705e-299	1	0.596201	-0.11772	23432550	0.467482	3.24949e-10	1.23829e-09	34.4514	41.5439
Hcar2	3.53122e-302	1.13705e-299	3	0.193656	-0.541608	9.5323e+06	0.352981	1.20122e-96	2.74744e-95	15.1579	42.4569
Hcar2	3.53122e-302	1.13705e-299	9	0.237051	-0.53811	1.79158e+07	0.349003	8.6966e-192	1.50737e-189	15.2801	44.8167
Hcar2	3.53122e-302	1.13705e-299	5	0.204367	-0.54056	11522487	0.345994	4.35004e-130	2.20342e-128	12.5	43.2523
Hcar2	3.53122e-302	1.13705e-299	8	0.0889261	-0.616294	1.66632e+06	0.319813	2.88815e-29	8.0701e-28	4.6332	41.0101
Acod1	1.49742e-287	4.80673e-285	2	1.97367	1.12365	3.334e+07	0.735926	0	0	81.6535	42.4983
Acod1	1.49742e-287	4.80673e-285	7	1.82993	0.983765	3.74258e+07	0.721747	0	0	80.2751	41.7419
Acod1	1.49742e-287	4.80673e-285	4	1.2391	0.288583	2.9363e+07	0.597731	2.5816e-72	2.45817e-71	71.9041	43.482
Acod1	1.49742e-287	4.80673e-285	1	0.795899	-0.225927	22917958	0.457215	1.82072e-15	9.54954e-15	42.7673	48.1329
Acod1	1.49742e-287	4.80673e-285	6	0.691604	-0.345607	20226303	0.413734	1.74693e-56	1.04863e-55	31.6055	49.8693
Acod1	1.49742e-287	4.80673e-285	9	0.636878	-0.41289	2.08829e+07	0.406801	8.1706e-69	2.64246e-67	32.7334	49.8537
Acod1	1.49742e-287	4.80673e-285	8	0.0801269	-0.921681	1.4598e+06	0.280177	1.2366e-39	5.04322e-38	3.861	47.9396
Acod1	1.49742e-287	4.80673e-285	3	0.0465617	-1.01448	7.0046e+06	0.25938	2.1937e-236	1.67826e-234	3.36842	50.6886
Acod1	1.49742e-287	4.80673e-285	5	0.0457897	-1.03536	8453012	0.253825	1.69432e-304	4.81926e-302	3.01339	51.6573
Clec4e	1.25019e-286	4.00062e-284	2	2.26701	0.863791	31159106	0.687787	1.45934e-214	4.1509e-212	89.4488	63.2821
Clec4e	1.25019e-286	4.00062e-284	7	2.14085	0.737901	3.39612e+07	0.654933	1.24371e-167	6.47723e-166	83.1936	63.6907
Clec4e	1.25019e-286	4.00062e-284	4	1.86234	0.407282	29422496	0.598942	5.98285e-66	4.74395e-65	90.8017	62.6891
Clec4e	1.25019e-286	4.00062e-284	6	1.4253	-0.0991103	23476887	0.480225	0.000626363	0.000861424	61.0511	67.4111
Clec4e	1.25019e-286	4.00062e-284	1	1.39925	-0.129899	23384912	0.466531	4.59973e-09	1.6086e-08	60.0629	67.6031
Clec4e	1.25019e-286	4.00062e-284	9	1.04533	-0.54423	1.96386e+07	0.382563	3.35448e-96	1.89853e-94	49.2699	69.4625
Clec4e	1.25019e-286	4.00062e-284	5	0.8023	-0.77693	10998146	0.33025	1.06838e-129	5.38704e-128	42.2433	68.8872
Clec4e	1.25019e-286	4.00062e-284	3	0.655712	-0.919494	8057191	0.298357	4.09279e-148	1.57098e-146	44.5614	68.1969
Clec4e	1.25019e-286	4.00062e-284	8	0.107811	-1.42115	974782	0.187087	7.53014e-70	7.4582e-68	4.6332	67.3411
Il1b	4.30956e-271	1.37475e-268	2	5.67597	2.14907	3.49524e+07	0.771517	0	0	99.9606	78.7677
Il1b	4.30956e-271	1.37475e-268	7	5.25915	1.7153	36780026	0.709293	9.90391e-295	1.42681e-292	97.5512	78.6433
Il1b	4.30956e-271	1.37475e-268	1	4.64818	0.992834	31124639	0.62094	1.66816e-96	6.38098e-95	93.4312	79.445
Il1b	4.30956e-271	1.37475e-268	4	4.46039	0.771356	2.79971e+07	0.569926	8.07954e-33	2.36793e-32	96.7788	78.9671
Il1b	4.30956e-271	1.37475e-268	9	3.41974	-0.438422	22124122	0.430981	2.21613e-33	2.71942e-32	80.8829	81.4985
Il1b	4.30956e-271	1.37475e-268	6	2.34996	-1.67292	15230757	0.311549	8.73227e-226	1.87364e-224	56.0115	85.4188
Il1b	4.30956e-271	1.37475e-268	5	1.53718	-2.47531	6847298	0.205609	0	0	52.0647	84.2391
Il1b	4.30956e-271	1.37475e-268	3	1.37184	-2.60516	5.26623e+06	0.195008	0	0	58.5263	83.1302
Il1b	4.30956e-271	1.37475e-268	8	0.594936	-3.24106	750760	0.144091	4.57393e-87	6.50494e-85	22.3938	82.1693
Hsp90b1	1.65225e-270	5.25415e-268	7	2.55778	0.709112	3.52465e+07	0.679719	4.2309e-218	3.45099e-216	93.1231	78.3329
Hsp90b1	1.65225e-270	5.25415e-268	1	2.29523	0.398833	29888298	0.596274	6.6741e-62	1.46316e-60	87.3864	79.3708
Hsp90b1	1.65225e-270	5.25415e-268	3	2.26772	0.33901	1.54527e+07	0.572213	6.20688e-20	3.58422e-19	93.6842	79.505
Hsp90b1	1.65225e-270	5.25415e-268	2	2.16642	0.244477	2.5401e+07	0.560686	2.54099e-23	2.1783e-22	86.9685	79.575
Hsp90b1	1.65225e-270	5.25415e-268	8	2.25947	0.311011	2851000	0.547185	0.00870445	0.0221922	80.3089	80.4991
Hsp90b1	1.65225e-270	5.25415e-268	9	1.95854	0.00715538	2.5922e+07	0.504965	0.386246	0.41068	78.3701	80.8559
Hsp90b1	1.65225e-270	5.25415e-268	4	1.89838	-0.062622	2.26274e+07	0.460617	1.77363e-11	2.62437e-11	90.8017	78.8591
Hsp90b1	1.65225e-270	5.25415e-268	5	1.6634	-0.316881	14011387	0.42073	7.79054e-29	6.27144e-28	72.9353	81.2258
Hsp90b1	1.65225e-270	5.25415e-268	6	0.797888	-1.33678	9.67305e+06	0.197864	0	0	43.9525	86.2655
Il1f9	1.65392e-269	5.24292e-267	4	0.274938	0.152053	29757977	0.605771	1.43593e-224	1.06904e-222	31.1739	8.83858
Il1f9	1.65392e-269	5.24292e-267	6	0.430044	0.331506	28739570	0.587875	6.64149e-155	9.6306e-154	25.8819	9.69428
Il1f9	1.65392e-269	5.24292e-267	2	0.289306	0.166303	25738405	0.568134	3.63419e-87	1.65901e-85	23.8583	10.1985
Il1f9	1.65392e-269	5.24292e-267	7	0.0432481	-0.117707	23680418	0.45667	2.52539e-41	2.56071e-40	4.62932	13.1475
Il1f9	1.65392e-269	5.24292e-267	3	0.0163275	-0.136987	12015142	0.44492	4.75467e-35	4.28461e-34	1.68421	12.6695
Il1f9	1.65392e-269	5.24292e-267	8	0	-0.145585	2291114	0.439728	2.90278e-09	2.40378e-08	0	12.0545
Il1f9	1.65392e-269	5.24292e-267	5	0.00767253	-0.149182	14601245	0.438443	4.83293e-53	8.48286e-52	0.669643	12.9843
Il1f9	1.65392e-269	5.24292e-267	9	0.0132692	-0.152508	22398024	0.436317	2.62751e-86	1.2403e-84	0.98472	13.7456
Il1f9	1.65392e-269	5.24292e-267	1	0.00909845	-0.156637	21851433	0.435938	2.65786e-85	8.80108e-84	0.908456	13.6976
Ier2	1.36565e-266	4.31546e-264	6	1.8908	1.28687	3.55306e+07	0.726787	0	0	67.0626	38.4362
Ier2	1.36565e-266	4.31546e-264	4	1.04412	0.306818	29502362	0.600568	1.04218e-80	1.22209e-79	61.9184	39.2276
Ier2	1.36565e-266	4.31546e-264	5	1.04275	0.288778	19037251	0.571646	6.39505e-29	5.16681e-28	50.8371	41.5196
Ier2	1.36565e-266	4.31546e-264	3	0.682049	-0.104642	13424032	0.497091	0.683255	0.739133	44.4912	42.1772
Ier2	1.36565e-266	4.31546e-264	2	0.587839	-0.218809	21329068	0.470805	1.13191e-07	3.5722e-07	42.6378	42.2965
Ier2	1.36565e-266	4.31546e-264	9	0.492308	-0.335565	21650251	0.42175	9.81815e-52	2.14395e-50	29.5416	44.5012
Ier2	1.36565e-266	4.31546e-264	8	0.459469	-0.324022	2.16291e+06	0.415122	1.69937e-07	1.13629e-06	24.7104	42.566
Ier2	1.36565e-266	4.31546e-264	1	0.325883	-0.527596	18921967	0.377495	3.31026e-121	1.8269e-119	24.0391	45.3295
Ier2	1.36565e-266	4.31546e-264	7	0.293667	-0.568942	19514866	0.376339	1.16803e-127	4.30465e-126	26.2999	45.0877
Inhba	7.48848e-266	2.35887e-263	7	1.77074	1.18106	3.76496e+07	0.726063	0	0	68.6011	30.733
Inhba	7.48848e-266	2.35887e-263	1	1.25302	0.570715	29799578	0.594504	2.44858e-79	7.28205e-78	48.0783	34.344
Inhba	7.48848e-266	2.35887e-263	2	0.997383	0.268372	25983485	0.573543	3.0236e-44	5.29035e-43	49.5276	34.3855
Inhba	7.48848e-266	2.35887e-263	4	0.766781	0.00500037	27349408	0.556741	3.64966e-29	9.43283e-29	53.1496	33.5912
Inhba	7.48848e-266	2.35887e-263	6	0.490155	-0.315298	2.20364e+07	0.45076	2.88515e-22	8.78776e-22	30.4896	37.186
Inhba	7.48848e-266	2.35887e-263	9	0.183806	-0.676425	17750668	0.345786	6.01369e-213	1.30804e-210	10.5942	40.6116
Inhba	7.48848e-266	2.35887e-263	8	0.0445252	-0.727184	1719182	0.329958	7.37201e-28	1.91967e-26	3.0888	36.7003
Inhba	7.48848e-266	2.35887e-263	3	0.0186714	-0.799723	8440775	0.312561	5.90269e-166	2.64026e-164	1.82456	38.8634
Inhba	7.48848e-266	2.35887e-263	5	0.030388	-0.80267	10344228	0.310614	2.15416e-208	2.27582e-206	1.89732	39.5878
Krt83	2.40022e-257	7.5367e-255	6	0.28927	0.25924	28135102	0.57551	5.03535e-223	1.06801e-221	18.3585	3.70497
Krt83	2.40022e-257	7.5367e-255	4	0.131004	0.07606	27639408	0.562644	6.99259e-155	2.69336e-153	16.8218	3.93584
Krt83	2.40022e-257	7.5367e-255	8	0.0806829	0.0155061	2.58066e+06	0.4953	0.51709	0.618179	4.6332	5.71656
Krt83	2.40022e-257	7.5367e-255	2	0.0190935	-0.0528712	2.18246e+07	0.481742	1.16652e-13	5.89261e-13	2.55906	6.15048
Krt83	2.40022e-257	7.5367e-255	7	0.0158131	-0.058054	24767363	0.477632	2.3337e-22	1.37336e-21	1.91211	6.3524
Krt83	2.40022e-257	7.5367e-255	1	0.0105742	-0.0637547	23703904	0.472895	4.76676e-31	4.83342e-30	1.04822	6.4634
Krt83	2.40022e-257	7.5367e-255	3	0.00105312	-0.0691573	12704243	0.470437	1.75145e-20	1.04065e-19	0.210526	6.11577
Krt83	2.40022e-257	7.5367e-255	9	0.00437651	-0.071303	2.40976e+07	0.469426	6.08582e-40	9.31172e-39	0.475382	6.58597
Krt83	2.40022e-257	7.5367e-255	5	0.000699321	-0.0709109	1.56204e+07	0.469047	4.00641e-27	3.01514e-26	0.0558036	6.24731
Il1r2	1.60387e-256	5.02012e-254	2	1.34533	0.740342	31838346	0.70278	3.5693e-298	2.47464e-295	74.1732	37.4748
Il1r2	1.60387e-256	5.02012e-254	4	0.961887	0.306665	3.06605e+07	0.624144	2.09556e-122	5.40607e-121	70.2577	37.5668
Il1r2	1.60387e-256	5.02012e-254	6	0.984905	0.333037	28158841	0.575996	8.1837e-47	4.28216e-46	50.468	40.7205
Il1r2	1.60387e-256	5.02012e-254	7	0.667397	-0.0349955	26090719	0.503153	0.539311	0.599457	44.9849	41.5464
Il1r2	1.60387e-256	5.02012e-254	9	0.660721	-0.0427275	24506622	0.477393	1.18708e-05	2.16868e-05	35.8234	43.1014
Il1r2	1.60387e-256	5.02012e-254	8	0.239933	-0.463228	1.84859e+06	0.354796	3.17427e-19	5.53651e-18	12.3552	42.4318
Il1r2	1.60387e-256	5.02012e-254	3	0.223692	-0.509191	9.56054e+06	0.354026	1.66853e-93	3.70181e-92	16.7018	43.9555
Il1r2	1.60387e-256	5.02012e-254	5	0.241699	-0.499503	11571458	0.347465	3.1295e-125	1.50937e-123	13.2812	44.8235
Il1r2	1.60387e-256	5.02012e-254	1	0.215779	-0.560175	1.68377e+07	0.335914	1.32031e-216	1.95283e-214	14.5003	46.5513
Ifitm3	6.41481e-253	2.00142e-250	5	4.94916	1.03626	25869427	0.776801	0	0	99.8884	96.0611
Ifitm3	6.41481e-253	2.00142e-250	9	4.94248	1.097	39582419	0.771072	0	0	99.4228	95.8866
Ifitm3	6.41481e-253	2.00142e-250	4	4.26745	0.305278	2.67232e+07	0.543993	7.28048e-14	1.15988e-13	99.8926	95.8423
Ifitm3	6.41481e-253	2.00142e-250	2	4.0873	0.0951273	2.25055e+07	0.496773	0.598078	0.656814	98.5039	96.0978
Ifitm3	6.41481e-253	2.00142e-250	7	3.86625	-0.16139	2.24877e+07	0.433669	4.55056e-31	3.58518e-30	98.2556	96.0793
Ifitm3	6.41481e-253	2.00142e-250	3	3.90096	-0.110822	11702526	0.433344	4.23882e-17	2.21381e-16	99.2982	96.1796
Ifitm3	6.41481e-253	2.00142e-250	6	3.66773	-0.38939	20439438	0.418093	6.52953e-44	3.21492e-43	94.3844	96.7155
Ifitm3	6.41481e-253	2.00142e-250	1	2.92786	-1.25204	1.14809e+07	0.229045	0	0	90.007	97.442
Ifitm3	6.41481e-253	2.00142e-250	8	0.787704	-3.25774	282249	0.0541713	1.17504e-134	5.43112e-132	34.3629	97.1964
Tgfbi	1.18288e-248	3.67876e-246	1	3.27064	1.05334	36960301	0.737362	0	0	95.1083	80.7354
Tgfbi	1.18288e-248	3.67876e-246	7	3.09414	0.853796	3.56861e+07	0.688197	2.05619e-238	1.86962e-236	95.9745	80.4886
Tgfbi	1.18288e-248	3.67876e-246	2	2.88479	0.593519	28566658	0.630563	2.02117e-101	1.22518e-99	92.9921	81.2963
Tgfbi	1.18288e-248	3.67876e-246	9	2.43119	0.0770683	2.63708e+07	0.513707	0.0168741	0.0212396	83.1579	82.686
Tgfbi	1.18288e-248	3.67876e-246	4	2.51372	0.172052	2.48681e+07	0.506229	0.288138	0.297248	95.9914	80.6507
Tgfbi	1.18288e-248	3.67876e-246	5	2.10692	-0.283242	1.37075e+07	0.411605	2.28035e-35	2.3553e-34	84.7098	82.5656
Tgfbi	1.18288e-248	3.67876e-246	3	1.77735	-0.632113	8.64503e+06	0.320125	1.71668e-114	4.90803e-113	86.8772	82.4442
Tgfbi	1.18288e-248	3.67876e-246	6	0.640093	-1.99749	5815651	0.118961	0	0	36.7891	90.0102
Tgfbi	1.18288e-248	3.67876e-246	8	0.0509964	-2.34405	453218	0.0869849	1.99173e-116	6.1373e-114	3.0888	83.7799
Nfkbia	3.19239e-246	9.89641e-244	2	2.4347	0.881851	3.14351e+07	0.693879	2.3912e-224	8.28925e-222	91.4567	70.6492
Nfkbia	3.19239e-246	9.89641e-244	7	2.10751	0.520945	32492807	0.626615	1.48299e-110	4.66029e-109	87.2526	70.8422
Nfkbia	3.19239e-246	9.89641e-244	4	1.91612	0.293607	27904950	0.56805	1.48871e-31	4.18082e-31	89.9785	70.5836
Nfkbia	3.19239e-246	9.89641e-244	8	1.6034	-0.0601406	2.5693e+06	0.493119	0.700361	0.769905	65.251	73.3459
Nfkbia	3.19239e-246	9.89641e-244	1	1.5997	-0.0733789	2.44499e+07	0.487778	0.0339794	0.0519837	71.6632	73.5012
Nfkbia	3.19239e-246	9.89641e-244	9	1.48211	-0.211195	2.33275e+07	0.454424	1.23062e-15	5.76244e-15	66.0441	74.4593
Nfkbia	3.19239e-246	9.89641e-244	6	1.50232	-0.185783	2.21184e+07	0.452436	3.67504e-16	9.23799e-16	66.1627	74.3607
Nfkbia	3.19239e-246	9.89641e-244	5	0.935472	-0.797435	10533461	0.316296	9.17438e-149	5.35639e-147	48.7165	75.608
Nfkbia	3.19239e-246	9.89641e-244	3	0.598042	-1.14479	6.24193e+06	0.231138	7.23948e-257	6.86389e-255	42.807	75.5316
Fbxl5	3.57523e-238	1.10475e-235	2	2.00123	0.876558	3.22995e+07	0.71296	2.66148e-280	1.55388e-277	88.1496	58.3371
Fbxl5	3.57523e-238	1.10475e-235	7	1.74049	0.593349	3.33972e+07	0.644056	8.445e-148	3.76227e-146	78.6649	59.2067
Fbxl5	3.57523e-238	1.10475e-235	4	1.44191	0.241011	28030504	0.570606	4.79732e-35	1.51485e-34	84.3951	58.503
Fbxl5	3.57523e-238	1.10475e-235	1	1.17703	-0.0662186	24184214	0.482477	0.00195933	0.00371662	58.7701	62.5899
Fbxl5	3.57523e-238	1.10475e-235	6	1.13227	-0.11773	22888895	0.468198	2.85975e-08	5.23054e-08	55.1836	63.1379
Fbxl5	3.57523e-238	1.10475e-235	9	0.908843	-0.38003	20845882	0.406081	2.65623e-63	7.59422e-62	48.4211	64.3566
Fbxl5	3.57523e-238	1.10475e-235	5	0.586399	-0.709988	10778303	0.323648	2.49617e-142	1.39146e-140	32.9799	64.8569
Fbxl5	3.57523e-238	1.10475e-235	3	0.393264	-0.903896	7469007	0.276577	1.23326e-184	6.39276e-183	31.2281	64.3713
Fbxl5	3.57523e-238	1.10475e-235	8	0.157496	-1.09031	1179808	0.226438	9.18974e-55	6.03206e-53	9.65251	62.728
Rpl18	8.05916e-238	2.48222e-235	5	3.25001	1.02172	24712304	0.742055	2.55956e-252	4.65462e-250	92.2991	87.4462
Rpl18	8.05916e-238	2.48222e-235	8	2.80791	0.496075	3261539	0.625979	2.8583e-12	3.21574e-11	92.278	87.8163
Rpl18	8.05916e-238	2.48222e-235	9	2.54521	0.265432	2.8916e+07	0.563288	3.28352e-28	3.28737e-27	90.1528	87.4878
Rpl18	8.05916e-238	2.48222e-235	3	2.51864	0.21557	14945708	0.553439	1.52943e-11	6.12713e-11	93.7544	87.4307
Rpl18	8.05916e-238	2.48222e-235	1	2.30323	-0.0173574	2.54135e+07	0.507003	0.228515	0.287303	85.7442	88.2209
Rpl18	8.05916e-238	2.48222e-235	4	2.35985	0.048326	2.44816e+07	0.498361	0.780287	0.786383	93.8797	86.9184
Rpl18	8.05916e-238	2.48222e-235	7	2.09389	-0.262685	2.22447e+07	0.428983	2.00433e-35	1.76321e-34	90.104	87.4907
Rpl18	8.05916e-238	2.48222e-235	2	1.99911	-0.364472	1.80559e+07	0.398556	9.02383e-62	2.53421e-60	87.8346	87.8784
Rpl18	8.05916e-238	2.48222e-235	6	1.83358	-0.561054	1.90421e+07	0.38951	1.48341e-78	1.12632e-77	72.9662	90.2262
Ifitm1	6.53351e-237	2.00579e-234	2	2.52612	1.48647	34786853	0.767863	0	0	88.3858	41.7302
Ifitm1	6.53351e-237	2.00579e-234	4	1.85624	0.731608	3.26561e+07	0.664768	1.29431e-201	8.02111e-200	78.3822	42.6459
Ifitm1	6.53351e-237	2.00579e-234	9	1.50602	0.328565	28040723	0.546238	3.59597e-18	2.03937e-17	52.8693	46.6468
Ifitm1	6.53351e-237	2.00579e-234	6	1.56932	0.398731	2.60675e+07	0.533218	1.10794e-09	2.16647e-09	46.5443	47.7043
Ifitm1	6.53351e-237	2.00579e-234	7	0.761177	-0.543247	2.20986e+07	0.426165	3.22167e-44	3.46971e-43	41.6639	48.5542
Ifitm1	6.53351e-237	2.00579e-234	8	0.491565	-0.742825	1831926	0.351597	6.296e-19	1.08618e-17	17.3745	47.9346
Ifitm1	6.53351e-237	2.00579e-234	1	0.396818	-0.963455	16314975	0.325485	1.77673e-230	2.77595e-228	19.986	52.0498
Ifitm1	6.53351e-237	2.00579e-234	3	0.311929	-0.981672	8.65587e+06	0.320526	3.27928e-132	1.11245e-130	17.1228	49.8338
Ifitm1	6.53351e-237	2.00579e-234	5	0.326716	-0.984845	10620737	0.318917	1.83702e-165	1.23503e-163	16.7411	50.5166
Rpl18a	1.02474e-231	3.1357e-229	5	3.7198	1.19911	2.56312e+07	0.769646	0	0	95.9263	91.2344
Rpl18a	1.02474e-231	3.1357e-229	8	3.06478	0.444284	3178104	0.609965	1.10788e-09	9.70657e-09	95.7529	91.5942
Rpl18a	1.02474e-231	3.1357e-229	3	2.98921	0.390374	16273088	0.602591	2.62747e-38	2.57478e-37	96.9825	91.2458
Rpl18a	1.02474e-231	3.1357e-229	9	2.8558	0.268463	2.91238e+07	0.567336	1.11804e-31	1.29596e-30	93.039	91.4119
Rpl18a	1.02474e-231	3.1357e-229	4	2.6634	0.04318	2.42388e+07	0.493419	0.262882	0.27175	96.5641	90.8657
Rpl18a	1.02474e-231	3.1357e-229	6	2.38439	-0.279915	22457722	0.459378	5.40316e-12	1.16814e-11	84.3413	92.8003
Rpl18a	1.02474e-231	3.1357e-229	1	2.4043	-0.258089	2.26907e+07	0.452681	4.21267e-16	2.2885e-15	86.5129	92.486
Rpl18a	1.02474e-231	3.1357e-229	2	2.27266	-0.403815	17720941	0.391161	9.62817e-71	3.24636e-69	91.811	91.6237
Rpl18a	1.02474e-231	3.1357e-229	7	2.23468	-0.45855	19759071	0.381048	5.04064e-96	1.31567e-94	91.7813	91.624
Rpl8	5.29571e-230	1.61519e-227	5	3.11798	1.06703	24899459	0.747675	1.60698e-264	3.24113e-262	89.9554	84.3252
Rpl8	5.29571e-230	1.61519e-227	8	2.60016	0.461232	3.2294e+06	0.61981	2.96619e-11	3.00218e-10	89.1892	84.7641
Rpl8	5.29571e-230	1.61519e-227	3	2.46974	0.349379	15890584	0.588427	5.65506e-29	4.35939e-28	91.7193	84.3016
Rpl8	5.29571e-230	1.61519e-227	9	2.29931	0.180623	2.80499e+07	0.546416	6.24577e-16	3.00192e-15	84.7199	84.8374
Rpl8	5.29571e-230	1.61519e-227	1	2.13295	-0.013773	2.54962e+07	0.508652	0.136459	0.182137	82.355	85.2232
Rpl8	5.29571e-230	1.61519e-227	4	2.15663	0.0137149	24032153	0.489213	0.0660731	0.0701185	91.7323	83.722
Rpl8	5.29571e-230	1.61519e-227	7	1.88212	-0.307688	21744655	0.41934	2.8613e-45	3.13951e-44	87.0178	84.4438
Rpl8	5.29571e-230	1.61519e-227	6	1.7356	-0.473782	19853636	0.406111	2.48224e-57	1.51045e-56	70.3744	87.1008
Rpl8	5.29571e-230	1.61519e-227	2	1.80644	-0.386541	1.78774e+07	0.394614	1.2478e-66	3.95481e-65	85.3937	84.7387
Gm5483	1.48154e-227	4.50389e-225	2	0.891545	0.664494	2.93257e+07	0.647317	0	0	39.4882	10.2433
Gm5483	1.48154e-227	4.50389e-225	4	0.641831	0.384697	30490625	0.620686	1.78245e-255	1.66157e-253	35.5404	10.4482
Gm5483	1.48154e-227	4.50389e-225	6	0.68345	0.432536	2.67682e+07	0.54755	4.66351e-41	2.18004e-40	21.0223	12.7628
Gm5483	1.48154e-227	4.50389e-225	7	0.0559205	-0.297485	2.2972e+07	0.44301	1.25996e-61	1.90419e-60	4.42804	15.5102
Gm5483	1.48154e-227	4.50389e-225	3	0.0342592	-0.29635	1.17647e+07	0.435646	1.59863e-41	1.67457e-40	1.96491	14.7855
Gm5483	1.48154e-227	4.50389e-225	8	0.0181208	-0.295519	2.25949e+06	0.433657	9.82079e-10	8.65306e-09	0.772201	14.0578
Gm5483	1.48154e-227	4.50389e-225	9	0.0288535	-0.328511	2.19955e+07	0.428475	4.79447e-95	2.67261e-93	1.69779	15.9486
Gm5483	1.48154e-227	4.50389e-225	5	0.00760448	-0.331427	14212482	0.426769	3.07436e-65	6.82077e-64	0.558036	15.1743
Gm5483	1.48154e-227	4.50389e-225	1	0.0136131	-0.344685	21284627	0.42463	6.86479e-103	2.90653e-101	0.978337	15.9986
Cst3	2.4352e-223	7.37867e-221	5	2.9488	0.919401	2.39837e+07	0.720176	1.29012e-209	1.37609e-207	89.7879	83.4158
Cst3	2.4352e-223	7.37867e-221	9	2.54101	0.50354	30728797	0.598602	3.79849e-66	1.15443e-64	87.0968	83.449
Cst3	2.4352e-223	7.37867e-221	3	2.32151	0.227141	1.51057e+07	0.559365	6.29318e-14	2.86695e-13	91.4386	83.4151
Cst3	2.4352e-223	7.37867e-221	4	2.17653	0.076807	2.52531e+07	0.514067	0.016506	0.0179458	91.8754	82.721
Cst3	2.4352e-223	7.37867e-221	1	2.00162	-0.126387	2.41839e+07	0.482472	0.00254672	0.00475283	78.3019	84.9035
Cst3	2.4352e-223	7.37867e-221	2	1.98194	-0.14659	2.06509e+07	0.455835	4.87579e-13	2.36498e-12	87.874	83.4212
Cst3	2.4352e-223	7.37867e-221	7	1.78048	-0.386288	2.10347e+07	0.405648	2.54987e-61	3.82756e-60	83.6967	84.0241
Cst3	2.4352e-223	7.37867e-221	6	1.65259	-0.529905	1.91189e+07	0.391082	1.45729e-76	1.08568e-75	72.6422	85.7654
Cst3	2.4352e-223	7.37867e-221	8	0.696347	-1.43211	1.01363e+06	0.194544	1.77043e-64	1.51072e-62	31.2741	84.6548
Msrb1	7.00093e-220	2.11428e-217	6	2.99397	1.01146	3.63257e+07	0.743052	0	0	94.2765	84.6062
Msrb1	7.00093e-220	2.11428e-217	5	2.6734	0.606314	2.25248e+07	0.676368	4.66132e-135	2.43906e-133	90.7366	85.4606
Msrb1	7.00093e-220	2.11428e-217	4	2.40358	0.328165	2.83981e+07	0.57809	2.29903e-40	8.63341e-40	97.2083	84.1315
Msrb1	7.00093e-220	2.11428e-217	2	2.30015	0.205341	2.44173e+07	0.538973	1.83421e-10	7.39166e-10	95.0394	84.6266
Msrb1	7.00093e-220	2.11428e-217	9	1.7446	-0.439301	20696945	0.40318	9.21771e-64	2.6559e-62	75.6197	87.6657
Msrb1	7.00093e-220	2.11428e-217	3	1.80456	-0.3396	1.08686e+07	0.402464	7.30734e-35	6.53185e-34	86.5965	85.8741
Msrb1	7.00093e-220	2.11428e-217	7	1.74715	-0.437227	1.94309e+07	0.37472	1.56756e-106	4.67443e-105	85.1392	86.0592
Msrb1	7.00093e-220	2.11428e-217	1	1.59597	-0.610141	1.79067e+07	0.357241	3.24669e-133	2.11856e-131	73.3753	87.9753
Msrb1	7.00093e-220	2.11428e-217	8	0.209436	-1.93558	504118	0.0967542	8.058e-111	2.12827e-108	13.1274	86.8619
Lgals3	1.56759e-219	4.71845e-217	5	3.72487	0.999778	2.54848e+07	0.765251	3.21574e-302	8.70053e-300	98.3817	90.6694
Lgals3	1.56759e-219	4.71845e-217	3	3.17412	0.388257	1.59198e+07	0.589509	1.44649e-29	1.12999e-28	98.386	90.8184
Lgals3	1.56759e-219	4.71845e-217	1	2.86855	0.0646136	2.59371e+07	0.517449	0.00271026	0.00503515	88.0503	91.8865
Lgals3	1.56759e-219	4.71845e-217	9	2.78756	-0.029757	2.53088e+07	0.49302	0.224748	0.246357	91.545	91.3143
Lgals3	1.56759e-219	4.71845e-217	7	2.81651	0.00409182	25421700	0.490251	0.0883372	0.120532	92.8212	91.0951
Lgals3	1.56759e-219	4.71845e-217	4	2.79065	-0.0259207	2.28974e+07	0.466113	8.14039e-09	1.10922e-08	97.5304	90.3651
Lgals3	1.56759e-219	4.71845e-217	2	2.58188	-0.264049	1.91707e+07	0.423161	3.74338e-36	5.00305e-35	91.1024	91.3826
Lgals3	1.56759e-219	4.71845e-217	6	2.43825	-0.433921	20390095	0.417084	5.54091e-45	2.79897e-44	84.0533	92.4991
Lgals3	1.56759e-219	4.71845e-217	8	0.680407	-2.16006	542938	0.104205	1.30807e-106	3.08733e-104	35.1351	92.0714
Klf4	1.66456e-217	4.99367e-215	1	1.80976	0.769883	33445073	0.667232	3.13769e-197	4.04725e-195	74.0391	54.0368
Klf4	1.66456e-217	4.99367e-215	7	1.51725	0.432522	31443699	0.606383	1.0215e-83	2.21318e-82	72.895	54.096
Klf4	1.66456e-217	4.99367e-215	2	1.4517	0.346938	26705431	0.589479	1.90394e-52	4.19889e-51	72.0472	54.6815
Klf4	1.66456e-217	4.99367e-215	3	1.29952	0.162907	14835642	0.549363	8.50586e-11	3.25139e-10	73.4737	55.596
Klf4	1.66456e-217	4.99367e-215	4	1.17897	0.0358837	25797060	0.525141	8.23576e-06	1.01271e-05	71.9041	54.4534
Klf4	1.66456e-217	4.99367e-215	9	1.10074	-0.0552595	24878200	0.484631	0.00532836	0.00713686	52.4618	57.5871
Klf4	1.66456e-217	4.99367e-215	5	0.847154	-0.329866	13984834	0.419933	1.39389e-31	1.25609e-30	44.1964	58.0661
Klf4	1.66456e-217	4.99367e-215	8	0.0906044	-1.07102	1229046	0.235888	1.50856e-52	9.04566e-51	5.40541	57.5086
Klf4	1.66456e-217	4.99367e-215	6	0.0262651	-1.29882	8754343	0.179072	0	0	1.94384	65.5131
Gm42418	6.25676e-217	1.87077e-214	6	3.47574	1.45909	39830053	0.814733	0	0	96.9762	84.1459
Gm42418	6.25676e-217	1.87077e-214	5	2.6816	0.510952	21049755	0.632077	1.36389e-76	3.6109e-75	85.8259	85.9019
Gm42418	6.25676e-217	1.87077e-214	4	2.20939	-0.00717273	2.42877e+07	0.494415	0.341448	0.350906	94.7745	84.4841
Gm42418	6.25676e-217	1.87077e-214	8	2.17157	-0.0445776	2548082	0.489047	0.54347	0.641898	82.6255	85.9373
Gm42418	6.25676e-217	1.87077e-214	2	2.10648	-0.124643	2.09856e+07	0.463224	1.79498e-09	6.66388e-09	91.3386	85.12
Gm42418	6.25676e-217	1.87077e-214	3	2.06016	-0.167109	12497294	0.462774	2.58759e-06	7.1085e-06	87.3684	85.7844
Gm42418	6.25676e-217	1.87077e-214	9	1.91097	-0.35608	21985364	0.428278	8.70538e-36	1.1748e-34	78.4041	87.1608
Gm42418	6.25676e-217	1.87077e-214	1	1.83883	-0.438313	20558186	0.410138	6.36908e-54	1.16974e-52	74.5283	87.7527
Gm42418	6.25676e-217	1.87077e-214	7	1.60062	-0.720346	17331272	0.334229	5.06757e-185	3.15812e-183	80.5434	86.8123
Osm	3.84669e-215	1.14631e-212	4	1.47166	0.477135	31410000	0.639401	1.93067e-137	6.17204e-136	82.534	49.4881
Osm	3.84669e-215	1.14631e-212	6	1.5255	0.539036	28675666	0.586567	6.56555e-54	3.80918e-53	57.2714	53.5061
Osm	3.84669e-215	1.14631e-212	2	1.29862	0.272664	26235923	0.579115	3.97731e-42	6.43153e-41	69.9213	51.7549
Osm	3.84669e-215	1.14631e-212	7	1.03828	-0.0253829	26107018	0.503467	0.523731	0.584599	57.7323	53.3832
Osm	3.84669e-215	1.14631e-212	3	0.785446	-0.295145	1.17909e+07	0.436616	4.00951e-17	2.09701e-16	46.8772	54.5565
Osm	3.84669e-215	1.14631e-212	9	0.792466	-0.312676	2.156e+07	0.419992	1.54259e-48	3.0888e-47	39.5925	56.4569
Osm	3.84669e-215	1.14631e-212	1	0.750139	-0.360438	20703961	0.413046	1.04673e-55	1.99165e-54	39.6925	56.3606
Osm	3.84669e-215	1.14631e-212	5	0.67725	-0.419603	13200843	0.396392	1.19734e-52	2.06243e-51	34.7656	55.876
Osm	3.84669e-215	1.14631e-212	8	0.157063	-0.914512	1389031	0.266593	3.62269e-42	1.58214e-40	7.72201	54.6155
Ctsd	1.16364e-213	3.456e-211	1	1.96446	0.843807	3.40578e+07	0.679457	1.79907e-219	2.6969e-217	75.6813	61.2995
Ctsd	1.16364e-213	3.456e-211	2	1.46339	0.256154	25727191	0.567886	5.73115e-30	6.33855e-29	77.9528	61.2357
Ctsd	1.16364e-213	3.456e-211	4	1.37798	0.160872	2.7099e+07	0.551644	2.07927e-19	3.93673e-19	80.6371	60.5676
Ctsd	1.16364e-213	3.456e-211	6	1.39326	0.178408	2.63732e+07	0.53947	6.47515e-12	1.39636e-11	62.995	63.3708
Ctsd	1.16364e-213	3.456e-211	7	1.16045	-0.0922079	25358227	0.489027	0.0492143	0.0704158	67.5277	62.5984
Ctsd	1.16364e-213	3.456e-211	5	0.933701	-0.334926	14140497	0.424607	2.51568e-27	1.90098e-26	49.442	64.6578
Ctsd	1.16364e-213	3.456e-211	9	0.716184	-0.611347	18021553	0.351063	2.00102e-155	2.28838e-153	40.3735	67.1964
Ctsd	1.16364e-213	3.456e-211	8	0.600001	-0.647399	1761922	0.338161	3.77002e-20	6.99346e-19	31.2741	63.7322
Ctsd	1.16364e-213	3.456e-211	3	0.556095	-0.73444	8.53386e+06	0.316008	3.53942e-125	1.12501e-123	40.9825	64.9992
Ifi204	3.42031e-213	1.01241e-210	9	2.25776	1.00258	3.66748e+07	0.71443	0	0	84.9236	61.7004
Ifi204	3.42031e-213	1.01241e-210	7	2.05133	0.762843	3.53233e+07	0.6812	9.29255e-230	8.11671e-228	86.8165	61.328
Ifi204	3.42031e-213	1.01241e-210	2	2.02443	0.713255	30257031	0.667875	8.13898e-173	1.34755e-170	85.5906	62.1328
Ifi204	3.42031e-213	1.01241e-210	4	1.38155	-0.0214886	24636365	0.501513	0.792581	0.798628	80.2076	62.6493
Ifi204	3.42031e-213	1.01241e-210	5	1.19687	-0.222818	1.49982e+07	0.450363	1.20777e-12	4.2709e-12	59.933	65.551
Ifi204	3.42031e-213	1.01241e-210	1	0.921412	-0.556897	18782537	0.374713	2.88616e-107	1.33401e-105	51.782	67.2262
Ifi204	3.42031e-213	1.01241e-210	3	0.860253	-0.580427	9876880	0.36574	4.35361e-67	7.08132e-66	56.2105	65.7221
Ifi204	3.42031e-213	1.01241e-210	8	0.105302	-1.31146	1.02061e+06	0.195883	1.9756e-66	1.76737e-64	6.17761	65.815
Ifi204	3.42031e-213	1.01241e-210	6	0.261691	-1.3181	9503632	0.194399	0	0	13.6429	73.1731
Rps8	3.55965e-212	1.0501e-209	5	3.52769	1.07953	2.45246e+07	0.736417	1.11125e-240	1.66582e-238	93.192	88.743
Rps8	3.55965e-212	1.0501e-209	8	3.17922	0.644314	3.39223e+06	0.651062	5.61212e-17	8.56331e-16	95.3668	89.054
Rps8	3.55965e-212	1.0501e-209	3	2.99776	0.488854	1.67576e+07	0.620533	3.03392e-52	3.84632e-51	96.4211	88.5864
Rps8	3.55965e-212	1.0501e-209	9	2.66794	0.145943	27637594	0.538385	2.41881e-11	7.97973e-11	89.3039	89.1056
Rps8	3.55965e-212	1.0501e-209	1	2.56787	0.0288228	25524124	0.509209	0.113383	0.153891	88.819	89.1858
Rps8	3.55965e-212	1.0501e-209	4	2.56153	0.0213613	23923750	0.487006	0.027004	0.0291226	95.0966	88.1868
Rps8	3.55965e-212	1.0501e-209	6	2.19553	-0.402431	21234855	0.434364	7.66335e-29	2.76095e-28	75.558	91.2774
Rps8	3.55965e-212	1.0501e-209	7	2.2136	-0.385965	2.11261e+07	0.40741	5.90176e-59	8.36121e-58	90.6743	88.8704
Rps8	3.55965e-212	1.0501e-209	2	2.1024	-0.503451	16952549	0.3742	6.12913e-94	3.26877e-92	88.189	89.2689
Btg2	2.46116e-208	7.23582e-206	2	2.19093	0.546661	28674822	0.63295	5.04033e-106	3.26973e-104	91.6142	73.6376
Btg2	2.46116e-208	7.23582e-206	4	2.15691	0.51513	3.08366e+07	0.627728	4.14412e-106	8.22375e-105	94.7029	72.887
Btg2	2.46116e-208	7.23582e-206	6	2.049	0.389722	28236569	0.577586	4.07109e-40	1.87078e-39	73.2541	76.2928
Btg2	2.46116e-208	7.23582e-206	5	1.60614	-0.116519	1.59862e+07	0.48003	0.0048544	0.00717711	70.8705	76.3614
Btg2	2.46116e-208	7.23582e-206	9	1.59108	-0.141834	2.42328e+07	0.472058	9.94555e-07	2.03591e-06	70.017	76.8688
Btg2	2.46116e-208	7.23582e-206	7	1.50723	-0.240343	2.27252e+07	0.43825	1.64983e-27	1.14456e-26	75.9477	75.8666
Btg2	2.46116e-208	7.23582e-206	1	1.35154	-0.419844	20204989	0.403092	4.18954e-63	9.48461e-62	66.1426	77.4695
Btg2	2.46116e-208	7.23582e-206	8	1.18299	-0.536242	1983326	0.380655	2.78081e-11	2.83049e-10	53.2819	76.1694
Btg2	2.46116e-208	7.23582e-206	3	0.966424	-0.802086	8192885	0.303382	1.26232e-137	4.4313e-136	57.9649	77.2255
Ms4a3	5.93014e-208	1.73753e-205	6	0.932049	0.773164	30990027	0.633908	0	0	34.6292	9.22264
Ms4a3	5.93014e-208	1.73753e-205	4	0.541287	0.321009	29941535	0.609508	1.2175e-227	9.44456e-226	32.4266	9.54954
Ms4a3	5.93014e-208	1.73753e-205	3	0.572349	0.331217	15715308	0.581937	2.02501e-71	3.52645e-70	27.7193	11.5561
Ms4a3	5.93014e-208	1.73753e-205	8	0.290378	0.0264182	2461845	0.472496	0.00841817	0.0215714	6.56371	12.7653
Ms4a3	5.93014e-208	1.73753e-205	9	0.0524642	-0.247621	22913766	0.446364	1.6217e-58	4.16424e-57	3.63328	14.2161
Ms4a3	5.93014e-208	1.73753e-205	2	0.0353834	-0.261512	20158624	0.444969	1.71947e-54	3.99875e-53	3.26772	14.0278
Ms4a3	5.93014e-208	1.73753e-205	5	0.0403755	-0.245512	14768809	0.443474	1.16477e-42	1.54371e-41	2.39955	13.6784
Ms4a3	5.93014e-208	1.73753e-205	7	0.0147431	-0.292319	22542592	0.434728	1.28939e-86	2.90716e-85	1.67729	14.5732
Ms4a3	5.93014e-208	1.73753e-205	1	0.0112569	-0.294389	21580822	0.43054	1.23196e-94	4.54026e-93	0.768693	14.634
Rpl14	4.08813e-204	1.19373e-201	5	2.06043	0.921387	23365112	0.701602	6.27033e-185	5.11447e-183	74.442	61.4561
Rpl14	4.08813e-204	1.19373e-201	3	1.64168	0.453302	1.66199e+07	0.615433	1.47813e-50	1.82391e-49	77.2632	61.4954
Rpl14	4.08813e-204	1.19373e-201	8	1.62414	0.409262	3079565	0.591053	2.20679e-07	1.45023e-06	67.1815	62.5391
Rpl14	4.08813e-204	1.19373e-201	4	1.2717	0.0598263	25727961	0.523734	3.37249e-05	4.06244e-05	74.6958	60.6757
Rpl14	4.08813e-204	1.19373e-201	9	1.28536	0.0763045	2.63751e+07	0.513792	0.013767	0.0174954	59.8302	63.0658
Rpl14	4.08813e-204	1.19373e-201	1	1.17965	-0.0470404	24575885	0.490291	0.0866251	0.120887	56.8484	63.5377
Rpl14	4.08813e-204	1.19373e-201	2	0.933555	-0.327329	1.92782e+07	0.425534	8.01737e-36	1.05751e-34	62.4803	62.6149
Rpl14	4.08813e-204	1.19373e-201	7	0.925468	-0.3451	2.18999e+07	0.422333	3.52631e-44	3.79044e-43	60.9527	62.8801
Rpl14	4.08813e-204	1.19373e-201	6	0.922713	-0.34431	20151782	0.412209	7.46481e-53	4.25744e-52	45.5724	65.2858
Gnai2	1.49597e-199	4.35327e-197	6	2.51508	1.34604	3.66463e+07	0.749609	0	0	80.5256	60.1375
Gnai2	1.49597e-199	4.35327e-197	5	1.85378	0.549562	20400929	0.612594	6.33016e-59	1.26069e-57	68.6384	62.3655
Gnai2	1.49597e-199	4.35327e-197	4	1.67684	0.375826	29027353	0.590898	1.01514e-56	6.23877e-56	82.6772	59.777
Gnai2	1.49597e-199	4.35327e-197	3	1.30894	-0.0468861	1.34109e+07	0.496606	0.660397	0.718355	64.7018	62.783
Gnai2	1.49597e-199	4.35327e-197	2	1.04355	-0.352999	19888720	0.439011	1.51822e-24	1.37371e-23	65.5906	62.5364
Gnai2	1.49597e-199	4.35327e-197	1	0.987172	-0.425085	20562004	0.410214	1.78038e-56	3.47707e-55	47.659	65.4105
Gnai2	1.49597e-199	4.35327e-197	9	0.983172	-0.431785	20966212	0.408425	4.77583e-60	1.25541e-58	48.7267	65.3147
Gnai2	1.49597e-199	4.35327e-197	8	0.727709	-0.632885	1.89346e+06	0.363407	8.0467e-15	1.07545e-13	37.8378	63.24
Gnai2	1.49597e-199	4.35327e-197	7	0.718058	-0.743226	1.82774e+07	0.352474	2.55549e-154	1.20119e-152	52.2643	64.7427
Rps28	3.08081e-198	8.93436e-196	5	2.28647	0.978152	2.42744e+07	0.728905	2.69388e-232	3.4748e-230	81.529	67.8487
Rps28	3.08081e-198	8.93436e-196	3	1.64138	0.26561	1.54563e+07	0.572348	2.00756e-20	1.18646e-19	79.7193	68.2497
Rps28	3.08081e-198	8.93436e-196	8	1.52085	0.128138	2.77522e+06	0.532641	0.0664363	0.122564	67.1815	69.0759
Rps28	3.08081e-198	8.93436e-196	4	1.45774	0.0734737	25678315	0.522723	8.72749e-05	0.000103733	80.9592	67.1596
Rps28	3.08081e-198	8.93436e-196	9	1.46618	0.0839706	26747342	0.521042	0.000203936	0.000325412	66.927	69.4108
Rps28	3.08081e-198	8.93436e-196	1	1.47466	0.0934462	25904901	0.516805	0.00337783	0.00617302	65.0594	69.7042
Rps28	3.08081e-198	8.93436e-196	2	1.15633	-0.271906	1.95587e+07	0.431726	1.03511e-29	1.13688e-28	71.4567	68.7094
Rps28	3.08081e-198	8.93436e-196	7	1.09922	-0.345701	2.15695e+07	0.415962	2.91788e-50	3.51826e-49	67.427	69.3303
Rps28	3.08081e-198	8.93436e-196	6	0.99199	-0.465866	1.91087e+07	0.390872	8.00345e-79	6.09768e-78	49.64	72.1161
Esd	8.00211e-192	2.31261e-189	7	2.51347	0.759769	35864825	0.691644	2.2477e-247	2.30868e-245	92.687	79.9023
Esd	8.00211e-192	2.31261e-189	1	2.10224	0.276172	2.83238e+07	0.565062	3.54776e-29	3.38104e-28	82.3899	81.6718
Esd	8.00211e-192	2.31261e-189	2	2.06133	0.22445	2.54213e+07	0.561133	1.3004e-23	1.13052e-22	87.2441	80.9935
Esd	8.00211e-192	2.31261e-189	9	1.95569	0.106182	2.75026e+07	0.535754	4.50358e-10	1.32304e-09	81.9694	81.7394
Esd	8.00211e-192	2.31261e-189	3	1.82295	-0.0450547	1.30258e+07	0.482345	0.0255362	0.0407462	89.0526	81.2253
Esd	8.00211e-192	2.31261e-189	5	1.77056	-0.103394	1.59146e+07	0.477879	0.00188826	0.00294191	79.2969	82.0114
Esd	8.00211e-192	2.31261e-189	4	1.73988	-0.14484	2.17432e+07	0.442618	1.24885e-22	2.61929e-22	92.1976	80.116
Esd	8.00211e-192	2.31261e-189	8	1.11377	-0.760759	1652879	0.317233	3.15635e-24	7.08773e-23	58.3012	82.0749
Esd	8.00211e-192	2.31261e-189	6	0.926401	-1.0866	11624398	0.23778	0	0	53.7797	86.1916
Atf3	3.73676e-181	1.07619e-178	5	1.2742	0.37564	1.94213e+07	0.583178	5.53748e-35	5.64589e-34	58.0915	51.6842
Atf3	3.73676e-181	1.07619e-178	9	1.22366	0.34141	2.97082e+07	0.578721	1.22254e-47	2.39183e-46	59.219	51.0699
Atf3	3.73676e-181	1.07619e-178	2	1.11453	0.208981	25652556	0.566239	2.06571e-30	2.32875e-29	66.9685	50.1514
Atf3	3.73676e-181	1.07619e-178	7	1.0999	0.19714	2.90498e+07	0.560218	7.37694e-29	5.34154e-28	64.1731	50.2041
Atf3	3.73676e-181	1.07619e-178	4	0.955642	0.0278643	2.61566e+07	0.532459	4.96192e-09	6.81641e-09	68.8976	49.6019
Atf3	3.73676e-181	1.07619e-178	1	1.05365	0.142001	2.66691e+07	0.53205	5.4347e-09	1.89047e-08	53.4941	52.0441
Atf3	3.73676e-181	1.07619e-178	3	0.620293	-0.334714	1.11073e+07	0.411302	2.17221e-32	1.82963e-31	38.1754	53.3059
Atf3	3.73676e-181	1.07619e-178	8	0.0915679	-0.850846	1.36345e+06	0.261683	1.94337e-44	9.29214e-43	5.40541	52.8508
Atf3	3.73676e-181	1.07619e-178	6	0.141195	-0.915176	1.1945e+07	0.244338	0	0	8.38733	59.1715
Cotl1	3.1289e-176	8.97995e-174	6	2.254	1.17541	36991526	0.75667	0	0	82.1094	61.1717
Cotl1	3.1289e-176	8.97995e-174	5	1.55487	0.346506	1.9677e+07	0.590857	8.1873e-39	9.53009e-38	68.3594	63.6085
Cotl1	3.1289e-176	8.97995e-174	4	1.44211	0.235566	2.79603e+07	0.569177	1.94385e-33	5.82315e-33	81.5676	61.2388
Cotl1	3.1289e-176	8.97995e-174	3	1.36989	0.140898	14649987	0.542488	4.07987e-08	1.30202e-07	71.6491	63.4531
Cotl1	3.1289e-176	8.97995e-174	8	1.01805	-0.223638	2.3034e+06	0.442085	0.00101824	0.00335273	47.4903	64.2392
Cotl1	3.1289e-176	8.97995e-174	2	0.954024	-0.325378	1.92678e+07	0.425305	7.97437e-36	1.05435e-34	64.2126	63.9998
Cotl1	3.1289e-176	8.97995e-174	9	0.947543	-0.340514	2.15275e+07	0.41936	9.33614e-47	1.76132e-45	51.0696	66.2154
Cotl1	3.1289e-176	8.97995e-174	1	0.851364	-0.450796	1.95998e+07	0.391019	5.90678e-82	1.82011e-80	46.7156	66.8551
Cotl1	3.1289e-176	8.97995e-174	7	0.771334	-0.547625	19095927	0.36826	6.67716e-123	2.33659e-121	55.1828	65.5418
S100a6	1.93895e-167	5.54538e-165	4	4.42771	0.952809	3.50646e+07	0.713796	1.35567e-289	1.81185e-287	99.4273	92.8336
S100a6	1.93895e-167	5.54538e-165	6	4.453	0.981217	33701154	0.689365	1.45527e-226	3.13463e-225	87.257	94.7608
S100a6	1.93895e-167	5.54538e-165	5	4.1587	0.606482	21885064	0.657159	2.22808e-107	8.40682e-106	99.442	93.1877
S100a6	1.93895e-167	5.54538e-165	2	3.83207	0.258771	25064758	0.553264	3.2879e-18	2.20912e-17	98.5827	93.0478
S100a6	1.93895e-167	5.54538e-165	9	3.46999	-0.158471	23751527	0.462683	8.63941e-11	2.70955e-10	96.3328	93.2993
S100a6	1.93895e-167	5.54538e-165	3	3.45547	-0.161373	1.21408e+07	0.449572	2.01539e-10	7.53258e-10	98.1754	93.404
S100a6	1.93895e-167	5.54538e-165	8	2.51197	-1.10766	1740352	0.334021	3.74567e-20	6.95992e-19	74.9035	93.9802
S100a6	1.93895e-167	5.54538e-165	7	3.04361	-0.658244	1.71113e+07	0.329987	5.19434e-194	3.47113e-192	95.0017	93.5211
S100a6	1.93895e-167	5.54538e-165	1	2.33149	-1.48226	1.06138e+07	0.211746	0	0	82.1104	95.6378
Ctsb	4.27453e-167	1.21824e-164	1	2.84117	0.861052	3.47497e+07	0.69326	4.65658e-243	7.82658e-241	90.9154	81.0494
Ctsb	4.27453e-167	1.21824e-164	2	2.62167	0.594749	29301838	0.646791	1.02088e-127	9.43719e-126	93.8976	80.8029
Ctsb	4.27453e-167	1.21824e-164	7	2.57648	0.556892	3.29287e+07	0.635022	9.52101e-124	3.37433e-122	92.4857	80.7128
Ctsb	4.27453e-167	1.21824e-164	9	2.14408	0.0502833	2.65726e+07	0.517639	0.00210333	0.00295569	82.6825	82.3934
Ctsb	4.27453e-167	1.21824e-164	4	2.15353	0.0608004	2.43144e+07	0.494959	0.389954	0.399571	93.486	80.6791
Ctsb	4.27453e-167	1.21824e-164	5	2.00581	-0.104438	1.56922e+07	0.471202	5.25779e-05	9.93776e-05	83.9844	82.2858
Ctsb	4.27453e-167	1.21824e-164	3	1.57164	-0.569231	9.094e+06	0.33675	1.12438e-94	2.52485e-93	83.2982	82.3703
Ctsb	4.27453e-167	1.21824e-164	8	0.550494	-1.57053	898372	0.172422	5.6791e-74	6.05752e-72	32.0463	83.084
Ctsb	4.27453e-167	1.21824e-164	6	0.731619	-1.58562	7521362	0.153851	0	0	44.3125	88.4532
AW112010	9.68269e-166	2.74988e-163	7	6.7483	2.81573	4.34169e+07	0.837284	0	0	99.9329	80.2357
AW112010	9.68269e-166	2.74988e-163	1	6.14771	2.09785	3.68602e+07	0.735364	0	0	99.0566	80.5127
AW112010	9.68269e-166	2.74988e-163	2	5.6197	1.45679	2.92129e+07	0.644827	2.65923e-124	2.35991e-122	95.315	81.3804
AW112010	9.68269e-166	2.74988e-163	9	4.79338	0.524706	2.70804e+07	0.527531	1.59979e-06	3.19698e-06	93.3447	81.3895
AW112010	9.68269e-166	2.74988e-163	8	4.43904	0.0957381	2.45083e+06	0.470381	0.100048	0.170324	91.1197	83.0144
AW112010	9.68269e-166	2.74988e-163	4	4.31552	-0.0336044	22729853	0.462703	2.02979e-10	2.91024e-10	94.2019	81.3559
AW112010	9.68269e-166	2.74988e-163	5	2.45882	-2.06753	8852637	0.265825	5.23867e-237	7.35602e-235	71.6518	84.223
AW112010	9.68269e-166	2.74988e-163	3	2.36615	-2.12712	7001800	0.259276	2.16428e-203	1.27028e-201	79.6491	83.3782
AW112010	9.68269e-166	2.74988e-163	6	0.517143	-4.43156	3.46777e+06	0.070934	0	0	23.9381	92.4594
Il1rn	1.5806e-164	4.4731e-162	7	1.27284	0.613952	3.45614e+07	0.666507	5.68633e-226	4.81515e-224	69.205	39.3906
Il1rn	1.5806e-164	4.4731e-162	2	1.18037	0.49314	29006634	0.640274	6.71291e-141	7.3729e-139	68.4252	40.2388
Il1rn	1.5806e-164	4.4731e-162	1	1.04258	0.341893	29069191	0.579933	7.92728e-52	1.38922e-50	52.8651	42.2633
Il1rn	1.5806e-164	4.4731e-162	4	0.840019	0.105822	27844865	0.566827	4.72228e-36	1.5389e-35	63.6364	40.5927
Il1rn	1.5806e-164	4.4731e-162	9	0.5485	-0.234033	2.20839e+07	0.430199	7.33454e-41	1.159e-39	31.2054	45.8723
Il1rn	1.5806e-164	4.4731e-162	6	0.472231	-0.32012	19853208	0.406102	4.02078e-69	2.77897e-68	26.8179	46.4257
Il1rn	1.5806e-164	4.4731e-162	8	0.0569728	-0.70064	1541171	0.295793	1.00954e-35	3.5779e-34	3.4749	44.271
Il1rn	1.5806e-164	4.4731e-162	5	0.0686366	-0.745648	9471208	0.284399	3.68996e-243	5.93229e-241	4.91071	47.4978
Il1rn	1.5806e-164	4.4731e-162	3	0.0472707	-0.75418	7641729	0.282973	3.57931e-200	2.02578e-198	4.35088	46.7152
Clec5a	4.54671e-160	1.28217e-157	7	1.96099	0.966977	37718158	0.727385	0	0	84.1999	55.6884
Clec5a	4.54671e-160	1.28217e-157	2	1.42299	0.328454	26661396	0.588507	1.60495e-50	3.36553e-49	74.3701	57.7932
Clec5a	4.54671e-160	1.28217e-157	4	1.21601	0.0933308	26589045	0.541263	3.96418e-13	6.17709e-13	79.0623	56.8081
Clec5a	4.54671e-160	1.28217e-157	1	1.06772	-0.0788361	24189088	0.482575	0.00196401	0.00372487	57.2327	60.2889
Clec5a	4.54671e-160	1.28217e-157	6	1.06678	-0.0795413	23526879	0.481248	0.00100206	0.00136057	56.1555	60.4444
Clec5a	4.54671e-160	1.28217e-157	9	0.912787	-0.260316	22085915	0.430237	4.3954e-36	6.02697e-35	46.8251	62.0618
Clec5a	4.54671e-160	1.28217e-157	3	0.71503	-0.452063	10503221	0.388934	1.56162e-47	1.80448e-46	48.4211	60.7198
Clec5a	4.54671e-160	1.28217e-157	5	0.300682	-0.915293	8699306	0.261221	5.79568e-262	1.12792e-259	17.5223	63.9421
Clec5a	4.54671e-160	1.28217e-157	8	0.0527322	-1.09669	1100320	0.211182	1.8196e-61	1.45215e-59	3.0888	60.5905
Rps12	1.24439e-157	3.49675e-155	5	3.72424	1.23767	25664143	0.770636	0	0	95.5357	90.0613
Rps12	1.24439e-157	3.49675e-155	3	3.13742	0.582749	17419096	0.645028	8.74407e-75	1.58493e-73	96.9123	90.0638
Rps12	1.24439e-157	3.49675e-155	8	2.87061	0.278723	2997541	0.57531	3.00093e-05	0.000139228	91.5058	90.5304
Rps12	1.24439e-157	3.49675e-155	9	2.69017	0.110756	27268227	0.531189	5.79e-08	1.35417e-07	90.1868	90.6029
Rps12	1.24439e-157	3.49675e-155	6	2.58133	-0.0163273	2.53405e+07	0.518347	0.00184368	0.00245492	84.7372	91.4593
Rps12	1.24439e-157	3.49675e-155	4	2.64715	0.0599414	2.44643e+07	0.49801	0.734914	0.741666	95.7409	89.7168
Rps12	1.24439e-157	3.49675e-155	1	2.38789	-0.241454	22810373	0.455069	1.13781e-14	5.73975e-14	86.443	91.2127
Rps12	1.24439e-157	3.49675e-155	2	2.15228	-0.506256	1.68284e+07	0.371459	5.96929e-98	3.37844e-96	90.2756	90.5808
Rps12	1.24439e-157	3.49675e-155	7	2.08176	-0.601699	1.82807e+07	0.352539	1.50525e-146	6.65249e-145	89.4666	90.7272
Cdk2ap2	1.59625e-157	4.46951e-155	6	1.48052	0.791998	3.36041e+07	0.687379	1.12106e-255	2.76969e-254	67.8186	45.9029
Cdk2ap2	1.59625e-157	4.46951e-155	4	1.00867	0.245885	2.91745e+07	0.593894	5.64942e-66	4.48276e-65	69.2555	45.6546
Cdk2ap2	1.59625e-157	4.46951e-155	5	1.08581	0.317205	1.91961e+07	0.576416	1.37615e-30	1.18984e-29	54.2969	48.3696
Cdk2ap2	1.59625e-157	4.46951e-155	2	0.730483	-0.0754167	22103436	0.487898	0.0337019	0.05083	52.2047	48.4189
Cdk2ap2	1.59625e-157	4.46951e-155	3	0.642669	-0.165397	1.24751e+07	0.461953	2.54362e-07	7.59118e-07	45.3333	49.1584
Cdk2ap2	1.59625e-157	4.46951e-155	9	0.587922	-0.243816	21995294	0.428472	1.03036e-40	1.61438e-39	36.0951	51.0527
Cdk2ap2	1.59625e-157	4.46951e-155	1	0.508607	-0.334936	2.03376e+07	0.405736	8.48142e-68	2.06779e-66	34.137	51.3018
Cdk2ap2	1.59625e-157	4.46951e-155	7	0.432815	-0.426008	2.01969e+07	0.389492	1.3458e-95	3.47184e-94	36.5985	50.9974
Cdk2ap2	1.59625e-157	4.46951e-155	8	0.401848	-0.399732	1990339	0.382001	2.19035e-12	2.48695e-11	25.8687	49.1873
Rps26	1.86409e-154	5.20081e-152	5	2.38167	1.24303	2.42068e+07	0.726876	2.36165e-235	3.19486e-233	75.5022	59.6158
Rps26	1.86409e-154	5.20081e-152	3	1.74284	0.532094	16765720	0.620834	1.27667e-55	1.70834e-54	77.3333	59.7858
Rps26	1.86409e-154	5.20081e-152	8	1.55206	0.308015	2.9481e+06	0.56582	0.000170568	0.000680125	65.6371	60.9534
Rps26	1.86409e-154	5.20081e-152	4	1.23716	-0.0125163	25274741	0.514508	0.0109555	0.0119934	71.6893	59.3163
Rps26	1.86409e-154	5.20081e-152	9	1.26337	0.0180205	2.55172e+07	0.49708	0.600629	0.62205	57.0458	61.6832
Rps26	1.86409e-154	5.20081e-152	6	1.21944	-0.0330141	24122481	0.493431	0.250487	0.276291	54.7156	62.007
Rps26	1.86409e-154	5.20081e-152	1	1.17093	-0.08961	24075164	0.480302	0.000484293	0.000998377	54.4375	62.0875
Rps26	1.86409e-154	5.20081e-152	2	0.830949	-0.476393	18380794	0.405726	9.28647e-57	2.32015e-55	57.9134	61.4544
Rps26	1.86409e-154	5.20081e-152	7	0.754178	-0.578398	1.97823e+07	0.381496	3.84338e-101	1.06854e-99	52.8346	62.4145
Spi1	3.37144e-154	9.37261e-152	6	1.54473	0.978455	3.42163e+07	0.699902	0	0	62.887	34.1971
Spi1	3.37144e-154	9.37261e-152	5	1.06902	0.404957	1.98138e+07	0.594964	2.38879e-52	4.08303e-51	51.7299	36.7951
Spi1	3.37144e-154	9.37261e-152	4	0.876326	0.204718	2.82068e+07	0.574195	2.5852e-47	1.20191e-46	53.2212	35.707
Spi1	3.37144e-154	9.37261e-152	3	0.556023	-0.154458	12721406	0.471073	2.96076e-05	7.33142e-05	35.0877	38.3357
Spi1	3.37144e-154	9.37261e-152	2	0.494914	-0.233926	20889140	0.461094	3.45106e-13	1.68943e-12	35.8268	38.4335
Spi1	3.37144e-154	9.37261e-152	9	0.498475	-0.235198	22378104	0.435929	2.96167e-37	4.21203e-36	26.9949	39.9862
Spi1	3.37144e-154	9.37261e-152	1	0.469854	-0.267381	21632135	0.431563	2.63054e-41	3.63395e-40	26.7994	39.9566
Spi1	3.37144e-154	9.37261e-152	7	0.247195	-0.530026	1.96044e+07	0.378066	1.94136e-131	7.42603e-130	21.1674	41.0118
Spi1	3.37144e-154	9.37261e-152	8	0.00854278	-0.700035	1611178	0.309229	1.07848e-33	3.5187e-32	0.3861	38.5942
Srgn	3.26256e-151	9.03729e-149	2	5.03042	1.23209	34781521	0.767746	0	0	100	95.6156
Srgn	3.26256e-151	9.03729e-149	7	4.93289	1.14909	38962728	0.751386	0	0	99.8994	95.5217
Srgn	3.26256e-151	9.03729e-149	9	4.19128	0.279806	27978812	0.545032	4.88435e-15	2.18918e-14	98.7436	95.726
Srgn	3.26256e-151	9.03729e-149	4	4.13213	0.20885	25419853	0.517462	0.00297705	0.00334053	99.6779	95.6035
Srgn	3.26256e-151	9.03729e-149	8	3.8587	-0.0944146	2.43235e+06	0.466834	0.0661789	0.12213	97.2973	96.1475
Srgn	3.26256e-151	9.03729e-149	1	3.81898	-0.154655	21868493	0.436279	6.77249e-28	6.14286e-27	98.1481	95.8376
Srgn	3.26256e-151	9.03729e-149	6	3.28874	-0.767864	18786952	0.384291	8.01458e-86	6.51324e-85	86.2131	97.7327
Srgn	3.26256e-151	9.03729e-149	5	2.78094	-1.28388	7261455	0.218045	0	0	93.0246	96.4647
Srgn	3.26256e-151	9.03729e-149	3	2.17867	-1.90658	3.58117e+06	0.13261	0	0	88.4211	96.7442
Tnf	3.57465e-151	9.86603e-149	2	0.717003	0.382132	2.81299e+07	0.620922	1.30827e-142	1.46592e-140	47.2047	23.5871
Tnf	3.57465e-151	9.86603e-149	4	0.516796	0.155629	2.92807e+07	0.596056	3.35479e-98	5.67297e-97	46.4925	23.3591
Tnf	3.57465e-151	9.86603e-149	7	0.573132	0.223293	2.95583e+07	0.570024	6.62047e-56	8.88039e-55	37.9067	24.5818
Tnf	3.57465e-151	9.86603e-149	6	0.367511	-0.0173628	23603754	0.48282	0.000175106	0.000250445	22.5342	27.1622
Tnf	3.57465e-151	9.86603e-149	1	0.312913	-0.0809655	23332972	0.465495	2.31976e-14	1.14675e-13	19.986	27.6008
Tnf	3.57465e-151	9.86603e-149	9	0.230659	-0.177503	22251288	0.433459	3.62739e-50	7.60655e-49	14.5671	28.5526
Tnf	3.57465e-151	9.86603e-149	8	0.265221	-0.118796	2258096	0.433391	2.03675e-06	1.15568e-05	11.9691	26.7187
Tnf	3.57465e-151	9.86603e-149	3	0.0592614	-0.347551	1.03729e+07	0.384107	5.7915e-79	1.10959e-77	5.33333	28.1252
Tnf	3.57465e-151	9.86603e-149	5	0.0398432	-0.375705	12285372	0.368902	1.72312e-123	8.09939e-122	2.45536	28.8528
Cd14	4.9293e-144	1.35556e-141	2	3.59084	0.823255	2.99284e+07	0.660622	5.04903e-152	6.58929e-150	98.0709	85.6358
Cd14	4.9293e-144	1.35556e-141	7	3.4855	0.720733	33228601	0.640805	5.83294e-134	2.34438e-132	96.8131	85.5361
Cd14	4.9293e-144	1.35556e-141	1	3.35269	0.561328	3.05596e+07	0.609668	2.34678e-79	6.99807e-78	95.0384	85.9027
Cd14	4.9293e-144	1.35556e-141	4	3.21363	0.397999	2.70382e+07	0.550406	9.30041e-18	1.67564e-17	98.9979	85.3088
Cd14	4.9293e-144	1.35556e-141	9	2.43282	-0.511283	21314375	0.415207	2.71551e-49	5.57835e-48	75.6537	89.1343
Cd14	4.9293e-144	1.35556e-141	6	2.38671	-0.559815	19805602	0.405128	2.02294e-58	1.24808e-57	76.8539	88.8169
Cd14	4.9293e-144	1.35556e-141	5	2.33334	-0.588633	1.23747e+07	0.371586	1.86729e-72	4.68639e-71	81.4174	87.7421
Cd14	4.9293e-144	1.35556e-141	3	1.65674	-1.30471	6392699	0.236721	3.18374e-242	2.61609e-240	73.6842	88.2012
Cd14	4.9293e-144	1.35556e-141	8	0.235125	-2.66901	431032	0.0827269	1.91094e-118	6.42366e-116	11.583	88.1593
Ms4a8a	3.58211e-135	9.81498e-133	7	1.36015	0.70491	35185307	0.678539	1.28266e-263	1.46686e-261	68.3999	37.9649
Ms4a8a	3.58211e-135	9.81498e-133	2	1.05196	0.335411	27097844	0.598141	4.8175e-71	1.64432e-69	60.1575	39.8912
Ms4a8a	3.58211e-135	9.81498e-133	9	1.01467	0.299605	28774998	0.560541	1.23572e-31	1.4279e-30	48.1494	41.4491
Ms4a8a	3.58211e-135	9.81498e-133	5	0.893178	0.147813	17619005	0.529059	6.06079e-06	1.2595e-05	44.8661	42.1814
Ms4a8a	3.58211e-135	9.81498e-133	4	0.621398	-0.158733	24276035	0.494178	0.270912	0.279868	50.2505	41.1728
Ms4a8a	3.58211e-135	9.81498e-133	1	0.66283	-0.111146	23609763	0.471017	3.09447e-08	1.0126e-07	37.631	43.1997
Ms4a8a	3.58211e-135	9.81498e-133	3	0.333071	-0.457273	10403393	0.385237	3.00515e-58	4.1985e-57	24.7719	43.7444
Ms4a8a	3.58211e-135	9.81498e-133	8	0.0139018	-0.754047	1506678	0.289173	1.52191e-38	5.98671e-37	0.772201	42.9537
Ms4a8a	3.58211e-135	9.81498e-133	6	0.0092326	-0.867389	12600305	0.257742	0	0	0.647948	49.0113
Rps14	1.0453e-134	2.85367e-132	5	3.61094	1.16224	2.50727e+07	0.752877	6.34093e-275	1.4966e-272	94.1406	90.3089
Rps14	1.0453e-134	2.85367e-132	8	2.92761	0.381544	3126657	0.600091	2.91311e-08	2.15722e-07	91.8919	90.6298
Rps14	1.0453e-134	2.85367e-132	9	2.74008	0.221127	2.84629e+07	0.554462	2.71359e-21	1.8662e-20	91.4092	90.5169
Rps14	1.0453e-134	2.85367e-132	3	2.73799	0.201138	1.49062e+07	0.551975	5.48263e-11	2.1206e-10	94.5965	90.3488
Rps14	1.0453e-134	2.85367e-132	6	2.4394	-0.129126	2.45429e+07	0.502031	0.730341	0.750642	83.3333	91.8002
Rps14	1.0453e-134	2.85367e-132	4	2.53268	-0.0211324	23350965	0.475346	2.72931e-05	3.2995e-05	95.3114	89.9044
Rps14	1.0453e-134	2.85367e-132	1	2.40531	-0.169404	2.36617e+07	0.472053	1.55927e-06	4.3591e-06	86.8623	91.2641
Rps14	1.0453e-134	2.85367e-132	7	2.19709	-0.414464	20598006	0.397227	3.54659e-72	6.35579e-71	91.7142	90.4628
Rps14	1.0453e-134	2.85367e-132	2	2.16172	-0.444619	1.73513e+07	0.383002	1.78605e-81	7.31093e-80	90.8268	90.6201
Olfm4	3.12789e-132	8.50787e-130	4	0.28564	0.222803	27271710	0.555159	6.93767e-176	3.43569e-174	13.3858	2.29212
Olfm4	3.12789e-132	8.50787e-130	6	0.320655	0.263142	25942077	0.530651	2.26764e-55	1.3416e-54	8.96328	3.00034
Olfm4	3.12789e-132	8.50787e-130	2	0.0684347	-0.0285072	22858985	0.504575	0.0243115	0.0375505	4.68504	3.68917
Olfm4	3.12789e-132	8.50787e-130	3	0.00632297	-0.0936121	13038487	0.482814	6.50026e-11	2.50199e-10	0.631579	4.05256
Olfm4	3.12789e-132	8.50787e-130	8	0.00647466	-0.0880326	2514627	0.482626	0.00372557	0.0105347	0.3861	3.85743
Olfm4	3.12789e-132	8.50787e-130	5	0.00401776	-0.0979883	16005273	0.480602	2.67622e-16	1.20094e-15	0.279018	4.15411
Olfm4	3.12789e-132	8.50787e-130	7	0.00472562	-0.103857	24898615	0.480163	1.50576e-25	9.81401e-25	0.436095	4.39207
Olfm4	3.12789e-132	8.50787e-130	9	0.00229149	-0.106488	24573128	0.478688	5.86932e-29	6.08489e-28	0.169779	4.42889
Olfm4	3.12789e-132	8.50787e-130	1	0.000516275	-0.108048	23970426	0.478212	1.6134e-29	1.55495e-28	0.0698812	4.42503
H2-Q10	2.40272e-129	6.51137e-127	4	0.15047	0.0574591	27315874	0.556058	8.10735e-87	1.09543e-85	18.6471	6.84791
H2-Q10	2.40272e-129	6.51137e-127	2	0.217528	0.133248	25156307	0.555285	4.58106e-78	1.78935e-76	18.1102	7.0924
H2-Q10	2.40272e-129	6.51137e-127	6	0.291598	0.220814	26883742	0.549913	6.84066e-69	4.71619e-68	16.4507	7.20536
H2-Q10	2.40272e-129	6.51137e-127	8	0.058839	-0.0425919	2486656	0.477257	0.0090709	0.0229734	3.861	8.52513
H2-Q10	2.40272e-129	6.51137e-127	1	0.0268801	-0.0861034	23579762	0.470419	6.47138e-26	5.39752e-25	3.49406	9.27829
H2-Q10	2.40272e-129	6.51137e-127	7	0.0240136	-0.0900502	24156111	0.465844	4.14101e-35	3.62273e-34	2.68366	9.45674
H2-Q10	2.40272e-129	6.51137e-127	3	0.0116386	-0.095962	12472634	0.461861	2.22771e-23	1.45707e-22	1.40351	8.99689
H2-Q10	2.40272e-129	6.51137e-127	5	0.0176348	-0.0912827	15363283	0.461325	3.30537e-29	2.70003e-28	1.39509	9.14765
H2-Q10	2.40272e-129	6.51137e-127	9	0.0206421	-0.0938053	23658959	0.46088	4.4634e-45	7.922e-44	1.7657	9.59784
Gm26522	2.59463e-128	7.00549e-126	3	0.453734	0.178025	15249358	0.564683	1.10781e-29	8.69087e-29	33.3333	20.8116
Gm26522	2.59463e-128	7.00549e-126	7	0.348313	0.0704616	2.75361e+07	0.531025	5.45555e-14	2.2176e-13	27.2392	20.7358
Gm26522	2.59463e-128	7.00549e-126	4	0.261044	-0.0314244	25879162	0.526812	2.52035e-10	3.6024e-10	28.7044	20.5722
Gm26522	2.59463e-128	7.00549e-126	9	0.402005	0.13308	2.68808e+07	0.523641	1.18561e-08	2.99658e-08	24.2784	21.2495
Gm26522	2.59463e-128	7.00549e-126	2	0.281792	-0.00727462	23341753	0.515231	0.000558581	0.00113513	25.4724	21.1482
Gm26522	2.59463e-128	7.00549e-126	5	0.372656	0.0926436	16928953	0.508338	0.105279	0.128097	21.4286	21.7122
Gm26522	2.59463e-128	7.00549e-126	1	0.276272	-0.0138302	24241818	0.483627	9.53488e-05	0.000215331	18.2041	22.2565
Gm26522	2.59463e-128	7.00549e-126	8	0.0400614	-0.251293	2107048	0.4044	2.04908e-13	2.48149e-12	2.7027	21.9317
Gm26522	2.59463e-128	7.00549e-126	6	0.031955	-0.296649	18908425	0.386776	1.86459e-156	2.71086e-155	2.01584	24.7926
AY036118	3.71798e-123	1.00014e-120	7	2.21882	0.752406	34468025	0.664707	5.01412e-187	3.19664e-185	92.2174	66.5249
AY036118	3.71798e-123	1.00014e-120	1	2.10463	0.614444	31809390	0.6346	1.87113e-121	1.03782e-119	81.7959	68.4024
AY036118	3.71798e-123	1.00014e-120	9	2.09884	0.610607	32383041	0.630827	1.4285e-117	1.05642e-115	80.1698	68.6134
AY036118	3.71798e-123	1.00014e-120	2	1.58754	0.0126214	22922000	0.505966	0.323392	0.388486	78.4252	69.1242
AY036118	3.71798e-123	1.00014e-120	8	1.5379	-0.0390898	2547539	0.488943	0.534802	0.633888	67.1815	70.3236
AY036118	3.71798e-123	1.00014e-120	3	1.3289	-0.266209	11908632	0.440976	4.59081e-14	2.10786e-13	68.0702	70.4501
AY036118	3.71798e-123	1.00014e-120	5	1.1208	-0.499626	12887741	0.38699	6.933e-58	1.35401e-56	45.2567	72.6969
AY036118	3.71798e-123	1.00014e-120	4	1.01216	-0.654013	17850342	0.363372	1.27175e-122	3.31162e-121	65.6049	71.0272
AY036118	3.71798e-123	1.00014e-120	6	0.771391	-0.932191	14296618	0.292441	5.84769e-279	1.62578e-277	39.2369	75.1847
Rpl28	2.77223e-121	7.42956e-119	5	3.37523	1.35924	2.55603e+07	0.767517	0	0	91.1272	82.5226
Rpl28	2.77223e-121	7.42956e-119	3	2.6689	0.573483	1.70184e+07	0.63019	7.52039e-61	1.10058e-59	94.1053	82.4653
Rpl28	2.77223e-121	7.42956e-119	8	2.2494	0.115341	2.81196e+06	0.539693	0.0275367	0.0588564	82.6255	83.2878
Rpl28	2.77223e-121	7.42956e-119	6	2.21733	0.0947202	2.63502e+07	0.539	3.29108e-11	6.90132e-11	77.1418	84.2482
Rpl28	2.77223e-121	7.42956e-119	9	2.22785	0.107917	27227720	0.5304	1.17031e-07	2.64188e-07	82.5806	83.3974
Rpl28	2.77223e-121	7.42956e-119	4	2.22668	0.10564	2.49659e+07	0.508221	0.161053	0.168163	92.0186	81.8906
Rpl28	2.77223e-121	7.42956e-119	1	1.89665	-0.277917	2.26076e+07	0.451024	3.33101e-17	1.92052e-16	75.1922	84.6009
Rpl28	2.77223e-121	7.42956e-119	7	1.57841	-0.652586	18509107	0.356943	1.44201e-138	6.05916e-137	81.4827	83.5872
Rpl28	2.77223e-121	7.42956e-119	2	1.57628	-0.638892	16022135	0.353663	7.54438e-127	6.80405e-125	80.8661	83.623
Prok2	4.72797e-118	1.26237e-115	4	0.129486	0.0918186	2.75529e+07	0.560884	2.37717e-196	1.4254e-194	14.8533	2.47412
Prok2	4.72797e-118	1.26237e-115	6	0.174817	0.144221	26226310	0.536465	2.3683e-71	1.67442e-70	10.2952	3.20491
Prok2	4.72797e-118	1.26237e-115	2	0.0679953	0.020263	2.30305e+07	0.508361	8.07156e-05	0.000184476	5.62992	3.96389
Prok2	4.72797e-118	1.26237e-115	8	0	-0.0509053	2.49508e+06	0.478874	0.000729596	0.00248569	0	4.22528
Prok2	4.72797e-118	1.26237e-115	3	0.000442563	-0.0535615	1.29166e+07	0.478301	2.79893e-15	1.35465e-14	0.140351	4.4747
Prok2	4.72797e-118	1.26237e-115	5	0.0007716	-0.0542584	1.59e+07	0.477441	7.50785e-20	4.10067e-19	0.0558036	4.56845
Prok2	4.72797e-118	1.26237e-115	7	0.000372633	-0.0584345	2.46802e+07	0.475951	7.17414e-34	6.09363e-33	0.0670916	4.87496
Prok2	4.72797e-118	1.26237e-115	9	0.000272639	-0.0584307	24425587	0.475814	6.53481e-34	8.2003e-33	0.0339559	4.87063
Prok2	4.72797e-118	1.26237e-115	1	0	-0.058471	23846184	0.475734	2.3138e-33	2.5238e-32	0	4.85326
Ccrl2	5.78819e-118	1.53966e-115	7	1.73532	0.860728	3.62938e+07	0.699916	1.09846e-305	1.64665e-303	79.0003	44.8462
Ccrl2	5.78819e-118	1.53966e-115	2	1.76868	0.877553	31643445	0.698478	1.54209e-263	8.14591e-261	80.6299	45.4586
Ccrl2	5.78819e-118	1.53966e-115	1	1.5443	0.632638	32251842	0.643427	3.79274e-153	3.23637e-151	68.9727	46.7169
Ccrl2	5.78819e-118	1.53966e-115	4	1.07001	0.0805353	2.71837e+07	0.553367	2.72475e-22	5.64333e-22	69.5061	46.7182
Ccrl2	5.78819e-118	1.53966e-115	9	0.616368	-0.449055	20398858	0.397373	3.13649e-81	1.36981e-79	34.3973	52.4525
Ccrl2	5.78819e-118	1.53966e-115	6	0.354969	-0.747457	1.53177e+07	0.313328	1.16827e-251	2.82962e-250	17.5306	54.9437
Ccrl2	5.78819e-118	1.53966e-115	5	0.211299	-0.865323	9.63991e+06	0.289465	2.3935e-218	2.73723e-216	13.0022	53.3954
Ccrl2	5.78819e-118	1.53966e-115	8	0.163906	-0.847385	1503634	0.288589	5.27012e-36	1.89196e-34	8.10811	50.3803
Ccrl2	5.78819e-118	1.53966e-115	3	0.062697	-1.00834	6840441	0.253301	7.19476e-243	6.04632e-241	5.82456	53.1529
Ly6c2	9.6602e-118	2.55995e-115	3	3.91324	0.650495	17976381	0.665664	5.8376e-97	1.34071e-95	99.4386	92.0954
Ly6c2	9.6602e-118	2.55995e-115	5	3.7909	0.529206	2.09761e+07	0.629866	6.15465e-74	1.58041e-72	97.7121	92.1169
Ly6c2	9.6602e-118	2.55995e-115	7	3.58039	0.318791	29317185	0.565374	3.08904e-30	2.35025e-29	96.5783	91.9287
Ly6c2	9.6602e-118	2.55995e-115	9	3.42961	0.141878	2.84212e+07	0.55365	1.05928e-20	7.00693e-20	90.0509	93.0411
Ly6c2	9.6602e-118	2.55995e-115	4	3.32858	0.0235832	2.22433e+07	0.452798	9.75224e-16	1.65188e-15	98.9263	91.6051
Ly6c2	9.6602e-118	2.55995e-115	2	3.12418	-0.210269	20473871	0.451928	4.04175e-15	2.244e-14	90.3937	92.9244
Ly6c2	9.6602e-118	2.55995e-115	6	3.16359	-0.167475	2.13464e+07	0.436645	5.80371e-27	1.98767e-26	93.9165	92.4025
Ly6c2	9.6602e-118	2.55995e-115	1	2.82693	-0.559952	19883584	0.396679	1.57475e-70	4.02505e-69	85.2201	93.8164
Ly6c2	9.6602e-118	2.55995e-115	8	0.582985	-2.76034	435281	0.0835424	8.57844e-118	2.79884e-115	24.3243	93.4881
Nr4a2	9.10456e-116	2.4036e-113	1	1.03638	0.349084	2.8762e+07	0.573804	1.56695e-45	2.43789e-44	49.8253	40.3506
Nr4a2	9.10456e-116	2.4036e-113	7	0.933996	0.231546	29538540	0.569643	4.44264e-42	4.58866e-41	54.3442	39.5114
Nr4a2	9.10456e-116	2.4036e-113	2	0.904714	0.192369	25509318	0.563077	1.21632e-30	1.3782e-29	54.0945	39.9137
Nr4a2	9.10456e-116	2.4036e-113	4	0.788289	0.0602223	2.70092e+07	0.549817	2.9805e-21	5.98744e-21	57.0866	39.2333
Nr4a2	9.10456e-116	2.4036e-113	3	0.725183	-0.0119798	13449085	0.498019	0.780211	0.823255	41.6842	41.6812
Nr4a2	9.10456e-116	2.4036e-113	9	0.74761	0.0131914	25396787	0.494733	0.306431	0.329447	38.7436	42.1777
Nr4a2	9.10456e-116	2.4036e-113	5	0.713019	-0.0255528	15911581	0.477789	0.000512704	0.000857962	34.2076	42.4021
Nr4a2	9.10456e-116	2.4036e-113	8	0.646198	-0.0912869	2378394	0.456479	0.00709182	0.018577	29.7297	41.8353
Nr4a2	9.10456e-116	2.4036e-113	6	0.0260466	-0.822402	13118403	0.26834	0	0	1.90785	47.96
Ms4a4b	4.67328e-114	1.22907e-111	8	2.84958	2.37062	4.21399e+06	0.80878	1.9428e-104	4.3103e-102	72.5869	27.0617
Ms4a4b	4.67328e-114	1.22907e-111	7	0.83714	0.384261	30479961	0.587798	2.07897e-84	4.53085e-83	41.2613	25.3061
Ms4a4b	4.67328e-114	1.22907e-111	9	0.713819	0.239312	28353923	0.552339	7.67442e-31	8.63411e-30	35.1783	26.3668
Ms4a4b	4.67328e-114	1.22907e-111	2	0.611284	0.116741	2.47481e+07	0.546274	8.77842e-22	6.97058e-21	36.7323	26.3456
Ms4a4b	4.67328e-114	1.22907e-111	3	0.482995	-0.028063	14232360	0.527023	1.53177e-05	3.90082e-05	35.1579	27.0751
Ms4a4b	4.67328e-114	1.22907e-111	4	0.357305	-0.175912	24314946	0.49497	0.277659	0.286678	30.2792	27.221
Ms4a4b	4.67328e-114	1.22907e-111	5	0.35156	-0.172727	15377019	0.461737	1.0537e-11	3.526e-11	20.6473	28.3147
Ms4a4b	4.67328e-114	1.22907e-111	1	0.391406	-0.136921	22464682	0.448173	1.33677e-29	1.29396e-28	17.5402	29.2909
Ms4a4b	4.67328e-114	1.22907e-111	6	0.0173288	-0.569397	16888340	0.345455	9.7415e-243	2.275e-241	0.935925	31.8559
Upp1	2.00445e-112	5.25166e-110	7	0.699713	0.374727	32253200	0.621994	8.16741e-164	4.04469e-162	46.8299	23.593
Upp1	2.00445e-112	5.25166e-110	2	0.680171	0.343138	2.8033e+07	0.618783	4.95372e-136	5.04143e-134	47.7559	24.0357
Upp1	2.00445e-112	5.25166e-110	4	0.446791	0.0776279	2.83221e+07	0.576541	2.70028e-62	1.95523e-61	44.2734	24.2464
Upp1	2.00445e-112	5.25166e-110	6	0.380209	0.000465073	23407942	0.478815	4.24254e-06	6.82955e-06	21.5983	27.8441
Upp1	2.00445e-112	5.25166e-110	9	0.326554	-0.0622507	2.37802e+07	0.463241	2.901e-16	1.43472e-15	19.4567	28.2657
Upp1	2.00445e-112	5.25166e-110	1	0.205721	-0.202535	2.15227e+07	0.429381	2.39401e-54	4.42613e-53	14.8498	28.9768
Upp1	2.00445e-112	5.25166e-110	8	0.0397093	-0.344477	1950092	0.374276	5.08482e-19	8.84106e-18	1.9305	27.3152
Upp1	2.00445e-112	5.25166e-110	3	0.01507	-0.392164	9779305	0.362127	1.23477e-109	3.31655e-108	1.47368	28.9114
Upp1	2.00445e-112	5.25166e-110	5	0.021593	-0.392756	12024791	0.361077	9.08379e-137	4.84454e-135	1.67411	29.4339
Ccr1	6.62974e-109	1.73036e-106	2	2.48166	0.822058	31390263	0.692889	9.3503e-221	2.96351e-218	94.685	73.7609
Ccr1	6.62974e-109	1.73036e-106	7	1.96289	0.235236	28893897	0.557211	7.95559e-24	4.89198e-23	85.2734	74.8433
Ccr1	6.62974e-109	1.73036e-106	9	1.97371	0.24739	2.83371e+07	0.552012	8.74162e-20	5.457e-19	74.1935	76.7368
Ccr1	6.62974e-109	1.73036e-106	4	1.96169	0.23134	2.68742e+07	0.547068	7.69583e-16	1.30815e-15	93.5576	73.6378
Ccr1	6.62974e-109	1.73036e-106	6	1.71036	-0.0598759	2.392e+07	0.489289	0.0673168	0.0787623	69.9424	77.3838
Ccr1	6.62974e-109	1.73036e-106	1	1.47155	-0.338002	2.1212e+07	0.423182	2.79049e-40	3.76581e-39	70.9644	77.2525
Ccr1	6.62974e-109	1.73036e-106	5	1.06744	-0.761613	10981382	0.329746	2.67525e-127	1.32484e-125	49.2746	78.9819
Ccr1	6.62974e-109	1.73036e-106	3	1.06697	-0.747375	8627653	0.319481	3.17402e-116	9.21711e-115	64.9123	77.2308
Ccr1	6.62974e-109	1.73036e-106	8	0.229517	-1.55229	836756	0.160596	7.00053e-80	8.72549e-78	12.7413	77.1884
Coro1a	1.23852e-107	3.22015e-105	6	3.03413	1.58186	3.90084e+07	0.797926	0	0	91.1447	68.2066
Coro1a	1.23852e-107	3.22015e-105	5	2.65572	1.08303	2.36378e+07	0.70979	2.99151e-194	2.86076e-192	83.0357	70.2056
Coro1a	1.23852e-107	3.22015e-105	4	2.05619	0.449945	2.92802e+07	0.596045	2.16625e-61	1.52379e-60	90.6943	68.2573
Coro1a	1.23852e-107	3.22015e-105	3	2.021	0.379614	15847314	0.586825	1.55727e-28	1.18321e-27	84.9825	70.3076
Coro1a	1.23852e-107	3.22015e-105	9	1.42348	-0.285766	2.31987e+07	0.451915	2.65608e-17	1.40104e-16	64.9915	72.4055
Coro1a	1.23852e-107	3.22015e-105	8	1.324	-0.348368	2268349	0.435358	0.000290533	0.00109734	56.7568	71.5216
Coro1a	1.23852e-107	3.22015e-105	2	1.21906	-0.512799	1.82598e+07	0.403055	8.6094e-58	2.21587e-56	71.9685	71.2436
Coro1a	1.23852e-107	3.22015e-105	1	0.786864	-1.02505	14746907	0.294202	2.10208e-280	4.66368e-278	44.3746	75.7394
Coro1a	1.23852e-107	3.22015e-105	7	0.768084	-1.05406	1.48258e+07	0.285912	0	0	54.0423	74.2972
Basp1	9.44041e-103	2.44507e-100	7	1.14243	0.632416	3.4917e+07	0.673364	1.04023e-273	1.29654e-271	62.8648	31.0779
Basp1	9.44041e-103	2.44507e-100	2	1.1222	0.593663	30057468	0.66347	4.3476e-213	1.2057e-210	62.7559	31.8793
Basp1	9.44041e-103	2.44507e-100	4	0.674392	0.0832744	27632920	0.562512	2.42007e-35	7.72542e-35	52.6127	33.0452
Basp1	9.44041e-103	2.44507e-100	1	0.757963	0.180826	27382929	0.546292	1.69139e-20	1.13096e-19	42.2082	34.6694
Basp1	9.44041e-103	2.44507e-100	9	0.388608	-0.250072	2.17444e+07	0.423583	3.31131e-54	7.66855e-53	22.4448	37.9726
Basp1	9.44041e-103	2.44507e-100	6	0.252663	-0.405104	1.84558e+07	0.377518	6.77239e-130	8.46969e-129	14.1109	39.1408
Basp1	9.44041e-103	2.44507e-100	8	0.131068	-0.477538	1.86381e+06	0.357716	3.70725e-20	6.90009e-19	7.72201	36.0889
Basp1	9.44041e-103	2.44507e-100	5	0.0362272	-0.620917	10528185	0.316138	2.63092e-198	2.58272e-196	2.23214	38.9582
Basp1	9.44041e-103	2.44507e-100	3	0.0158345	-0.630818	8490886	0.314417	3.43538e-164	1.50627e-162	1.47368	38.304
Rpl41	4.61198e-95	1.18989e-92	5	3.38824	1.01322	2.43136e+07	0.730083	4.76336e-228	5.93708e-226	93.3594	88.9959
Rpl41	4.61198e-95	1.18989e-92	3	2.74716	0.304319	1.5645e+07	0.579332	1.37118e-23	9.05389e-23	94.2456	89.0138
Rpl41	4.61198e-95	1.18989e-92	8	2.68675	0.225486	2.91616e+06	0.559691	0.000938252	0.00311711	88.0309	89.397
Rpl41	4.61198e-95	1.18989e-92	6	2.38588	-0.0905953	2.47908e+07	0.507102	0.227912	0.25252	83.0454	90.3796
Rpl41	4.61198e-95	1.18989e-92	9	2.4604	-0.00435413	2.59268e+07	0.505059	0.37881	0.403237	87.6061	89.6793
Rpl41	4.61198e-95	1.18989e-92	4	2.52345	0.0687447	2.47845e+07	0.504529	0.440817	0.450607	94.3092	88.5963
Rpl41	4.61198e-95	1.18989e-92	1	2.40113	-0.0732879	24207180	0.482936	0.0033507	0.00612951	86.0238	89.9281
Rpl41	4.61198e-95	1.18989e-92	2	2.19056	-0.312528	1.88193e+07	0.415406	1.78358e-43	3.03455e-42	90.9449	89.1568
Rpl41	4.61198e-95	1.18989e-92	7	2.06854	-0.463377	1.96699e+07	0.379329	7.99766e-99	2.14295e-97	89.7014	89.3245
Stfa1	6.64646e-91	1.70814e-88	4	0.251345	0.170469	27270045	0.555125	1.45175e-140	4.85068e-139	14.4596	3.29883
Stfa1	6.64646e-91	1.70814e-88	2	0.22251	0.135101	24134795	0.532736	5.62048e-47	1.04611e-45	10.5512	4.01435
Stfa1	6.64646e-91	1.70814e-88	6	0.279275	0.202654	25665133	0.524986	3.60934e-30	1.34855e-29	8.99928	4.17093
Stfa1	6.64646e-91	1.70814e-88	8	0.0148327	-0.0905688	2507832	0.481322	0.00534922	0.0145083	1.1583	4.87647
Stfa1	6.64646e-91	1.70814e-88	3	0.0095532	-0.101818	1.28824e+07	0.477033	6.34437e-15	3.02052e-14	0.561404	5.15012
Stfa1	6.64646e-91	1.70814e-88	7	0.00873924	-0.111879	2.47187e+07	0.476693	5.69908e-28	4.01651e-27	0.872191	5.50733
Stfa1	6.64646e-91	1.70814e-88	5	0.0067938	-0.106854	15850534	0.475956	1.25272e-19	6.76885e-19	0.446429	5.25183
Stfa1	6.64646e-91	1.70814e-88	9	0.00533614	-0.115626	24309451	0.473552	3.38845e-35	4.49081e-34	0.305603	5.59348
Stfa1	6.64646e-91	1.70814e-88	1	0.00333654	-0.117404	23734487	0.473505	1.59878e-34	1.80787e-33	0.279525	5.57268
Xist	2.34641e-90	6.00681e-88	8	2.84306	1.06843	3764919	0.722591	3.71216e-36	1.33698e-34	80.695	66.9285
Xist	2.34641e-90	6.00681e-88	7	2.35194	0.66033	3.22455e+07	0.621846	3.04314e-104	8.83705e-103	90.3053	63.1273
Xist	2.34641e-90	6.00681e-88	1	2.11933	0.385222	29142280	0.581391	5.20311e-46	8.18696e-45	74.3187	65.9244
Xist	2.34641e-90	6.00681e-88	3	2.06558	0.298221	1.55331e+07	0.575189	4.66621e-22	2.92442e-21	70.5965	66.8408
Xist	2.34641e-90	6.00681e-88	9	2.01675	0.267148	2.84964e+07	0.555113	1.70765e-22	1.26118e-21	73.3107	66.0547
Xist	2.34641e-90	6.00681e-88	2	1.97587	0.214375	2.37959e+07	0.525255	2.6621e-05	6.47652e-05	81.0236	65.1211
Xist	2.34641e-90	6.00681e-88	4	1.62899	-0.184529	22182456	0.451559	4.87252e-17	8.56591e-17	67.8955	66.9776
Xist	2.34641e-90	6.00681e-88	5	1.0058	-0.857858	11329841	0.34021	6.21525e-115	2.59195e-113	36.8304	70.0226
Xist	2.34641e-90	6.00681e-88	6	0.852552	-1.08337	14583015	0.298299	4.31786e-266	1.11911e-264	31.1375	72.781
Fos	9.16784e-89	2.3378e-86	1	3.41734	0.493651	3.05036e+07	0.608549	9.79613e-78	2.82256e-76	93.7456	87.7755
Fos	9.16784e-89	2.3378e-86	5	3.24661	0.278029	1.83498e+07	0.551005	8.80024e-13	3.144e-12	93.5826	88.135
Fos	9.16784e-89	2.3378e-86	2	3.26962	0.315983	2.49536e+07	0.550811	9.94102e-17	6.06244e-16	94.8819	87.7215
Fos	9.16784e-89	2.3378e-86	4	3.22178	0.265102	2.5472e+07	0.518524	0.00161635	0.0018311	98.1389	87.1004
Fos	9.16784e-89	2.3378e-86	9	2.91465	-0.0916163	2.55954e+07	0.498602	0.807819	0.822048	83.7351	89.4384
Fos	9.16784e-89	2.3378e-86	7	3.03562	0.0498862	25752691	0.496634	0.556073	0.615436	91.7142	88.0828
Fos	9.16784e-89	2.3378e-86	3	2.96603	-0.0290301	1.3276e+07	0.49161	0.289668	0.356953	90.0351	88.5072
Fos	9.16784e-89	2.3378e-86	6	2.16746	-0.955886	1.64521e+07	0.336531	1.42721e-169	2.22048e-168	71.1663	91.3683
Fos	9.16784e-89	2.3378e-86	8	0.774022	-2.24757	718128	0.137829	1.18579e-89	1.82695e-87	32.4324	89.3374
Phf11b	1.22168e-86	3.10306e-84	7	1.24875	0.651997	36007502	0.694395	0	0	73.1298	37.8902
Phf11b	1.22168e-86	3.10306e-84	9	1.36225	0.783319	3.4853e+07	0.678941	3.42941e-260	1.31181e-257	63.5654	39.5789
Phf11b	1.22168e-86	3.10306e-84	2	0.835783	0.164095	2.57442e+07	0.568261	4.96405e-35	6.40305e-34	57.9134	40.9285
Phf11b	1.22168e-86	3.10306e-84	4	0.577359	-0.133025	24634881	0.501483	0.780041	0.786208	52.9707	41.4685
Phf11b	1.22168e-86	3.10306e-84	1	0.598054	-0.109464	23884801	0.476504	7.78962e-06	2.01799e-05	39.8323	43.5709
Phf11b	1.22168e-86	3.10306e-84	8	0.446373	-0.248934	2190534	0.420424	1.05062e-06	6.27935e-06	25.4826	43.2719
Phf11b	1.22168e-86	3.10306e-84	5	0.300147	-0.429795	12291729	0.369093	1.19171e-91	3.84292e-90	18.8058	45.3831
Phf11b	1.22168e-86	3.10306e-84	3	0.157478	-0.574869	8917307	0.330207	2.54589e-124	8.00043e-123	13.6842	45.2535
Phf11b	1.22168e-86	3.10306e-84	6	0.0155566	-0.783392	12549417	0.256701	0	0	1.07991	49.6704
Slfn5	3.42037e-86	8.65353e-84	9	1.74685	0.910162	3.5652e+07	0.694507	1.12638e-281	5.20621e-279	72.2241	48.5514
Slfn5	3.42037e-86	8.65353e-84	2	1.35875	0.446124	28158443	0.621552	2.08307e-98	1.19728e-96	72.2835	49.0805
Slfn5	3.42037e-86	8.65353e-84	7	1.26394	0.346379	31111916	0.599985	1.21321e-76	2.34871e-75	69.2385	49.0141
Slfn5	3.42037e-86	8.65353e-84	5	1.12023	0.166642	18031356	0.541441	7.5367e-10	2.21235e-09	55.5804	51.6251
Slfn5	3.42037e-86	8.65353e-84	4	1.0116	0.0502573	26576909	0.541016	1.38291e-13	2.18268e-13	69.7924	49.1412
Slfn5	3.42037e-86	8.65353e-84	1	0.525913	-0.514607	1.8811e+07	0.375282	2.63257e-114	1.33347e-112	34.6611	54.8019
Slfn5	3.42037e-86	8.65353e-84	3	0.214748	-0.810149	7.83931e+06	0.290289	4.55825e-173	2.17016e-171	16.9825	54.604
Slfn5	3.42037e-86	8.65353e-84	6	0.250083	-0.831523	1.35117e+07	0.276386	0	0	13.1749	58.0975
Slfn5	3.42037e-86	8.65353e-84	8	0.0985904	-0.880844	1380601	0.264975	2.35232e-43	1.07384e-41	6.56371	52.5575
Jund	1.04185e-85	2.62547e-83	4	0.873944	0.18703	28764024	0.585538	3.22023e-57	2.02391e-56	65.4975	41.6392
Jund	1.04185e-85	2.62547e-83	6	0.986601	0.3173	27123807	0.554824	2.12488e-24	6.83226e-24	47.0122	44.5789
Jund	1.04185e-85	2.62547e-83	2	0.826948	0.130677	25054215	0.553031	2.27319e-21	1.78343e-20	57.874	43.0646
Jund	1.04185e-85	2.62547e-83	8	0.88698	0.176665	2682687	0.514881	0.366388	0.471939	40.1544	44.9719
Jund	1.04185e-85	2.62547e-83	5	0.685101	-0.0301074	15860129	0.476244	0.000266861	0.000462328	35.9933	45.7706
Jund	1.04185e-85	2.62547e-83	7	0.578026	-0.15759	24426887	0.471066	3.01608e-08	8.64309e-08	44.4146	44.9957
Jund	1.04185e-85	2.62547e-83	1	0.603536	-0.126841	23152081	0.461886	7.20146e-13	3.28883e-12	36.9322	46.2145
Jund	1.04185e-85	2.62547e-83	9	0.605219	-0.125477	23332622	0.454523	4.53662e-18	2.55455e-17	35.0764	46.5722
Jund	1.04185e-85	2.62547e-83	3	0.383083	-0.354252	10676876	0.395364	2.18622e-47	2.52097e-46	26.807	46.272
Vcam1	2.08669e-85	5.23759e-83	4	0.0937454	0.0470925	26428008	0.537984	1.47437e-67	1.23249e-66	11.5605	3.77659
Vcam1	2.08669e-85	5.23759e-83	6	0.118453	0.0756577	25756758	0.526861	1.65687e-34	6.77965e-34	9.39525	4.12547
Vcam1	2.08669e-85	5.23759e-83	2	0.0542736	0.00132891	22709863	0.501283	0.573096	0.633392	5.07874	4.8105
Vcam1	2.08669e-85	5.23759e-83	7	0.0499042	-0.00375555	25753903	0.496657	0.116348	0.154698	4.26032	4.94395
Vcam1	2.08669e-85	5.23759e-83	1	0.0583301	0.0060727	24829409	0.495349	0.0317176	0.0487723	3.98323	4.98458
Vcam1	2.08669e-85	5.23759e-83	9	0.0119373	-0.0481293	24521516	0.477683	1.79942e-25	1.56679e-24	1.01868	5.49022
Vcam1	2.08669e-85	5.23759e-83	8	0.00398345	-0.0497594	2487579	0.477435	0.000779485	0.00264106	0.3861	4.90133
Vcam1	2.08669e-85	5.23759e-83	3	0.00101175	-0.0560161	12819380	0.474701	9.80922e-18	5.22891e-17	0.140351	5.19761
Vcam1	2.08669e-85	5.23759e-83	5	0	-0.0582316	15766912	0.473445	1.57788e-23	1.01528e-22	0	5.31102
Ighm	5.15829e-83	1.28957e-80	3	0.612065	0.386296	17222848	0.637761	8.51518e-140	3.03726e-138	44.1404	17.54
Ighm	5.15829e-83	1.28957e-80	5	0.575479	0.353811	19949338	0.599034	8.40136e-90	2.61787e-88	34.933	17.9025
Ighm	5.15829e-83	1.28957e-80	4	0.323375	0.0818084	28069234	0.571394	2.7754e-69	2.4338e-68	34.252	17.0402
Ighm	5.15829e-83	1.28957e-80	6	0.254368	0.0018339	24371509	0.498525	0.716891	0.737912	18.9705	19.4681
Ighm	5.15829e-83	1.28957e-80	9	0.276086	0.0272381	25416874	0.495125	0.219397	0.240777	17.725	19.6833
Ighm	5.15829e-83	1.28957e-80	2	0.175618	-0.0881555	21506651	0.474724	2.21261e-09	8.15431e-09	15.5118	19.954
Ighm	5.15829e-83	1.28957e-80	8	0.206474	-0.0469071	2376789	0.456171	0.00043572	0.00158007	9.65251	19.5258
Ighm	5.15829e-83	1.28957e-80	1	0.0622854	-0.221629	20755734	0.414079	1.74241e-101	7.10611e-100	4.57722	21.8225
Ighm	5.15829e-83	1.28957e-80	7	0.0490644	-0.238632	21404351	0.412777	4.60212e-108	1.39867e-106	4.7635	21.9086
Clec10a	8.4978e-79	2.11595e-76	9	0.209486	0.160265	27370406	0.53318	3.92087e-47	7.52496e-46	11.0696	4.73295
Clec10a	8.4978e-79	2.11595e-76	3	0.119974	0.0511684	14216018	0.526418	8.28816e-17	4.27233e-16	10.5965	5.27677
Clec10a	8.4978e-79	2.11595e-76	5	0.148076	0.0829907	17414759	0.522926	1.01746e-15	4.4106e-15	9.65402	5.26259
Clec10a	8.4978e-79	2.11595e-76	4	0.0532003	-0.0222326	25014538	0.509211	9.01109e-05	0.000107024	7.44452	5.36344
Clec10a	8.4978e-79	2.11595e-76	2	0.0323354	-0.0457523	22186565	0.489732	2.76816e-05	6.71195e-05	3.93701	5.89258
Clec10a	8.4978e-79	2.11595e-76	7	0.0364103	-0.042139	25347660	0.488823	1.05069e-06	2.64353e-06	3.79067	5.96723
Clec10a	8.4978e-79	2.11595e-76	1	0.0271629	-0.0526112	24162803	0.48205	1.27688e-14	6.42087e-14	2.5856	6.14937
Clec10a	8.4978e-79	2.11595e-76	8	0.0027386	-0.0705424	2466000	0.473293	0.00021766	0.000846305	0.3861	5.71656
Clec10a	8.4978e-79	2.11595e-76	6	0.0014	-0.0821898	22894579	0.468314	3.62965e-41	1.70176e-40	0.179986	6.5121
Egr3	9.40498e-79	2.33243e-76	4	0.190469	0.0884122	27683124	0.563534	1.15503e-101	2.11084e-100	20.8304	7.51337
Egr3	9.40498e-79	2.33243e-76	2	0.233916	0.136788	25364035	0.55987	1.3352e-83	5.69667e-82	19.8819	7.83808
Egr3	9.40498e-79	2.33243e-76	6	0.175464	0.0709587	24785295	0.506989	0.0188172	0.0231958	10.1512	9.21127
Egr3	9.40498e-79	2.33243e-76	7	0.0990513	-0.017721	25577248	0.49325	0.0194643	0.0299552	8.18517	9.53722
Egr3	9.40498e-79	2.33243e-76	1	0.0702757	-0.0510785	23778289	0.474379	2.78243e-18	1.67747e-17	4.85674	10.0719
Egr3	9.40498e-79	2.33243e-76	8	0.0753655	-0.0393139	2466683	0.473424	0.00354353	0.010105	3.861	9.40995
Egr3	9.40498e-79	2.33243e-76	9	0.0547958	-0.0694169	24065706	0.468804	6.26267e-27	5.92258e-26	3.93888	10.2519
Egr3	9.40498e-79	2.33243e-76	3	0.0109496	-0.110992	12279522	0.45471	1.11695e-29	8.75643e-29	0.912281	9.97309
Egr3	9.40498e-79	2.33243e-76	5	0.0110895	-0.113031	15073426	0.452621	1.8485e-39	2.20963e-38	0.669643	10.1754
Rpl36	1.60784e-78	3.97137e-76	5	1.98711	1.01978	23031987	0.691599	8.70438e-175	6.31096e-173	68.471	53.2286
Rpl36	1.60784e-78	3.97137e-76	4	1.15113	0.109068	26676303	0.543039	1.47479e-14	2.40162e-14	67.3944	52.531
Rpl36	1.60784e-78	3.97137e-76	3	1.17966	0.131868	14570009	0.539527	1.63951e-07	4.98685e-07	61.614	54.0394
Rpl36	1.60784e-78	3.97137e-76	8	1.24998	0.195444	2721872	0.522402	0.192401	0.283289	51.7375	54.6056
Rpl36	1.60784e-78	3.97137e-76	1	1.07329	0.0189351	24702476	0.492817	0.194831	0.249482	48.7072	55.527
Rpl36	1.60784e-78	3.97137e-76	9	1.06709	0.0117752	25125014	0.489439	0.0537471	0.0635693	48.7946	55.5447
Rpl36	1.60784e-78	3.97137e-76	6	0.959279	-0.113166	23290543	0.476413	2.62248e-05	3.99275e-05	48.3441	55.5518
Rpl36	1.60784e-78	3.97137e-76	2	0.769599	-0.328349	20024829	0.442016	2.54864e-23	2.18317e-22	54.8031	54.5358
Rpl36	1.60784e-78	3.97137e-76	7	0.644702	-0.482973	20930295	0.403635	5.06246e-70	8.76098e-69	48.004	55.6942
Aif1	2.3284e-76	5.72787e-74	7	1.48482	0.503246	3.27338e+07	0.631263	2.21216e-127	8.12566e-126	76.1154	52.1357
Aif1	2.3284e-76	5.72787e-74	1	1.48658	0.501871	31160415	0.621653	4.24208e-106	1.89747e-104	69.5667	53.3687
Aif1	2.3284e-76	5.72787e-74	9	1.45486	0.467182	3.09464e+07	0.60284	3.65573e-78	1.47466e-76	64.9915	54.0646
Aif1	2.3284e-76	5.72787e-74	2	1.37044	0.360129	27209329	0.600602	2.66971e-66	8.31885e-65	74.0157	53.0276
Aif1	2.3284e-76	5.72787e-74	4	1.14323	0.102018	26783221	0.545215	8.29571e-16	1.40839e-15	73.9084	52.7414
Aif1	2.3284e-76	5.72787e-74	3	0.621677	-0.466124	10479559	0.388057	2.0808e-49	2.49809e-48	44.7018	56.4667
Aif1	2.3284e-76	5.72787e-74	5	0.489292	-0.620479	1.13688e+07	0.34138	1.38084e-119	6.22671e-118	28.8504	58.2275
Aif1	2.3284e-76	5.72787e-74	8	0.047131	-1.02105	1.20713e+06	0.231682	1.4228e-54	9.17626e-53	3.0888	56.3205
Aif1	2.3284e-76	5.72787e-74	6	0.0307318	-1.18619	9184675	0.187875	0	0	2.05184	64.1039
Tnfaip2	1.22548e-74	3.00243e-72	2	1.14318	0.498895	2.88548e+07	0.636924	1.70228e-131	1.64203e-129	67.6378	42.6048
Tnfaip2	1.22548e-74	3.00243e-72	4	0.87326	0.193292	2.90008e+07	0.590358	4.22902e-63	3.13343e-62	68.5397	42.0999
Tnfaip2	1.22548e-74	3.00243e-72	7	0.837053	0.152957	2.87866e+07	0.555143	7.52092e-26	4.94544e-25	56.1892	43.9322
Tnfaip2	1.22548e-74	3.00243e-72	1	0.748972	0.0494433	25483927	0.508407	0.115065	0.155946	43.2914	46.1231
Tnfaip2	1.22548e-74	3.00243e-72	6	0.597721	-0.12592	21866510	0.447285	1.69575e-22	5.20214e-22	34.2693	47.5338
Tnfaip2	1.22548e-74	3.00243e-72	5	0.511967	-0.213262	14393019	0.43219	3.74888e-25	2.60077e-24	31.4732	47.0997
Tnfaip2	1.22548e-74	3.00243e-72	9	0.476223	-0.269152	2.12809e+07	0.414556	4.41278e-59	1.14105e-57	30.4244	48.3105
Tnfaip2	1.22548e-74	3.00243e-72	3	0.29004	-0.447747	9887153	0.366121	9.10292e-76	1.67183e-74	24.3509	47.3326
Tnfaip2	1.22548e-74	3.00243e-72	8	0.0734752	-0.641148	1519494	0.291633	2.32311e-36	8.47707e-35	4.2471	46.2594
Bcl2a1b	1.99486e-74	4.86746e-72	7	4.08209	2.43342	4.54836e+07	0.87714	0	0	99.262	55.7172
Bcl2a1b	1.99486e-74	4.86746e-72	1	3.27212	1.47455	36314455	0.724477	0	0	94.689	56.7603
Bcl2a1b	1.99486e-74	4.86746e-72	2	2.9449	1.07412	3.0104e+07	0.664498	4.58662e-168	7.37383e-166	89.5669	58.1745
Bcl2a1b	1.99486e-74	4.86746e-72	4	1.91523	-0.103669	23998892	0.488536	0.0449338	0.048048	77.5591	59.6292
Bcl2a1b	1.99486e-74	4.86746e-72	8	1.70845	-0.300046	2349680	0.450968	0.00521934	0.0141838	56.3707	62.1614
Bcl2a1b	1.99486e-74	4.86746e-72	9	1.71584	-0.337638	22826804	0.44467	4.43705e-23	3.37355e-22	62.2411	62.0618
Bcl2a1b	1.99486e-74	4.86746e-72	6	0.253386	-2.02775	9200918	0.188207	0	0	13.4269	69.7693
Bcl2a1b	1.99486e-74	4.86746e-72	3	0.0847937	-2.06425	4939542	0.182911	0	0	6.52632	66.2656
Bcl2a1b	1.99486e-74	4.86746e-72	5	0.090547	-2.09871	5855363	0.175823	0	0	5.30134	67.5635
Ccl2	6.6889e-74	1.6254e-71	7	1.44553	0.666332	3.20406e+07	0.617894	3.35797e-123	1.18254e-121	55.1828	35.0561
Ccl2	6.6889e-74	1.6254e-71	2	1.32051	0.507034	2.74217e+07	0.60529	1.93424e-86	8.72216e-85	55.5906	35.4956
Ccl2	6.6889e-74	1.6254e-71	9	1.43561	0.65336	3.07535e+07	0.599083	9.86853e-87	4.67827e-85	50.4584	35.8958
Ccl2	6.6889e-74	1.6254e-71	4	0.878095	0.00164189	2.68843e+07	0.547274	3.1696e-20	6.16848e-20	52.0043	35.7752
Ccl2	6.6889e-74	1.6254e-71	3	0.626195	-0.269318	12732276	0.471475	3.76074e-05	9.22963e-05	36.4211	38.1194
Ccl2	6.6889e-74	1.6254e-71	5	0.579708	-0.325606	1.47202e+07	0.442014	1.34574e-20	7.6477e-20	28.1808	38.9475
Ccl2	6.6889e-74	1.6254e-71	1	0.502205	-0.435667	20501002	0.408997	9.0006e-72	2.3548e-70	22.6415	40.5104
Ccl2	6.6889e-74	1.6254e-71	8	0.038193	-0.84928	1652194	0.317101	3.73071e-31	1.12459e-29	1.9305	38.465
Ccl2	6.6889e-74	1.6254e-71	6	0.0505292	-0.956564	1.43675e+07	0.293891	0	0	2.5198	43.6015
Rsad2	6.80441e-74	1.64667e-71	2	1.34058	0.75192	3.06866e+07	0.677356	4.50333e-251	2.08148e-248	64.7638	31.4252
Rsad2	6.80441e-74	1.64667e-71	7	1.06083	0.443295	31591412	0.609232	3.6835e-110	1.15102e-108	53.103	32.5783
Rsad2	6.80441e-74	1.64667e-71	4	0.87101	0.218597	29551242	0.601563	1.43164e-90	2.07597e-89	58.4825	31.9418
Rsad2	6.80441e-74	1.64667e-71	9	0.775299	0.108609	25973868	0.505975	0.224871	0.246467	34.2954	35.7983
Rsad2	6.80441e-74	1.64667e-71	6	0.472182	-0.243389	2.11624e+07	0.432883	2.18016e-40	1.00685e-39	23.3981	37.5043
Rsad2	6.80441e-74	1.64667e-71	1	0.345989	-0.39137	2.00128e+07	0.399257	6.36162e-91	2.27643e-89	18.2739	38.4093
Rsad2	6.80441e-74	1.64667e-71	5	0.132271	-0.603163	1.15558e+07	0.346993	2.67078e-138	1.4382e-136	8.09152	38.2318
Rsad2	6.80441e-74	1.64667e-71	8	0.0710959	-0.619162	1774246	0.340526	5.71503e-25	1.33187e-23	4.2471	35.9845
Rsad2	6.80441e-74	1.64667e-71	3	0.0439976	-0.686393	8765030	0.324569	2.68786e-147	1.02815e-145	3.4386	37.998
Clec4b1	5.23355e-73	1.26129e-70	3	0.15516	0.129573	14923790	0.552627	5.18593e-120	1.56751e-118	12.5614	2.04739
Clec4b1	5.23355e-73	1.26129e-70	9	0.0700348	0.0413644	26096983	0.508373	3.22652e-07	6.92298e-07	4.17657	2.54719
Clec4b1	5.23355e-73	1.26129e-70	5	0.0632261	0.0313328	16884934	0.507017	0.000563187	0.00093749	4.01786	2.66358
Clec4b1	5.23355e-73	1.26129e-70	4	0.026617	-0.00930824	24774221	0.504319	0.00992973	0.010892	3.5791	2.65613
Clec4b1	5.23355e-73	1.26129e-70	2	0.0129125	-0.0248318	22314642	0.49256	1.9952e-05	4.93704e-05	1.49606	2.96591
Clec4b1	5.23355e-73	1.26129e-70	7	0.00850504	-0.0306241	25354939	0.488963	1.2953e-11	4.6561e-11	0.905736	3.10434
Clec4b1	5.23355e-73	1.26129e-70	1	0.00863717	-0.0302623	24474756	0.488274	1.53767e-12	6.90863e-12	0.768693	3.1118
Clec4b1	5.23355e-73	1.26129e-70	8	0.00555673	-0.0294667	2542013	0.487882	0.0184777	0.0421668	0.3861	2.81354
Clec4b1	5.23355e-73	1.26129e-70	6	0.00240139	-0.037338	23707050	0.484933	2.89749e-19	8.09824e-19	0.179986	3.19354
Klrk1	4.19062e-71	1.00575e-68	9	0.747695	0.578533	32651544	0.636057	3.26233e-270	1.34033e-267	38.6078	14.8127
Klrk1	4.19062e-71	1.00575e-68	8	0.745382	0.498945	3014379	0.578542	1.05345e-10	1.00828e-09	30.1158	18.0991
Klrk1	4.19062e-71	1.00575e-68	7	0.348386	0.111991	2.89033e+07	0.557393	3.83832e-50	4.61805e-49	28.5475	16.4875
Klrk1	4.19062e-71	1.00575e-68	2	0.283198	0.0347502	24489585	0.540568	7.76035e-23	6.48723e-22	26.5354	17.0722
Klrk1	4.19062e-71	1.00575e-68	4	0.170306	-0.0955793	2.49374e+07	0.507641	0.0536699	0.0571747	21.5104	17.734
Klrk1	4.19062e-71	1.00575e-68	3	0.0942062	-0.170497	12005658	0.444569	3.12125e-25	2.17488e-24	8.14035	19.0122
Klrk1	4.19062e-71	1.00575e-68	1	0.0850673	-0.195118	21549900	0.429923	1.85107e-71	4.79766e-70	6.14955	20.2295
Klrk1	4.19062e-71	1.00575e-68	5	0.0690558	-0.20144	14125590	0.42416	5.1674e-56	9.63394e-55	4.18527	19.6083
Klrk1	4.19062e-71	1.00575e-68	6	0.00736683	-0.284153	19395923	0.396748	3.85975e-149	5.41292e-148	0.395968	21.0706
Rps10	5.91924e-71	1.4147e-68	5	3.45941	1.10373	24579129	0.738056	5.0623e-244	8.3815e-242	93.0246	88.4686
Rps10	5.91924e-71	1.4147e-68	8	2.89473	0.447669	3184636	0.611219	7.05019e-10	6.29185e-09	92.6641	88.8204
Rps10	5.91924e-71	1.4147e-68	3	2.70499	0.271206	15140386	0.560648	1.95665e-14	9.12361e-14	95.1579	88.3964
Rps10	5.91924e-71	1.4147e-68	6	2.46959	0.0195002	2.60101e+07	0.532042	5.31246e-08	9.56985e-08	83.1533	89.7716
Rps10	5.91924e-71	1.4147e-68	9	2.48745	0.0405602	26355920	0.513417	0.0195701	0.0244362	87.1647	89.1572
Rps10	5.91924e-71	1.4147e-68	4	2.55332	0.116555	2.50713e+07	0.510367	0.0776553	0.0821506	94.6671	87.9479
Rps10	5.91924e-71	1.4147e-68	1	2.29629	-0.182031	2.35292e+07	0.469409	1.44523e-07	4.49452e-07	83.9623	89.6711
Rps10	5.91924e-71	1.4147e-68	2	2.08171	-0.423887	1.77457e+07	0.391709	4.17406e-70	1.38218e-68	89.7638	88.7419
Rps10	5.91924e-71	1.4147e-68	7	2.01076	-0.517732	19456943	0.375222	1.50372e-105	4.41289e-104	88.5609	88.9221
Rplp1	1.6892e-69	4.0203e-67	5	3.26979	1.55422	24421970	0.733337	1.09847e-238	1.60334e-236	83.0357	72.4118
Rplp1	1.6892e-69	4.0203e-67	8	2.20968	0.362021	3009546	0.577614	1.42125e-05	6.98845e-05	78.3784	73.2813
Rplp1	1.6892e-69	4.0203e-67	3	2.21552	0.390578	15544753	0.575621	6.08636e-22	3.79943e-21	82.9474	72.6241
Rplp1	1.6892e-69	4.0203e-67	6	2.01142	0.184292	26724617	0.546658	1.31922e-15	3.24986e-15	69.3305	73.98
Rplp1	1.6892e-69	4.0203e-67	9	1.82856	-0.0277023	25624116	0.499162	0.883017	0.892429	69.202	74.0462
Rplp1	1.6892e-69	4.0203e-67	4	1.9099	0.0668011	2.43206e+07	0.495086	0.398745	0.408466	80.4223	72.2216
Rplp1	1.6892e-69	4.0203e-67	1	1.72999	-0.142244	23858433	0.475978	3.08849e-05	7.42759e-05	66.492	74.4661
Rplp1	1.6892e-69	4.0203e-67	2	1.31433	-0.614534	1.79809e+07	0.396899	7.9412e-65	2.41347e-63	73.1102	73.3797
Rplp1	1.6892e-69	4.0203e-67	7	1.19221	-0.77316	19588344	0.377756	3.65564e-103	1.03714e-101	70.4797	73.8373
Rps21	1.7585e-69	4.16766e-67	5	2.39064	0.928013	2.35753e+07	0.707912	2.30292e-190	2.04371e-188	79.9665	71.6046
Rps21	1.7585e-69	4.16766e-67	8	1.7451	0.203445	2.82414e+06	0.542029	0.0186164	0.042431	69.112	72.3816
Rps21	1.7585e-69	4.16766e-67	3	1.66582	0.130721	14453582	0.535215	7.16634e-06	1.88246e-05	78.7368	71.859
Rps21	1.7585e-69	4.16766e-67	4	1.62536	0.0940052	25639970	0.521943	0.000161771	0.000190724	83.5719	70.5551
Rps21	1.7585e-69	4.16766e-67	1	1.60155	0.0666679	25810388	0.51492	0.00957195	0.0162159	68.4137	72.9816
Rps21	1.7585e-69	4.16766e-67	9	1.55529	0.0129099	2.58145e+07	0.502871	0.613892	0.635074	68.1154	73.0538
Rps21	1.7585e-69	4.16766e-67	6	1.45157	-0.107305	2.37895e+07	0.48662	0.0217557	0.0267083	64.2549	73.6163
Rps21	1.7585e-69	4.16766e-67	2	1.26328	-0.320982	19046287	0.420416	1.9724e-39	2.94894e-38	73.4646	72.1799
Rps21	1.7585e-69	4.16766e-67	7	1.14369	-0.469203	20119660	0.388002	4.26474e-87	9.77454e-86	68.9701	72.9175
Tmem176b	4.07058e-68	9.60658e-66	8	0.486986	0.287763	2840843	0.545236	5.25407e-05	0.000232112	22.0077	14.8183
Tmem176b	4.07058e-68	9.60658e-66	4	0.216784	0.0161118	26772173	0.544991	4.86448e-35	1.53475e-34	24.0515	13.4569
Tmem176b	4.07058e-68	9.60658e-66	9	0.379269	0.206189	27746482	0.540506	6.14686e-30	6.61368e-29	20.747	13.9235
Tmem176b	4.07058e-68	9.60658e-66	5	0.340563	0.150958	17503292	0.525584	7.3587e-09	1.99878e-08	18.4152	14.5717
Tmem176b	4.07058e-68	9.60658e-66	2	0.170508	-0.0369838	22852145	0.504424	0.243518	0.303624	16.2992	14.7118
Tmem176b	4.07058e-68	9.60658e-66	1	0.197123	-0.00669919	24495144	0.488681	0.00169671	0.00324903	12.6485	15.2792
Tmem176b	4.07058e-68	9.60658e-66	7	0.144752	-0.0680904	25253837	0.487013	0.000249673	0.000500112	13.0493	15.2285
Tmem176b	4.07058e-68	9.60658e-66	3	0.149415	-0.0574863	1.30964e+07	0.48496	0.00220585	0.00428762	12.2105	15.1127
Tmem176b	4.07058e-68	9.60658e-66	6	0.0119397	-0.221083	2.0513e+07	0.419598	1.95604e-107	2.01283e-106	1.04392	17.0985
Cks2	4.81533e-67	1.1316e-64	3	1.74469	1.14321	2.11137e+07	0.781838	0	0	81.8246	36.9796
Cks2	4.81533e-67	1.1316e-64	6	1.32026	0.739673	31889352	0.652304	5.781e-187	1.02116e-185	57.0554	37.4418
Cks2	4.81533e-67	1.1316e-64	4	0.942549	0.30261	3.04632e+07	0.620126	1.25199e-117	3.01264e-116	65.6407	36.0596
Cks2	4.81533e-67	1.1316e-64	8	0.95434	0.27642	2883895	0.553499	0.000825267	0.00277583	45.1737	40.0507
Cks2	4.81533e-67	1.1316e-64	2	0.533289	-0.169242	21741109	0.4799	0.000211421	0.000457082	42.0472	39.8408
Cks2	4.81533e-67	1.1316e-64	7	0.338426	-0.401789	21042841	0.405806	5.09333e-77	9.91234e-76	28.3462	42.1328
Cks2	4.81533e-67	1.1316e-64	9	0.358221	-0.377819	20136017	0.392253	3.33415e-99	1.94662e-97	21.6978	43.2276
Cks2	4.81533e-67	1.1316e-64	5	0.322524	-0.393518	12820024	0.384956	7.2997e-74	1.8658e-72	18.5826	42.1922
Cks2	4.81533e-67	1.1316e-64	1	0.298405	-0.44562	18983257	0.378718	2.87819e-122	1.6207e-120	20.5101	43.3196
Nkg7	1.98528e-65	4.64555e-63	8	2.31463	2.12027	4296385	0.824594	2.39838e-198	2.41866e-195	70.6564	13.0039
Nkg7	1.98528e-65	4.64555e-63	4	0.242918	0.0250441	26654878	0.542603	9.45006e-34	2.86498e-33	22.083	12.4104
Nkg7	1.98528e-65	4.64555e-63	7	0.301016	0.0933673	27756489	0.535276	6.92918e-25	4.43028e-24	19.792	12.6991
Nkg7	1.98528e-65	4.64555e-63	6	0.341198	0.138815	25612675	0.523913	1.19736e-11	2.55429e-11	17.2786	13.1776
Nkg7	1.98528e-65	4.64555e-63	2	0.200992	-0.0232101	23128609	0.510527	0.00406228	0.00721583	16.063	13.4055
Nkg7	1.98528e-65	4.64555e-63	1	0.151832	-0.0808302	23535212	0.46953	2.16332e-18	1.30778e-17	8.28092	14.6283
Nkg7	1.98528e-65	4.64555e-63	9	0.111751	-0.128068	23554723	0.45885	6.00276e-33	7.24576e-32	6.62139	14.9389
Nkg7	1.98528e-65	4.64555e-63	3	0.0712043	-0.161391	12319537	0.456192	2.65036e-20	1.55888e-19	5.75439	14.337
Nkg7	1.98528e-65	4.64555e-63	5	0.00578634	-0.236304	14214820	0.426839	1.02367e-65	2.28944e-64	0.390625	15.0237
Rpl29	3.31566e-64	7.72549e-62	5	2.29458	0.927206	2.34397e+07	0.703843	3.32344e-184	2.67152e-182	77.7902	69.1347
Rpl29	3.31566e-64	7.72549e-62	8	1.78814	0.343592	3009584	0.577622	1.30334e-05	6.44294e-05	73.3591	69.8514
Rpl29	3.31566e-64	7.72549e-62	3	1.6323	0.197171	14834825	0.549333	2.82842e-10	1.0476e-09	76.7719	69.3789
Rpl29	3.31566e-64	7.72549e-62	4	1.52797	0.0916097	2.56109e+07	0.52135	0.000231464	0.000271105	80.8876	68.1492
Rpl29	3.31566e-64	7.72549e-62	1	1.46652	0.0204796	25495329	0.508634	0.132552	0.177412	65.7582	70.5721
Rpl29	3.31566e-64	7.72549e-62	9	1.44027	-0.0101152	2.55611e+07	0.497935	0.715791	0.73487	65.365	70.6615
Rpl29	3.31566e-64	7.72549e-62	6	1.38302	-0.0763025	2.39545e+07	0.489995	0.0852069	0.0986124	62.419	71.0763
Rpl29	3.31566e-64	7.72549e-62	2	1.12167	-0.373854	18505476	0.408478	6.80029e-52	1.47335e-50	69.5276	69.9484
Rpl29	3.31566e-64	7.72549e-62	7	1.08123	-0.430697	20661871	0.398459	2.27838e-72	4.10293e-71	66.9909	70.3938
Gm9733	4.19206e-61	9.72558e-59	9	0.675502	0.362987	29677250	0.578117	4.4272e-70	1.47925e-68	35.8574	23.9286
Gm9733	4.19206e-61	9.72558e-59	5	0.646172	0.308307	18709649	0.561809	1.68416e-29	1.39734e-28	33.3147	24.9139
Gm9733	4.19206e-61	9.72558e-59	2	0.431361	0.0758347	25000890	0.551854	2.57374e-28	2.70109e-27	36.5748	24.0973
Gm9733	4.19206e-61	9.72558e-59	4	0.364124	-0.000991622	26717665	0.543881	2.36951e-22	4.92321e-22	36.6142	23.9108
Gm9733	4.19206e-61	9.72558e-59	7	0.314039	-0.0596703	25514292	0.492036	0.0697943	0.0972404	25.1593	25.7373
Gm9733	4.19206e-61	9.72558e-59	3	0.224708	-0.150819	12250860	0.453649	2.61454e-14	1.2125e-13	17.3333	26.2783
Gm9733	4.19206e-61	9.72558e-59	1	0.163775	-0.234083	20960183	0.418158	5.61537e-75	1.5534e-73	11.4605	27.9719
Gm9733	4.19206e-61	9.72558e-59	6	0.161688	-0.235382	20302140	0.415285	2.89618e-78	2.19599e-77	10.6551	28.0202
Gm9733	4.19206e-61	9.72558e-59	8	0.00869555	-0.360871	1940399	0.372416	3.31641e-20	6.19388e-19	0.3861	25.978
Wfdc17	5.45306e-60	1.25966e-57	2	4.78229	1.70536	35810645	0.790462	0	0	99.2126	85.2994
Wfdc17	5.45306e-60	1.25966e-57	9	3.80027	0.597049	3.06703e+07	0.597463	1.50789e-64	4.46053e-63	94.7368	85.7323
Wfdc17	5.45306e-60	1.25966e-57	7	3.71634	0.499973	29785732	0.57441	9.76761e-39	9.26086e-38	95.941	85.5073
Wfdc17	5.45306e-60	1.25966e-57	4	3.67228	0.443594	2.73494e+07	0.55674	4.40731e-22	9.08742e-22	97.7452	85.3316
Wfdc17	5.45306e-60	1.25966e-57	5	3.55656	0.292796	17478179	0.52483	0.000499361	0.000836769	97.6562	86.0095
Wfdc17	5.45306e-60	1.25966e-57	1	2.70374	-0.6815	18804477	0.375151	2.74436e-102	1.14019e-100	84.102	87.5128
Wfdc17	5.45306e-60	1.25966e-57	6	1.89651	-1.61291	1.38485e+07	0.283274	1.13515e-296	3.46893e-295	50.7919	92.7549
Wfdc17	5.45306e-60	1.25966e-57	3	2.03083	-1.35333	6858129	0.253956	7.83828e-212	4.94034e-210	86.2456	87.093
Wfdc17	5.45306e-60	1.25966e-57	8	0.292214	-3.03589	468010	0.0898239	1.58871e-114	4.63777e-112	13.8996	87.9753
BC100530	3.25087e-58	7.477e-56	4	0.169702	0.115959	2.65203e+07	0.539862	1.12828e-107	2.30923e-106	10.2004	2.15561
BC100530	3.25087e-58	7.477e-56	6	0.204818	0.156513	2.5366e+07	0.518867	2.28367e-25	7.52385e-25	6.44348	2.75599
BC100530	3.25087e-58	7.477e-56	2	0.126027	0.0644138	23418406	0.516923	2.54698e-19	1.79845e-18	6.22047	2.83696
BC100530	3.25087e-58	7.477e-56	3	0.00653875	-0.0678496	1.30705e+07	0.483999	5.37346e-11	2.08055e-10	0.280702	3.48267
BC100530	3.25087e-58	7.477e-56	7	0.00455623	-0.076241	2.50781e+07	0.483624	1.35878e-20	7.49895e-20	0.469641	3.73671
BC100530	3.25087e-58	7.477e-56	8	0	-0.0705399	2.51916e+06	0.483497	0.00295834	0.00864739	0	3.30069
BC100530	3.25087e-58	7.477e-56	9	0.00637489	-0.0739576	2.48114e+07	0.48333	4.37637e-21	2.96924e-20	0.40747	3.74046
BC100530	3.25087e-58	7.477e-56	1	0.00383075	-0.076567	24212877	0.483049	2.84799e-21	1.97085e-20	0.349406	3.73416
BC100530	3.25087e-58	7.477e-56	5	0.00177104	-0.0744169	16076672	0.482746	3.98368e-15	1.66194e-14	0.111607	3.5622
H2-DMb1	4.78528e-56	1.09583e-53	7	1.41425	0.601908	34355599	0.662538	3.50156e-201	2.52226e-199	75.2432	46.6053
H2-DMb1	4.78528e-56	1.09583e-53	1	1.42975	0.615854	32920037	0.656758	4.27491e-181	4.69521e-179	69.0776	47.8075
H2-DMb1	4.78528e-56	1.09583e-53	9	1.29397	0.460067	3.08633e+07	0.601221	1.87774e-78	7.68628e-77	60.4754	49.1595
H2-DMb1	4.78528e-56	1.09583e-53	2	1.02478	0.142096	25113840	0.554347	3.13291e-21	2.44398e-20	64.1732	48.8899
H2-DMb1	4.78528e-56	1.09583e-53	4	0.856785	-0.0505482	2.53893e+07	0.516839	0.00227569	0.00256365	66.5354	48.2937
H2-DMb1	4.78528e-56	1.09583e-53	5	0.413381	-0.533983	11781134	0.353761	1.4788e-105	5.52335e-104	24.8884	53.2932
H2-DMb1	4.78528e-56	1.09583e-53	3	0.272804	-0.67479	8.64934e+06	0.320284	7.91107e-129	2.61183e-127	23.0175	52.8838
H2-DMb1	4.78528e-56	1.09583e-53	8	0.037518	-0.873994	1326364	0.254566	1.49763e-47	7.90261e-46	2.7027	51.4142
H2-DMb1	4.78528e-56	1.09583e-53	6	0.0330993	-1.00421	1.06745e+07	0.218349	0	0	2.84377	58.3646
Ccl5	8.24581e-56	1.88004e-53	1	3.23508	1.99155	38076487	0.75963	0	0	80.8526	41.2813
Ccl5	8.24581e-56	1.88004e-53	7	2.5185	1.16578	3.50021e+07	0.675007	2.42433e-241	2.31837e-239	75.5787	41.9143
Ccl5	8.24581e-56	1.88004e-53	2	2.11358	0.674381	27859212	0.614947	3.26039e-92	1.65149e-90	69.2913	43.6421
Ccl5	8.24581e-56	1.88004e-53	8	2.42722	0.91559	3.05112e+06	0.585594	2.69875e-07	1.75585e-06	54.8263	46.7366
Ccl5	8.24581e-56	1.88004e-53	4	1.77567	0.292514	28056401	0.571133	2.37708e-39	8.63706e-39	64.6027	44.0166
Ccl5	8.24581e-56	1.88004e-53	9	0.954891	-0.664406	21000338	0.40909	6.62277e-66	1.99637e-64	33.9898	49.0104
Ccl5	8.24581e-56	1.88004e-53	3	0.104289	-1.52568	7338205	0.271733	4.51458e-214	2.87818e-212	6.10526	49.9024
Ccl5	8.24581e-56	1.88004e-53	5	0.0491956	-1.61621	8475764	0.254508	2.00338e-304	5.55588e-302	2.90179	51.0762
Ccl5	8.24581e-56	1.88004e-53	6	0.0951682	-1.65354	12213676	0.249834	0	0	4.67963	53.4947
Nrg1	3.97466e-55	9.02248e-53	7	0.450649	0.149607	28839162	0.556155	5.63282e-39	5.36351e-38	33.7135	22.5812
Nrg1	3.97466e-55	9.02248e-53	2	0.389228	0.0757402	24717889	0.545607	3.63359e-23	3.09343e-22	33.3465	22.9087
Nrg1	3.97466e-55	9.02248e-53	4	0.31573	-0.00834341	26396076	0.537334	2.89798e-17	5.13043e-17	33.5719	22.7221
Nrg1	3.97466e-55	9.02248e-53	1	0.490562	0.195025	26888347	0.536425	8.19712e-17	4.61109e-16	28.4067	23.524
Nrg1	3.97466e-55	9.02248e-53	3	0.38304	0.06463	14399934	0.533229	2.45308e-08	7.98942e-08	30.5965	23.7296
Nrg1	3.97466e-55	9.02248e-53	9	0.331949	0.0105434	25040350	0.48779	0.00472467	0.00636284	20.9847	24.7547
Nrg1	3.97466e-55	9.02248e-53	5	0.21139	-0.122296	14758386	0.443161	3.21497e-26	2.33096e-25	12.779	25.3121
Nrg1	3.97466e-55	9.02248e-53	8	0.014442	-0.312459	2003624	0.38455	1.73206e-17	2.72536e-16	1.5444	24.5017
Nrg1	3.97466e-55	9.02248e-53	6	0.0201146	-0.350617	18029560	0.368799	7.01118e-193	1.29409e-191	1.54788	27.7872
Ly6i	4.37398e-55	9.88519e-53	1	2.84535	1.71834	4.08206e+07	0.814375	0	0	91.0552	48.5041
Ly6i	4.37398e-55	9.88519e-53	7	2.46192	1.28095	38689198	0.746111	0	0	89.7014	48.445
Ly6i	4.37398e-55	9.88519e-53	2	1.9748	0.692788	2.90276e+07	0.640737	6.6386e-129	6.29419e-127	81.1811	50.6784
Ly6i	4.37398e-55	9.88519e-53	4	1.34351	-0.0288177	25347470	0.515988	0.0042701	0.00475824	70.4009	51.9509
Ly6i	4.37398e-55	9.88519e-53	9	0.978975	-0.455185	2.13581e+07	0.416059	4.40048e-53	9.92165e-52	45.1273	56.061
Ly6i	4.37398e-55	9.88519e-53	8	0.0504805	-1.33486	1222873	0.234703	8.57646e-54	5.40561e-52	2.7027	55.1474
Ly6i	4.37398e-55	9.88519e-53	5	0.137733	-1.34931	7801414	0.234259	0	0	8.76116	58.8894
Ly6i	4.37398e-55	9.88519e-53	3	0.0748154	-1.39082	6142411	0.227453	1.28298e-285	1.35543e-283	6.73684	58.0708
Ly6i	4.37398e-55	9.88519e-53	6	0.136868	-1.42591	1.06637e+07	0.218128	0	0	7.30742	61.9275
Ifi213	7.91578e-55	1.78105e-52	7	0.887565	0.46447	33929663	0.654324	2.32187e-227	1.98127e-225	58.638	28.8301
Ifi213	7.91578e-55	1.78105e-52	9	0.999825	0.594737	32710213	0.6372	2.35731e-178	3.63189e-176	50.3565	30.2909
Ifi213	7.91578e-55	1.78105e-52	2	0.638307	0.168231	26212332	0.578595	5.28601e-53	1.1846e-51	49.4488	30.8758
Ifi213	7.91578e-55	1.78105e-52	4	0.443989	-0.0545358	25934552	0.527939	1.40697e-08	1.9022e-08	43.9155	31.4867
Ifi213	7.91578e-55	1.78105e-52	5	0.313149	-0.195052	14269565	0.428483	6.08949e-33	5.79337e-32	18.8058	34.5781
Ifi213	7.91578e-55	1.78105e-52	1	0.274637	-0.251774	21034707	0.419644	5.11085e-61	1.10087e-59	19.4969	35.4288
Ifi213	7.91578e-55	1.78105e-52	8	0.134386	-0.361252	1958024	0.375798	2.16772e-16	3.20193e-15	8.10811	33.5139
Ifi213	7.91578e-55	1.78105e-52	3	0.0866826	-0.43477	9643284	0.35709	1.17946e-102	2.89463e-101	7.08772	35.1538
Ifi213	7.91578e-55	1.78105e-52	6	0.0172592	-0.54858	15380988	0.314622	0	0	1.15191	38.2487
Ier3	3.21821e-54	7.20879e-52	2	2.27612	0.79247	30067537	0.663692	3.11269e-163	4.73001e-161	89.252	63.9269
Ier3	3.21821e-54	7.20879e-52	1	2.17135	0.685148	32131882	0.641034	1.98185e-134	1.34053e-132	79.8393	64.9994
Ier3	3.21821e-54	7.20879e-52	7	2.08964	0.594132	3.2703e+07	0.630668	1.34422e-119	4.57406e-118	83.3613	64.2943
Ier3	3.21821e-54	7.20879e-52	4	1.72787	0.168549	2.65704e+07	0.540884	1.42989e-12	2.19237e-12	85.5047	64.1565
Ier3	3.21821e-54	7.20879e-52	9	1.37034	-0.247928	23010411	0.448246	5.03442e-20	3.19856e-19	59.219	68.4126
Ier3	3.21821e-54	7.20879e-52	5	1.05073	-0.582977	1.25269e+07	0.376156	8.34955e-70	2.02673e-68	45.9263	69.124
Ier3	3.21821e-54	7.20879e-52	6	0.899879	-0.790301	1.61663e+07	0.330685	3.87558e-188	6.92301e-187	42.9806	70.8887
Ier3	3.21821e-54	7.20879e-52	3	0.484447	-1.18055	6.71768e+06	0.248755	2.19443e-228	1.5705e-226	31.3684	69.7694
Ier3	3.21821e-54	7.20879e-52	8	0.317682	-1.28103	1.17922e+06	0.226325	9.17598e-54	5.7508e-52	13.5135	67.7735
Dusp1	5.16467e-54	1.15172e-51	2	3.56798	1.11263	3.2599e+07	0.719571	4.72989e-283	2.91493e-280	98.0315	80.915
Dusp1	5.16467e-54	1.15172e-51	7	2.94945	0.416313	29887058	0.576364	8.22975e-41	8.2543e-40	91.0768	81.6729
Dusp1	5.16467e-54	1.15172e-51	1	2.84321	0.289875	27898056	0.556569	1.97914e-22	1.44438e-21	87.8057	82.2713
Dusp1	5.16467e-54	1.15172e-51	4	2.93117	0.390695	2.72388e+07	0.554489	1.53754e-20	3.01714e-20	96.6356	80.8895
Dusp1	5.16467e-54	1.15172e-51	9	2.44719	-0.171666	2.41486e+07	0.470418	2.522e-07	5.4738e-07	78.6757	83.7875
Dusp1	5.16467e-54	1.15172e-51	5	2.15772	-0.478403	1.32336e+07	0.397374	4.67121e-47	7.04045e-46	78.5156	83.4858
Dusp1	5.16467e-54	1.15172e-51	6	1.9657	-0.727534	1.85937e+07	0.380339	4.35144e-92	3.80082e-91	62.707	86.2598
Dusp1	5.16467e-54	1.15172e-51	3	1.31905	-1.37086	6381006	0.236288	1.10363e-243	9.3455e-242	64.4211	84.4494
Dusp1	5.16467e-54	1.15172e-51	8	1.00537	-1.60913	1.09357e+06	0.209886	2.19018e-58	1.60898e-56	46.332	83.5214
Il1a	1.14738e-53	2.54719e-51	7	1.53606	1.08899	37875284	0.730415	0	0	66.1858	23.8977
Il1a	1.14738e-53	2.54719e-51	2	1.1176	0.584009	29259293	0.645851	1.61621e-189	3.25975e-187	55.6693	26.4409
Il1a	1.14738e-53	2.54719e-51	1	0.849853	0.283246	28289866	0.564386	2.49112e-42	3.54282e-41	40.4263	28.3944
Il1a	1.14738e-53	2.54719e-51	4	0.552013	-0.0630197	25818790	0.525583	8.17541e-08	1.07823e-07	38.2248	28.7908
Il1a	1.14738e-53	2.54719e-51	9	0.219094	-0.452732	2.01487e+07	0.392501	1.95646e-117	1.43729e-115	12.0543	33.1306
Il1a	1.14738e-53	2.54719e-51	8	0.0466481	-0.56695	1879389	0.360706	1.9023e-21	3.74817e-20	2.7027	30.4369
Il1a	1.14738e-53	2.54719e-51	6	0.0880175	-0.600204	1.71383e+07	0.350567	2.12447e-214	4.30836e-213	4.21166	34.1687
Il1a	1.14738e-53	2.54719e-51	3	0.0238684	-0.626325	9347677	0.346144	2.14887e-126	6.90939e-125	1.61404	32.2252
Il1a	1.14738e-53	2.54719e-51	5	0.0154448	-0.64793	11316016	0.339795	2.55801e-168	1.74086e-166	0.892857	32.8993
Steap4	1.93645e-53	4.27957e-51	2	0.168425	0.127948	25018988	0.552254	3.36481e-119	2.70477e-117	13.8583	3.42566
Steap4	1.93645e-53	4.27957e-51	4	0.091257	0.0403655	26288486	0.535144	1.97887e-59	1.32318e-58	10.952	3.73678
Steap4	1.93645e-53	4.27957e-51	6	0.121647	0.0755166	25084316	0.513106	1.46776e-09	2.85196e-09	6.83945	4.39254
Steap4	1.93645e-53	4.27957e-51	7	0.0150764	-0.0484362	24986212	0.481852	6.40574e-18	3.16521e-17	1.64374	5.25438
Steap4	1.93645e-53	4.27957e-51	3	0.00802093	-0.0520453	12928346	0.478736	3.02592e-13	1.33519e-12	0.77193	5.02348
Steap4	1.93645e-53	4.27957e-51	9	0.0128302	-0.0509619	24527542	0.4778	8.83725e-26	7.83626e-25	0.916808	5.36974
Steap4	1.93645e-53	4.27957e-51	5	0.00808249	-0.0530056	15881787	0.476894	1.3623e-18	6.99952e-18	0.502232	5.13345
Steap4	1.93645e-53	4.27957e-51	1	0.00712667	-0.057356	23877208	0.476353	2.19366e-28	2.0228e-27	0.663871	5.38997
Steap4	1.93645e-53	4.27957e-51	8	0	-0.0571529	2480443	0.476065	0.000311084	0.00116622	0	4.787
Mx1	2.34469e-52	5.15833e-50	9	0.439529	0.302152	29134267	0.56754	2.65131e-82	1.17175e-80	24.4143	12.7417
Mx1	2.34469e-52	5.15833e-50	7	0.261891	0.0946974	2.81205e+07	0.542297	1.11419e-33	9.42049e-33	21.7377	13.1762
Mx1	2.34469e-52	5.15833e-50	2	0.206892	0.0295239	2.40936e+07	0.531826	1.78433e-17	1.14084e-16	20.6693	13.54
Mx1	2.34469e-52	5.15833e-50	4	0.162382	-0.0216324	2.59322e+07	0.527891	8.27847e-15	1.35828e-14	20.5082	13.4626
Mx1	2.34469e-52	5.15833e-50	3	0.117117	-0.0687385	12844193	0.47562	4.86872e-07	1.42428e-06	9.89474	14.7697
Mx1	2.34469e-52	5.15833e-50	5	0.142838	-0.0418945	1.5778e+07	0.473778	1.86122e-09	5.30005e-09	9.20759	14.9322
Mx1	2.34469e-52	5.15833e-50	1	0.0654465	-0.134492	22389144	0.446666	7.85034e-51	1.34389e-49	5.24109	15.9301
Mx1	2.34469e-52	5.15833e-50	8	0.0470064	-0.135767	2318633	0.445009	6.20242e-07	3.82241e-06	3.4749	14.5698
Mx1	2.34469e-52	5.15833e-50	6	0.00445816	-0.204466	20462828	0.418572	3.45901e-113	3.70733e-112	0.359971	16.6496
Stmn1	3.56221e-52	7.80123e-50	3	3.44334	2.88885	2.5574e+07	0.947003	0	0	98.6667	25.9353
Stmn1	3.56221e-52	7.80123e-50	8	1.65979	0.914891	3249908	0.623746	6.11271e-17	9.30155e-16	49.4208	30.7849
Stmn1	3.56221e-52	7.80123e-50	4	1.02053	0.305963	29386211	0.598203	2.59077e-92	3.92079e-91	51.2527	27.8068
Stmn1	3.56221e-52	7.80123e-50	6	1.31987	0.65228	29036727	0.593953	2.94307e-84	2.36063e-83	43.3045	29.0829
Stmn1	3.56221e-52	7.80123e-50	2	0.274445	-0.550732	19083433	0.421236	1.60631e-55	3.86524e-54	20.748	32.4849
Stmn1	3.56221e-52	7.80123e-50	9	0.394774	-0.422869	21339259	0.415692	1.56295e-71	5.33471e-70	16.7742	33.4289
Stmn1	3.56221e-52	7.80123e-50	5	0.294819	-0.506226	13567817	0.407411	2.27656e-56	4.26585e-55	15.2902	32.5387
Stmn1	3.56221e-52	7.80123e-50	7	0.197578	-0.654733	20420238	0.393799	1.65781e-113	5.39299e-112	15.733	33.6419
Stmn1	3.56221e-52	7.80123e-50	1	0.203812	-0.643032	1.94157e+07	0.387346	2.75136e-123	1.57324e-121	13.557	33.8758
H2afz	2.736e-51	5.96449e-49	3	4.71366	1.75581	24993333	0.925502	0	0	100	94.0373
[truncated: 1,961 more rows]

## Sheet: Tr 3-5-9-7-1
gene_names	gam.pval	gam.padj	cluster	avgExpr	logFC	statistic	AUC	pval	padj	pct_in	pct_out
Il17a	0.173686	1	1	0.0402848	0.0180186	25210364	0.502949	0.00658562	0.0114577	1.67715	1.09056
Il17a	0.173686	1	2	0.0329526	0.0093169	22856497	0.50452	7.52602e-05	0.000172515	1.9685	1.05965
Il17a	0.173686	1	3	0	-0.0266617	13332300	0.493694	2.00683e-05	5.04916e-05	0	1.26115
Il17a	0.173686	1	4	0.0274663	0.00309336	24685527	0.502513	0.0218811	0.0236714	1.61059	1.1034
Il17a	0.173686	1	5	0.00261059	-0.0243259	16447416	0.493879	4.29387e-06	9.06411e-06	0.0558036	1.28067
Il17a	0.173686	1	6	0.000755774	-0.0278365	24121856	0.493418	2.11856e-09	4.08504e-09	0.0359971	1.35243
Il17a	0.173686	1	7	0.0513713	0.0311282	26284616	0.506892	1.06129e-10	3.59258e-10	2.34821	0.971544
Il17a	0.173686	1	8	0.111967	0.0882923	2635911	0.505904	0.0795111	0.141758	2.3166	1.15822
Il17a	0.173686	1	9	0.0137913	-0.0128653	25498841	0.496721	0.00223707	0.00313173	0.611205	1.26786
Il1r2	1.60387e-256	5.02012e-254	1	0.215779	-0.560175	1.68377e+07	0.335914	1.32031e-216	1.95283e-214	14.5003	46.5513
Il1r2	1.60387e-256	5.02012e-254	2	1.34533	0.740342	31838346	0.70278	3.5693e-298	2.47464e-295	74.1732	37.4748
Il1r2	1.60387e-256	5.02012e-254	3	0.223692	-0.509191	9.56054e+06	0.354026	1.66853e-93	3.70181e-92	16.7018	43.9555
Il1r2	1.60387e-256	5.02012e-254	4	0.961887	0.306665	3.06605e+07	0.624144	2.09556e-122	5.40607e-121	70.2577	37.5668
Il1r2	1.60387e-256	5.02012e-254	5	0.241699	-0.499503	11571458	0.347465	3.1295e-125	1.50937e-123	13.2812	44.8235
Il1r2	1.60387e-256	5.02012e-254	6	0.984905	0.333037	28158841	0.575996	8.1837e-47	4.28216e-46	50.468	40.7205
Il1r2	1.60387e-256	5.02012e-254	7	0.667397	-0.0349955	26090719	0.503153	0.539311	0.599457	44.9849	41.5464
Il1r2	1.60387e-256	5.02012e-254	8	0.239933	-0.463228	1.84859e+06	0.354796	3.17427e-19	5.53651e-18	12.3552	42.4318
Il1r2	1.60387e-256	5.02012e-254	9	0.660721	-0.0427275	24506622	0.477393	1.18708e-05	2.16868e-05	35.8234	43.1014
Ctla4	0.47038	1	1	0.0820417	0.0155237	25051487	0.49978	0.923597	0.938956	5.38085	5.50988
Ctla4	0.47038	1	2	0.0805588	0.0135494	23450208	0.517625	3.05598e-13	1.50199e-12	8.70079	5.03476
Ctla4	0.47038	1	3	0.00545007	-0.0680042	12766821	0.472755	3.24035e-18	1.75685e-17	0.421053	5.87304
Ctla4	0.47038	1	4	0.0502757	-0.0213504	24674891	0.502297	0.322391	0.331905	6.01288	5.40894
Ctla4	0.47038	1	5	0.000758208	-0.0744915	15658975	0.470204	4.1446e-26	2.99323e-25	0.0558036	6.01593
Ctla4	0.47038	1	6	0.00233666	-0.0768376	22931048	0.46906	2.40586e-40	1.10924e-39	0.143988	6.33595
Ctla4	0.47038	1	7	0.142783	0.0867809	27913858	0.538311	1.69832e-64	2.71853e-63	12.0429	4.36907
Ctla4	0.47038	1	8	0.65423	0.59307	3271815	0.627951	4.6272e-72	4.84241e-70	29.7297	5.1797
Ctla4	0.47038	1	9	0.0710381	0.00273495	25354225	0.493904	0.00726283	0.0095628	4.38031	5.67954
Icos	0.988703	1	1	0.188295	0.0376663	25177837	0.5023	0.459417	0.527788	10.7268	10.5744
Icos	0.988703	1	2	0.205678	0.0568458	24248043	0.535236	4.5856e-27	4.63279e-26	17.1654	9.66024
Icos	0.988703	1	3	0.00501205	-0.162254	12006301	0.444593	4.30079e-39	4.28264e-38	0.280702	11.3714
Icos	0.988703	1	4	0.121514	-0.0398718	24649967	0.50179	0.568824	0.578365	11.2742	10.488
Icos	0.988703	1	5	0.00455361	-0.165961	14777612	0.443738	3.13101e-49	4.97598e-48	0.334821	11.5852
Icos	0.988703	1	6	0.00385207	-0.176072	21497780	0.439742	1.19608e-81	9.33059e-81	0.179986	12.24
Icos	0.988703	1	7	0.344962	0.221439	29942704	0.577437	1.46342e-141	6.29215e-140	23.8175	8.32998
Icos	0.988703	1	8	1.12289	0.979424	3636773	0.697996	1.15417e-93	2.0005e-91	46.7181	10.1307
Icos	0.988703	1	9	0.146352	-0.0111835	25136311	0.489659	0.000763751	0.00113145	8.65874	10.9231
Ikzf2	0.000141437	0.0149923	1	0.0372069	0.000924749	25115341	0.501054	0.528067	0.592859	3.00489	2.79205
Ikzf2	0.000141437	0.0149923	2	0.0366956	0.000323938	22882613	0.505097	0.00370877	0.00663356	3.74016	2.69119
Ikzf2	0.000141437	0.0149923	3	0.0119591	-0.0262916	13215889	0.489384	3.05543e-06	8.34004e-06	0.842105	2.97082
Ikzf2	0.000141437	0.0149923	4	0.0245484	-0.0137489	24654200	0.501876	0.266068	0.274941	3.1854	2.76419
Ikzf2	0.000141437	0.0149923	5	0.0132456	-0.0254002	16300064	0.489454	2.62967e-07	6.22777e-07	0.892857	3.00796
Ikzf2	0.000141437	0.0149923	6	0.00451241	-0.0369352	23746907	0.485749	3.47302e-17	9.09282e-17	0.359971	3.21059
Ikzf2	0.000141437	0.0149923	7	0.049032	0.0147827	26301618	0.50722	1.0928e-05	2.50879e-05	4.05904	2.60995
Ikzf2	0.000141437	0.0149923	8	0.356516	0.324226	2945379	0.565299	1.88461e-36	6.89967e-35	15.444	2.65944
Ikzf2	0.000141437	0.0149923	9	0.0617434	0.0296112	25911317	0.504756	0.00394039	0.00536856	3.59932	2.69061
Fn1	0	0	1	2.41604	0.669332	31345580	0.625347	1.7105e-106	7.74471e-105	81.3417	65.1193
Fn1	0	0	2	2.11689	0.3155	2.52742e+07	0.557886	6.38079e-22	5.09958e-21	78.8976	65.7603
Fn1	0	0	3	2.68291	0.905516	1.81868e+07	0.673455	8.39037e-110	2.26458e-108	87.8596	65.8593
Fn1	0	0	4	1.89208	0.0595172	24788538	0.50461	0.424801	0.434555	84.8962	64.6172
Fn1	0	0	5	2.90488	1.16677	23813439	0.715064	2.34845e-206	2.41216e-204	90.5134	65.169
Fn1	0	0	6	0.0561104	-2.06633	5948154	0.121671	0	0	4.10367	77.3895
Fn1	0	0	7	1.92317	0.0965755	2.67101e+07	0.515097	0.00725156	0.0119687	75.5116	66.0075
Fn1	0	0	8	0.0689101	-1.79462	887817	0.170396	4.46044e-77	5.20839e-75	3.4749	68.2209
Fn1	0	0	9	1.69545	-0.169816	2.41188e+07	0.469838	9.41682e-08	2.14763e-07	60.4754	68.5675
Cxcr2	0	0	1	0.03575	-0.667922	16285290	0.324893	5.62405e-286	1.35625e-283	2.79525	37.4044
Cxcr2	0	0	2	1.39154	0.892999	34009186	0.750698	0	0	77.7559	26.1045
Cxcr2	0	0	3	0.0698592	-0.580601	9478935	0.351004	8.48714e-113	2.39562e-111	5.61404	34.5681
Cxcr2	0	0	4	1.33889	0.844888	3.73651e+07	0.760627	0	0	80.9234	24.855
Cxcr2	0	0	5	0.0378927	-0.627116	11123545	0.334015	1.43965e-171	9.98129e-170	2.39955	35.4498
Cxcr2	0	0	6	1.59967	1.14606	3.59293e+07	0.734942	0	0	65.5868	27.327
Cxcr2	0	0	7	0.0938356	-0.604451	18240037	0.351754	1.36204e-212	1.07157e-210	8.85609	36.6025
Cxcr2	0	0	8	0.0721647	-0.544614	1843984	0.353911	2.46555e-22	5.07427e-21	3.4749	32.9174
Cxcr2	0	0	9	0.0471965	-0.657722	16797911	0.327226	3.94499e-285	2.08389e-282	3.29372	37.4849
Ptma	0	0	1	3.54508	0.431703	2.95983e+07	0.590489	1.54164e-54	2.86937e-53	98.6373	90.0822
Ptma	0	0	2	2.95411	-0.251221	18373725	0.40557	1.04408e-53	2.3685e-52	94.2913	90.8556
Ptma	0	0	3	4.8876	1.84244	25473792	0.943293	0	0	100	90.6285
Ptma	0	0	4	3.12052	-0.0619966	21954782	0.446925	1.71167e-19	3.24684e-19	98.1031	90.2002
Ptma	0	0	5	2.97753	-0.215434	1.3925e+07	0.418135	1.9038e-30	1.63712e-29	95.3683	90.89
Ptma	0	0	6	1.98944	-1.37157	1.59291e+07	0.325834	4.68731e-192	8.59443e-191	55.0036	97.011
Ptma	0	0	7	3.31673	0.167174	2.64709e+07	0.510484	0.066855	0.093474	98.0879	90.1178
Ptma	0	0	8	4.18255	1.02152	3.76699e+06	0.722989	4.51806e-35	1.56133e-33	97.2973	91.2064
Ptma	0	0	9	3.22847	0.0636596	2.55808e+07	0.498317	0.769744	0.786694	95.1783	90.6259
Btg2	2.46116e-208	7.23582e-206	1	1.35154	-0.419844	20204989	0.403092	4.18954e-63	9.48461e-62	66.1426	77.4695
Btg2	2.46116e-208	7.23582e-206	2	2.19093	0.546661	28674822	0.63295	5.04033e-106	3.26973e-104	91.6142	73.6376
Btg2	2.46116e-208	7.23582e-206	3	0.966424	-0.802086	8192885	0.303382	1.26232e-137	4.4313e-136	57.9649	77.2255
Btg2	2.46116e-208	7.23582e-206	4	2.15691	0.51513	3.08366e+07	0.627728	4.14412e-106	8.22375e-105	94.7029	72.887
Btg2	2.46116e-208	7.23582e-206	5	1.60614	-0.116519	1.59862e+07	0.48003	0.0048544	0.00717711	70.8705	76.3614
Btg2	2.46116e-208	7.23582e-206	6	2.049	0.389722	28236569	0.577586	4.07109e-40	1.87078e-39	73.2541	76.2928
Btg2	2.46116e-208	7.23582e-206	7	1.50723	-0.240343	2.27252e+07	0.43825	1.64983e-27	1.14456e-26	75.9477	75.8666
Btg2	2.46116e-208	7.23582e-206	8	1.18299	-0.536242	1983326	0.380655	2.78081e-11	2.83049e-10	53.2819	76.1694
Btg2	2.46116e-208	7.23582e-206	9	1.59108	-0.141834	2.42328e+07	0.472058	9.94555e-07	2.03591e-06	70.017	76.8688
Chil1	0	0	1	0.0216554	-0.608559	16624188	0.331654	1.0431e-276	2.2252e-274	1.53739	35.0634
Chil1	0	0	2	0.822171	0.316943	27805198	0.613755	2.14737e-115	1.64281e-113	53.5039	27.0576
Chil1	0	0	3	0.0281524	-0.555428	9417732	0.348738	1.61521e-121	4.9771e-120	2.66667	32.4363
Chil1	0	0	4	1.21846	0.780783	3.73982e+07	0.761301	0	0	79.5991	22.5287
Chil1	0	0	5	0.0153572	-0.580426	11264804	0.338257	1.62113e-170	1.11697e-168	0.837054	33.2006
Chil1	0	0	6	1.81573	1.47163	40430535	0.827016	0	0	78.0058	22.8321
Chil1	0	0	7	0.114639	-0.503803	1.91792e+07	0.369866	7.43192e-172	3.96357e-170	9.25864	33.9695
Chil1	0	0	8	0.0325327	-0.518798	1854451	0.35592	1.04333e-22	2.1837e-21	1.9305	30.7203
Chil1	0	0	9	0.0281834	-0.603826	17098970	0.333091	1.48856e-278	6.60504e-276	1.93548	35.1558
Rgs1	0.0885436	1	1	1.06618	0.540497	29854898	0.595608	1.09352e-94	4.04348e-93	42.4878	26.1105
Rgs1	0.0885436	1	2	0.842304	0.274977	26506285	0.585083	2.60339e-68	8.49395e-67	44.6457	26.0989
Rgs1	0.0885436	1	3	0.0505703	-0.592469	9819830	0.363628	1.33094e-103	3.31035e-102	3.36842	30.2939
Rgs1	0.0885436	1	4	0.474333	-0.147498	24809376	0.505035	0.281833	0.290853	32.6414	27.7386
Rgs1	0.0885436	1	5	0.0458471	-0.609348	11904708	0.357472	7.1637e-139	3.89544e-137	2.51116	30.9083
Rgs1	0.0885436	1	6	0.0419982	-0.647946	17040034	0.348558	8.3899e-229	1.82847e-227	2.33981	32.5264
Rgs1	0.0885436	1	7	1.1198	0.607003	32833935	0.633194	4.20611e-188	2.7127e-186	50.1845	24.6795
Rgs1	0.0885436	1	8	2.15702	1.57544	3985081	0.764846	6.54186e-76	7.48132e-74	71.8147	27.8521
Rgs1	0.0885436	1	9	0.534618	-0.0783042	24319181	0.473741	9.58233e-09	2.44867e-08	23.3277	29.2697
Ptgs2	2.19906e-37	4.33214e-35	1	1.65345	0.511981	2.94092e+07	0.586717	1.79691e-56	3.50318e-55	60.2027	49.9772
Ptgs2	2.19906e-37	4.33214e-35	2	1.89979	0.784158	3.01427e+07	0.665351	3.37323e-181	6.03537e-179	78.622	47.5387
Ptgs2	2.19906e-37	4.33214e-35	3	0.382378	-0.893492	8.71284e+06	0.322636	6.52924e-125	2.0635e-123	24	53.4748
Ptgs2	2.19906e-37	4.33214e-35	4	1.44253	0.265561	28501184	0.580187	1.29732e-47	6.10832e-47	72.3694	48.0833
Ptgs2	2.19906e-37	4.33214e-35	5	0.422957	-0.866646	1.07044e+07	0.321428	1.21051e-155	7.58652e-154	21.1496	54.3317
Ptgs2	2.19906e-37	4.33214e-35	6	0.383553	-0.960827	14745356	0.30162	2.77687e-280	7.81824e-279	19.1505	56.5064
Ptgs2	2.19906e-37	4.33214e-35	7	2.05204	0.982382	35777640	0.689962	1.16961e-272	1.44161e-270	77.5914	46.9273
Ptgs2	2.19906e-37	4.33214e-35	8	0.122357	-1.10507	1389361	0.266656	6.06971e-43	2.75948e-41	5.79151	52.0008
Ptgs2	2.19906e-37	4.33214e-35	9	0.889188	-0.37897	21690667	0.422538	1.78216e-46	3.34509e-45	39.1511	53.4852
Fcgr2b	6.49726e-07	8.18655e-05	1	2.55277	1.08507	3.68427e+07	0.735016	0	0	91.4046	65.4962
Fcgr2b	6.49726e-07	8.18655e-05	2	2.17026	0.628492	29003492	0.640205	1.59683e-119	1.29297e-117	86.6535	66.6405
Fcgr2b	6.49726e-07	8.18655e-05	3	0.649604	-1.04349	7242255	0.26818	1.66718e-193	9.11034e-192	47.4386	70.7667
Fcgr2b	6.49726e-07	8.18655e-05	4	1.63568	0.0180345	2.45773e+07	0.500309	0.957406	0.95827	84.8962	66.6306
Fcgr2b	6.49726e-07	8.18655e-05	5	0.700066	-1.00877	9190705	0.275976	1.57122e-222	1.87414e-220	39.2299	72.0189
Fcgr2b	6.49726e-07	8.18655e-05	6	0.285113	-1.54574	8201949	0.167773	0	0	20.7343	76.7758
Fcgr2b	6.49726e-07	8.18655e-05	7	2.58356	1.12855	38951201	0.751163	0	0	94.4649	64.7945
Fcgr2b	6.49726e-07	8.18655e-05	8	0.126843	-1.5125	917054	0.176008	3.81241e-74	4.10593e-72	8.10811	69.921
Fcgr2b	6.49726e-07	8.18655e-05	9	1.66934	0.0575373	26146689	0.509342	0.0992237	0.113286	71.511	68.7339
Ifi213	7.91578e-55	1.78105e-52	1	0.274637	-0.251774	21034707	0.419644	5.11085e-61	1.10087e-59	19.4969	35.4288
Ifi213	7.91578e-55	1.78105e-52	2	0.638307	0.168231	26212332	0.578595	5.28601e-53	1.1846e-51	49.4488	30.8758
Ifi213	7.91578e-55	1.78105e-52	3	0.0866826	-0.43477	9643284	0.35709	1.17946e-102	2.89463e-101	7.08772	35.1538
Ifi213	7.91578e-55	1.78105e-52	4	0.443989	-0.0545358	25934552	0.527939	1.40697e-08	1.9022e-08	43.9155	31.4867
Ifi213	7.91578e-55	1.78105e-52	5	0.313149	-0.195052	14269565	0.428483	6.08949e-33	5.79337e-32	18.8058	34.5781
Ifi213	7.91578e-55	1.78105e-52	6	0.0172592	-0.54858	15380988	0.314622	0	0	1.15191	38.2487
Ifi213	7.91578e-55	1.78105e-52	7	0.887565	0.46447	33929663	0.654324	2.32187e-227	1.98127e-225	58.638	28.8301
Ifi213	7.91578e-55	1.78105e-52	8	0.134386	-0.361252	1958024	0.375798	2.16772e-16	3.20193e-15	8.10811	33.5139
Ifi213	7.91578e-55	1.78105e-52	9	0.999825	0.594737	32710213	0.6372	2.35731e-178	3.63189e-176	50.3565	30.2909
Ifi209	0	0	1	0.834035	-0.565285	18826835	0.375597	9.90935e-107	4.54233e-105	49.441	65.0337
Ifi209	0	0	2	1.61458	0.336621	26562024	0.586314	1.75856e-47	3.34037e-46	77.9921	60.6863
Ifi209	0	0	3	1.22141	-0.105916	13108369	0.485402	0.058754	0.0867623	69.8947	62.3133
Ifi209	0	0	4	1.11304	-0.239761	22547485	0.45899	7.993e-13	1.23371e-12	73.3357	61.1762
Ifi209	0	0	5	1.14821	-0.188264	1.52911e+07	0.459157	4.29775e-09	1.18683e-08	55.692	63.5331
Ifi209	0	0	6	0.066466	-1.45132	7589267	0.15524	0	0	4.10367	72.1161
Ifi209	0	0	7	2.17399	1.00044	3.80333e+07	0.733462	0	0	90.0369	58.1834
Ifi209	0	0	8	0.541345	-0.788599	1644676	0.315658	1.02762e-25	2.47812e-24	28.5714	63.2848
Ifi209	0	0	9	2.27273	1.11379	37470292	0.729927	0	0	84.6859	59.1532
Ifi204	3.42031e-213	1.01241e-210	1	0.921412	-0.556897	18782537	0.374713	2.88616e-107	1.33401e-105	51.782	67.2262
Ifi204	3.42031e-213	1.01241e-210	2	2.02443	0.713255	30257031	0.667875	8.13898e-173	1.34755e-170	85.5906	62.1328
Ifi204	3.42031e-213	1.01241e-210	3	0.860253	-0.580427	9876880	0.36574	4.35361e-67	7.08132e-66	56.2105	65.7221
Ifi204	3.42031e-213	1.01241e-210	4	1.38155	-0.0214886	24636365	0.501513	0.792581	0.798628	80.2076	62.6493
Ifi204	3.42031e-213	1.01241e-210	5	1.19687	-0.222818	1.49982e+07	0.450363	1.20777e-12	4.2709e-12	59.933	65.551
Ifi204	3.42031e-213	1.01241e-210	6	0.261691	-1.3181	9503632	0.194399	0	0	13.6429	73.1731
Ifi204	3.42031e-213	1.01241e-210	7	2.05133	0.762843	3.53233e+07	0.6812	9.29255e-230	8.11671e-228	86.8165	61.328
Ifi204	3.42031e-213	1.01241e-210	8	0.105302	-1.31146	1.02061e+06	0.195883	1.9756e-66	1.76737e-64	6.17761	65.815
Ifi204	3.42031e-213	1.01241e-210	9	2.25776	1.00258	3.66748e+07	0.71443	0	0	84.9236	61.7004
Mndal	0	0	1	0.939602	-0.55388	1.91414e+07	0.381873	1.2283e-95	4.60323e-94	51.9567	66.9864
Mndal	0	0	2	1.66218	0.281595	25833252	0.570227	9.19727e-32	1.07169e-30	77.0866	63.1364
Mndal	0	0	3	1.29082	-0.134248	1.29219e+07	0.478495	0.00556032	0.0100785	73.1228	64.2552
Mndal	0	0	4	1.27655	-0.161241	23370305	0.47574	2.45724e-05	2.97676e-05	77.5948	62.8541
Mndal	0	0	5	1.40887	-0.00746629	16724538	0.5022	0.752741	0.778641	65.6808	64.7977
Mndal	0	0	6	0.0693745	-1.55884	7017688	0.143548	0	0	4.49964	74.4062
Mndal	0	0	7	2.06554	0.761225	35101320	0.67692	2.78569e-219	2.28901e-217	85.9779	61.259
Mndal	0	0	8	1.1641	-0.25482	2329925	0.447176	0.00277551	0.00818632	55.2124	64.9998
Mndal	0	0	9	2.4966	1.26354	38633023	0.752577	0	0	86.7912	61.1726
Ifi203	0	0	1	0.913533	-0.543989	19435855	0.387747	2.67592e-87	9.13352e-86	51.5374	64.5655
Ifi203	0	0	2	1.66991	0.329928	2.63151e+07	0.580863	6.58582e-42	1.05879e-40	75.5512	60.9105
Ifi203	0	0	3	1.08439	-0.319039	11828189	0.437997	9.77965e-16	4.83017e-15	64	62.6405
Ifi203	0	0	4	1.21348	-0.194278	2.32235e+07	0.472752	1.94348e-06	2.44462e-06	74.2663	60.9032
Ifi203	0	0	5	1.19391	-0.205257	15231424	0.457365	8.71142e-10	2.5377e-09	56.529	63.3341
Ifi203	0	0	6	0.0538381	-1.5368	7425154	0.151883	0	0	3.45572	72.0934
Ifi203	0	0	7	2.24269	1.00922	37753063	0.728058	0	0	89.366	58.1719
Ifi203	0	0	8	0.898669	-0.488656	2060253	0.395419	2.69829e-09	2.24547e-08	44.0154	62.9766
Ifi203	0	0	9	2.4253	1.2206	37800762	0.736365	0	0	85.399	58.9065
Ifi205	1.63315e-22	2.76003e-20	1	0.652996	-0.229787	2.28241e+07	0.455343	1.78206e-17	1.04429e-16	37.3864	43.7479
Ifi205	1.63315e-22	2.76003e-20	2	1.14635	0.337968	2.72001e+07	0.600397	7.06627e-74	2.51238e-72	62.9921	39.9865
Ifi205	1.63315e-22	2.76003e-20	3	0.0514251	-0.859169	7.76375e+06	0.287491	4.93883e-194	2.7122e-192	4.35088	45.7496
Ifi205	1.63315e-22	2.76003e-20	4	0.70768	-0.165525	24598589	0.500744	0.888456	0.891107	52.2906	41.3548
Ifi205	1.63315e-22	2.76003e-20	5	0.0802594	-0.844521	9.67519e+06	0.290524	4.41362e-232	5.62761e-230	5.41295	46.4647
Ifi205	1.63315e-22	2.76003e-20	6	0.0111774	-0.971826	1.24931e+07	0.255549	0	0	0.683945	49.5113
Ifi205	1.63315e-22	2.76003e-20	7	2.01694	1.36632	41878779	0.807621	0	0	87.0178	35.286
Ifi205	1.63315e-22	2.76003e-20	8	0.0416648	-0.819256	1537949	0.295175	2.71303e-36	9.83519e-35	2.7027	43.3713
Ifi205	1.63315e-22	2.76003e-20	9	1.46032	0.712845	3.31018e+07	0.644829	1.48242e-171	2.13564e-169	61.8676	39.642
Kmo	8.2638e-29	1.5288e-26	1	0.00805742	-0.029742	24558401	0.489942	1.57475e-10	6.12723e-10	0.768693	2.77492
Kmo	8.2638e-29	1.5288e-26	2	0.0175921	-0.0183126	22491195	0.496457	0.0321221	0.0486243	1.88976	2.57905
Kmo	8.2638e-29	1.5288e-26	3	0.0220732	-0.0124171	1.34642e+07	0.49858	0.507174	0.576384	2.24561	2.51174
Kmo	8.2638e-29	1.5288e-26	4	0.0209708	-0.0146616	24577297	0.50031	0.845077	0.84875	2.57695	2.47981
Kmo	8.2638e-29	1.5288e-26	5	0.038283	0.00511052	1.66961e+07	0.501347	0.485052	0.524689	2.73438	2.46987
Kmo	8.2638e-29	1.5288e-26	6	0	-0.0389294	23738010	0.485567	1.21685e-19	3.44086e-19	0	2.88669
Kmo	8.2638e-29	1.5288e-26	7	0.0147424	-0.0221149	25605102	0.493788	5.82991e-05	0.000124969	1.44247	2.67318
Kmo	8.2638e-29	1.5288e-26	8	0.00337009	-0.0306413	2549452	0.48931	0.0283434	0.0602555	0.3861	2.52026
Kmo	8.2638e-29	1.5288e-26	9	0.140532	0.124972	27393536	0.53363	6.07512e-104	3.72327e-102	8.18336	1.53175
Cenpf	0.379297	1	1	0.0117298	-0.228592	21429692	0.427524	1.51804e-98	5.97151e-97	0.908456	15.3763
Cenpf	0.379297	1	2	0.0356657	-0.19712	20077419	0.443176	1.40644e-55	3.39166e-54	3.62205	14.7286
Cenpf	0.379297	1	3	1.05866	0.914399	20049623	0.742436	0	0	56.5614	10.0945
Cenpf	0.379297	1	4	0.31372	0.122272	28326925	0.57664	8.27835e-108	1.70059e-106	27.8454	11.0397
Cenpf	0.379297	1	5	0.020206	-0.206137	14469300	0.434481	2.33604e-54	4.19994e-53	1.39509	14.4963
Cenpf	0.379297	1	6	0.46226	0.294149	28129428	0.575394	6.69791e-104	6.63985e-103	25.7379	11.3877
Cenpf	0.379297	1	7	0.0228962	-0.217076	22516658	0.434228	3.04429e-84	6.62164e-83	2.24757	15.2458
Cenpf	0.379297	1	8	0.301771	0.0947617	2657019	0.509955	0.350807	0.456254	14.6718	13.327
Cenpf	0.379297	1	9	0.0904904	-0.137613	23417264	0.456172	4.86173e-38	7.07759e-37	5.84041	14.6119
Atf3	3.73676e-181	1.07619e-178	1	1.05365	0.142001	2.66691e+07	0.53205	5.4347e-09	1.89047e-08	53.4941	52.0441
Atf3	3.73676e-181	1.07619e-178	2	1.11453	0.208981	25652556	0.566239	2.06571e-30	2.32875e-29	66.9685	50.1514
Atf3	3.73676e-181	1.07619e-178	3	0.620293	-0.334714	1.11073e+07	0.411302	2.17221e-32	1.82963e-31	38.1754	53.3059
Atf3	3.73676e-181	1.07619e-178	4	0.955642	0.0278643	2.61566e+07	0.532459	4.96192e-09	6.81641e-09	68.8976	49.6019
Atf3	3.73676e-181	1.07619e-178	5	1.2742	0.37564	1.94213e+07	0.583178	5.53748e-35	5.64589e-34	58.0915	51.6842
Atf3	3.73676e-181	1.07619e-178	6	0.141195	-0.915176	1.1945e+07	0.244338	0	0	8.38733	59.1715
Atf3	3.73676e-181	1.07619e-178	7	1.0999	0.19714	2.90498e+07	0.560218	7.37694e-29	5.34154e-28	64.1731	50.2041
Atf3	3.73676e-181	1.07619e-178	8	0.0915679	-0.850846	1.36345e+06	0.261683	1.94337e-44	9.29214e-43	5.40541	52.8508
Atf3	3.73676e-181	1.07619e-178	9	1.22366	0.34141	2.97082e+07	0.578721	1.22254e-47	2.39183e-46	59.219	51.0699
G0s2	0	0	1	0.017577	-0.520521	18520171	0.369479	1.66773e-199	2.17648e-197	1.22292	27.2354
G0s2	0	0	2	0.745238	0.320163	27059731	0.5973	3.33489e-101	2.01054e-99	41.6929	21.0025
G0s2	0	0	3	0.0322363	-0.465289	10433630	0.386357	1.18339e-82	2.34417e-81	2.73684	25.1491
G0s2	0	0	4	1.06341	0.693519	35424563	0.721124	0	0	63.8153	17.188
G0s2	0	0	5	0.0290953	-0.477922	12661357	0.380192	1.42892e-112	5.82759e-111	1.78571	25.6834
G0s2	0	0	6	1.51889	1.22028	35895801	0.734257	0	0	60.1152	17.8145
G0s2	0	0	7	0.0611035	-0.473096	20116128	0.387934	1.22605e-152	5.73865e-151	4.93123	26.7778
G0s2	0	0	8	0.0146425	-0.456141	2003770	0.384578	8.55654e-18	1.37562e-16	0.772201	23.8753
G0s2	0	0	9	0.0192417	-0.521053	18958177	0.369308	8.50273e-205	1.71492e-202	1.29032	27.3478
Vim	0	0	1	3.59478	0.0224074	2.53861e+07	0.506456	0.267336	0.329287	96.2264	96.4543
Vim	0	0	2	3.57993	0.00504264	23570554	0.520282	0.000923507	0.00182027	94.2913	96.7257
Vim	0	0	3	4.0112	0.46844	16973855	0.628541	4.25469e-59	6.02006e-58	99.9298	96.1585
Vim	0	0	4	3.45414	-0.140666	20525941	0.417838	2.2206e-44	9.41272e-44	99.32	95.9618
Vim	0	0	5	3.60444	0.0317115	16467549	0.494483	0.43978	0.480183	98.6049	96.2118
Vim	0	0	6	2.67822	-1.03894	1.1248e+07	0.230081	0	0	90.5688	97.3463
Vim	0	0	7	4.06994	0.579158	3.45254e+07	0.665813	1.30943e-184	8.1148e-183	98.4569	96.0736
Vim	0	0	8	2.9213	-0.662643	1.94963e+06	0.374188	3.18761e-12	3.56453e-11	86.1004	96.5552
Vim	0	0	9	3.84321	0.312924	30426245	0.592708	1.8615e-58	4.75797e-57	97.0458	96.3169
Il1f9	1.65392e-269	5.24292e-267	1	0.00909845	-0.156637	21851433	0.435938	2.65786e-85	8.80108e-84	0.908456	13.6976
Il1f9	1.65392e-269	5.24292e-267	2	0.289306	0.166303	25738405	0.568134	3.63419e-87	1.65901e-85	23.8583	10.1985
Il1f9	1.65392e-269	5.24292e-267	3	0.0163275	-0.136987	12015142	0.44492	4.75467e-35	4.28461e-34	1.68421	12.6695
Il1f9	1.65392e-269	5.24292e-267	4	0.274938	0.152053	29757977	0.605771	1.43593e-224	1.06904e-222	31.1739	8.83858
Il1f9	1.65392e-269	5.24292e-267	5	0.00767253	-0.149182	14601245	0.438443	4.83293e-53	8.48286e-52	0.669643	12.9843
Il1f9	1.65392e-269	5.24292e-267	6	0.430044	0.331506	28739570	0.587875	6.64149e-155	9.6306e-154	25.8819	9.69428
Il1f9	1.65392e-269	5.24292e-267	7	0.0432481	-0.117707	23680418	0.45667	2.52539e-41	2.56071e-40	4.62932	13.1475
Il1f9	1.65392e-269	5.24292e-267	8	0	-0.145585	2291114	0.439728	2.90278e-09	2.40378e-08	0	12.0545
Il1f9	1.65392e-269	5.24292e-267	9	0.0132692	-0.152508	22398024	0.436317	2.62751e-86	1.2403e-84	0.98472	13.7456
Il1rn	1.5806e-164	4.4731e-162	1	1.04258	0.341893	29069191	0.579933	7.92728e-52	1.38922e-50	52.8651	42.2633
Il1rn	1.5806e-164	4.4731e-162	2	1.18037	0.49314	29006634	0.640274	6.71291e-141	7.3729e-139	68.4252	40.2388
Il1rn	1.5806e-164	4.4731e-162	3	0.0472707	-0.75418	7641729	0.282973	3.57931e-200	2.02578e-198	4.35088	46.7152
Il1rn	1.5806e-164	4.4731e-162	4	0.840019	0.105822	27844865	0.566827	4.72228e-36	1.5389e-35	63.6364	40.5927
Il1rn	1.5806e-164	4.4731e-162	5	0.0686366	-0.745648	9471208	0.284399	3.68996e-243	5.93229e-241	4.91071	47.4978
Il1rn	1.5806e-164	4.4731e-162	6	0.472231	-0.32012	19853208	0.406102	4.02078e-69	2.77897e-68	26.8179	46.4257
Il1rn	1.5806e-164	4.4731e-162	7	1.27284	0.613952	3.45614e+07	0.666507	5.68633e-226	4.81515e-224	69.205	39.3906
Il1rn	1.5806e-164	4.4731e-162	8	0.0569728	-0.70064	1541171	0.295793	1.00954e-35	3.5779e-34	3.4749	44.271
Il1rn	1.5806e-164	4.4731e-162	9	0.5485	-0.234033	2.20839e+07	0.430199	7.33454e-41	1.159e-39	31.2054	45.8723
Fcnb	0	0	1	0.00673861	-0.227399	21940868	0.437722	9.18762e-85	3.01533e-83	0.55905	12.9896
Fcnb	0	0	2	0.0121063	-0.217161	20092506	0.443509	1.6384e-63	4.77028e-62	1.45669	12.6374
Fcnb	0	0	3	0.16356	-0.0415426	13812613	0.51148	0.00829837	0.0145563	13.9649	11.039
Fcnb	0	0	4	0.401661	0.231161	29686668	0.60432	1.32849e-229	1.04517e-227	30.1718	8.2357
Fcnb	0	0	5	0.0526739	-0.163941	15258280	0.458172	1.25784e-26	9.27744e-26	3.68304	11.9727
Fcnb	0	0	6	0.92221	0.833673	32583557	0.666504	0	0	38.4809	6.94397
Fcnb	0	0	7	0.00540132	-0.230521	22692586	0.43762	6.65661e-88	1.54158e-86	0.63737	13.0612
Fcnb	0	0	8	0	-0.2048	2308467	0.443058	8.87328e-09	7.0008e-08	0	11.3884
Fcnb	0	0	9	0.0143388	-0.219597	22697783	0.442156	4.16119e-75	1.55946e-73	1.42615	12.9023
Ass1	1.51341e-38	3.01169e-36	1	1.38261	0.629232	32461542	0.647611	2.6267e-165	2.57858e-163	64.2558	44.9469
Ass1	1.51341e-38	3.01169e-36	2	1.01908	0.20258	25793582	0.569352	1.92053e-34	2.42372e-33	62.3622	45.5651
Ass1	1.51341e-38	3.01169e-36	3	0.528031	-0.337316	1.14229e+07	0.422988	9.27829e-26	6.56822e-25	40.7018	48.1822
Ass1	1.51341e-38	3.01169e-36	4	0.762888	-0.0914026	2.49028e+07	0.506936	0.202449	0.210297	60.2004	45.666
Ass1	1.51341e-38	3.01169e-36	5	0.259763	-0.638114	10813278	0.324698	5.00266e-155	3.08303e-153	17.0201	50.6134
Ass1	1.51341e-38	3.01169e-36	6	0.0133077	-0.959228	11210300	0.229309	0	0	1.1879	54.9949
Ass1	1.51341e-38	3.01169e-36	7	1.68246	0.984779	38970098	0.751528	0	0	81.8517	41.7994
Ass1	1.51341e-38	3.01169e-36	8	0.224578	-0.625126	1713303	0.32883	1.25329e-24	2.88439e-23	15.8301	48.0688
Ass1	1.51341e-38	3.01169e-36	9	0.72874	-0.132112	23785582	0.463347	5.75243e-12	2.01235e-11	40.9847	48.7866
Lcn2	0	0	1	0.168451	-2.28044	1.16622e+07	0.232661	0	0	13.0328	60.7685
Lcn2	0	0	2	2.14581	0.0196856	2.71342e+07	0.598944	7.34645e-65	2.24502e-63	85.315	49.6131
Lcn2	0	0	3	0.882022	-1.34029	10597230	0.392415	3.04497e-46	3.43271e-45	47.0877	54.5881
Lcn2	0	0	4	4.95224	3.27237	41694846	0.848765	0	0	99.1768	46.8946
Lcn2	0	0	5	0.784874	-1.47328	1.20891e+07	0.363009	1.25058e-90	3.9411e-89	38.0022	55.6124
Lcn2	0	0	6	6.65795	5.24437	4.69294e+07	0.959953	0	0	98.7041	47.0167
Lcn2	0	0	7	0.376549	-2.05228	14868036	0.286726	0	0	28.4133	58.4593
Lcn2	0	0	8	0.211768	-1.94149	1406179	0.269884	5.04889e-41	2.12149e-39	11.9691	54.6056
Lcn2	0	0	9	0.430039	-1.98552	14692097	0.286204	0	0	24.8896	58.9926
Tnfaip6	1.20944e-27	2.18909e-25	1	0.178316	0.00568127	24266982	0.484129	4.43038e-06	1.17998e-05	10.2725	14.0345
Tnfaip6	1.20944e-27	2.18909e-25	2	0.25071	0.088282	24799494	0.547409	7.75802e-39	1.12939e-37	22.2047	12.2673
Tnfaip6	1.20944e-27	2.18909e-25	3	0.0971043	-0.0820681	1.26653e+07	0.468996	4.6604e-11	1.81142e-10	7.7193	13.9412
Tnfaip6	1.20944e-27	2.18909e-25	4	0.237419	0.0741544	2.76024e+07	0.561891	2.9612e-70	2.66629e-69	25.2326	11.6426
Tnfaip6	1.20944e-27	2.18909e-25	5	0.0835841	-0.0985127	15091956	0.453177	2.51689e-28	1.97453e-27	4.6875	14.3564
Tnfaip6	1.20944e-27	2.18909e-25	6	0.180033	0.00764202	2.3847e+07	0.487796	0.000491078	0.000681111	10.9071	13.9164
Tnfaip6	1.20944e-27	2.18909e-25	7	0.188876	0.0180896	2.63759e+07	0.508652	0.0109254	0.0175543	15.0285	13.2452
Tnfaip6	1.20944e-27	2.18909e-25	8	0.0112013	-0.16432	2278283	0.437265	4.9292e-09	3.97959e-08	1.1583	13.6651
Tnfaip6	1.20944e-27	2.18909e-25	9	0.125347	-0.0562101	24145996	0.470368	4.22337e-18	2.38664e-17	8.18336	14.4054
Nr4a2	9.10456e-116	2.4036e-113	1	1.03638	0.349084	2.8762e+07	0.573804	1.56695e-45	2.43789e-44	49.8253	40.3506
Nr4a2	9.10456e-116	2.4036e-113	2	0.904714	0.192369	25509318	0.563077	1.21632e-30	1.3782e-29	54.0945	39.9137
Nr4a2	9.10456e-116	2.4036e-113	3	0.725183	-0.0119798	13449085	0.498019	0.780211	0.823255	41.6842	41.6812
Nr4a2	9.10456e-116	2.4036e-113	4	0.788289	0.0602223	2.70092e+07	0.549817	2.9805e-21	5.98744e-21	57.0866	39.2333
Nr4a2	9.10456e-116	2.4036e-113	5	0.713019	-0.0255528	15911581	0.477789	0.000512704	0.000857962	34.2076	42.4021
Nr4a2	9.10456e-116	2.4036e-113	6	0.0260466	-0.822402	13118403	0.26834	0	0	1.90785	47.96
Nr4a2	9.10456e-116	2.4036e-113	7	0.933996	0.231546	29538540	0.569643	4.44264e-42	4.58866e-41	54.3442	39.5114
Nr4a2	9.10456e-116	2.4036e-113	8	0.646198	-0.0912869	2378394	0.456479	0.00709182	0.018577	29.7297	41.8353
Nr4a2	9.10456e-116	2.4036e-113	9	0.74761	0.0131914	25396787	0.494733	0.306431	0.329447	38.7436	42.1777
Gm13546	0.3366	1	1	0.00783173	-0.0020984	24979063	0.498335	0.0946488	0.130801	0.698812	1.03346
Gm13546	0.3366	1	2	0.0112523	0.00184723	22802865	0.503336	0.00145547	0.0027818	1.5748	0.902669
Gm13546	0.3366	1	3	0.00121038	-0.00905851	13369640	0.495077	0.000286971	0.000635276	0.0701754	1.05535
Gm13546	0.3366	1	4	0.00757731	-0.00238513	24586099	0.500489	0.62673	0.635437	1.07373	0.972586
Gm13546	0.3366	1	5	0.000956145	-0.00951615	16481432	0.4949	3.01909e-05	5.86529e-05	0.0558036	1.07619
Gm13546	0.3366	1	6	0.00130857	-0.00964127	24215291	0.495329	3.66569e-06	5.919e-06	0.179986	1.11376
Gm13546	0.3366	1	7	0.0157021	0.00710633	26238270	0.505998	9.18253e-10	2.93212e-09	2.01275	0.810578
Gm13546	0.3366	1	8	0.115091	0.106813	2733068	0.524551	1.95157e-15	2.73343e-14	5.79151	0.924591
Gm13546	0.3366	1	9	0.0137434	0.00480211	25667600	0.500009	0.992864	0.993491	0.98472	0.986748
Spi1	3.37144e-154	9.37261e-152	1	0.469854	-0.267381	21632135	0.431563	2.63054e-41	3.63395e-40	26.7994	39.9566
Spi1	3.37144e-154	9.37261e-152	2	0.494914	-0.233926	20889140	0.461094	3.45106e-13	1.68943e-12	35.8268	38.4335
Spi1	3.37144e-154	9.37261e-152	3	0.556023	-0.154458	12721406	0.471073	2.96076e-05	7.33142e-05	35.0877	38.3357
Spi1	3.37144e-154	9.37261e-152	4	0.876326	0.204718	2.82068e+07	0.574195	2.5852e-47	1.20191e-46	53.2212	35.707
Spi1	3.37144e-154	9.37261e-152	5	1.06902	0.404957	1.98138e+07	0.594964	2.38879e-52	4.08303e-51	51.7299	36.7951
Spi1	3.37144e-154	9.37261e-152	6	1.54473	0.978455	3.42163e+07	0.699902	0	0	62.887	34.1971
Spi1	3.37144e-154	9.37261e-152	7	0.247195	-0.530026	1.96044e+07	0.378066	1.94136e-131	7.42603e-130	21.1674	41.0118
Spi1	3.37144e-154	9.37261e-152	8	0.00854278	-0.700035	1611178	0.309229	1.07848e-33	3.5187e-32	0.3861	38.5942
Spi1	3.37144e-154	9.37261e-152	9	0.498475	-0.235198	22378104	0.435929	2.96167e-37	4.21203e-36	26.9949	39.9862
Thbs1	3.66679e-50	7.92026e-48	1	1.28915	0.0654034	25519938	0.509125	0.0971338	0.133868	52.2013	52.6093
Thbs1	3.66679e-50	7.92026e-48	2	1.5263	0.335155	26075249	0.575569	5.53719e-39	8.12487e-38	66.2598	50.5999
Thbs1	3.66679e-50	7.92026e-48	3	1.11247	-0.129518	1.2804e+07	0.474132	0.000556887	0.00118366	48.7018	52.8415
Thbs1	3.66679e-50	7.92026e-48	4	1.5751	0.396547	29843821	0.607519	2.03503e-83	2.5508e-82	78.8117	48.379
Thbs1	3.66679e-50	7.92026e-48	5	1.69349	0.504971	1.93985e+07	0.582494	2.31529e-34	2.30552e-33	59.5424	51.878
Thbs1	3.66679e-50	7.92026e-48	6	0.569821	-0.767785	1.65445e+07	0.338421	5.05301e-185	8.81337e-184	25.306	56.8531
Thbs1	3.66679e-50	7.92026e-48	7	0.994943	-0.27877	2.33276e+07	0.449866	1.8628e-20	1.02297e-19	46.9977	53.5039
Thbs1	3.66679e-50	7.92026e-48	8	0.0290868	-1.21934	1255490	0.240963	4.61603e-52	2.7237e-50	1.9305	53.2038
Thbs1	3.66679e-50	7.92026e-48	9	1.35095	0.137964	26304262	0.512411	0.0224123	0.0277787	49.5416	53.0606
Nusap1	0.0102289	0.818308	1	0.0159005	-0.224091	2.14362e+07	0.427654	4.29472e-96	1.63155e-94	1.2928	15.7189
Nusap1	0.0102289	0.818308	2	0.033234	-0.200244	19980680	0.441041	1.98862e-58	5.23985e-57	3.62205	15.1267
Nusap1	0.0102289	0.818308	3	1.09933	0.957799	2.06136e+07	0.76332	0	0	60.6316	10.1631
Nusap1	0.0102289	0.818308	4	0.281331	0.0843861	27895718	0.567862	3.99602e-83	4.95284e-82	26.8432	11.6028
Nusap1	0.0102289	0.818308	5	0.00396817	-0.224272	1.42187e+07	0.426955	1.08613e-65	2.42422e-64	0.390625	14.9752
Nusap1	0.0102289	0.818308	6	0.469301	0.301952	2.81887e+07	0.576606	6.71042e-105	6.73045e-104	26.1699	11.7229
Nusap1	0.0102289	0.818308	7	0.0218279	-0.218681	2.24166e+07	0.432299	3.11306e-87	7.14972e-86	2.28111	15.6482
Nusap1	0.0102289	0.818308	8	0.413183	0.207302	2795137	0.536463	0.000724908	0.00247352	19.6911	13.6154
Nusap1	0.0102289	0.818308	9	0.0961983	-0.131294	2.35281e+07	0.45833	7.87073e-34	9.84329e-33	6.58744	14.893
Gatm	1.86274e-43	3.87449e-41	1	1.2678	0.471808	30428472	0.607051	5.77912e-89	2.00965e-87	59.993	44.1647
Gatm	1.86274e-43	3.87449e-41	2	1.18339	0.366856	2.73995e+07	0.604799	2.59047e-77	9.70813e-76	64.7638	43.771
Gatm	1.86274e-43	3.87449e-41	3	0.251377	-0.656823	9103573	0.337105	1.67849e-110	4.59742e-109	20.7719	48.3141
Gatm	1.86274e-43	3.87449e-41	4	0.856551	-0.00662129	2.61565e+07	0.532458	1.94333e-09	2.70515e-09	60.7731	44.1019
Gatm	1.86274e-43	3.87449e-41	5	0.0880198	-0.848903	9133447	0.274257	6.4669e-259	1.23685e-256	5.80357	50.3013
Gatm	1.86274e-43	3.87449e-41	6	0.323022	-0.624367	1.67375e+07	0.34237	6.39454e-186	1.12416e-184	21.5983	50.3012
Gatm	1.86274e-43	3.87449e-41	7	1.7486	1.03823	38175829	0.736211	0	0	77.7927	41.006
Gatm	1.86274e-43	3.87449e-41	8	0.094091	-0.778064	1.52696e+06	0.293066	1.1882e-35	4.19768e-34	6.17761	46.9056
Gatm	1.86274e-43	3.87449e-41	9	0.642369	-0.257047	22411525	0.43658	4.04843e-33	4.92426e-32	35.8913	48.1613
AA467197	0	0	1	4.20041	1.2396	32421921	0.64682	6.74022e-143	5.05198e-141	92.6275	70.869
AA467197	0	0	2	4.28517	1.31406	29899158	0.659975	3.47796e-153	4.59297e-151	92.5984	71.266
AA467197	0	0	3	0.15443	-3.20461	3339399	0.123658	0	0	10.0351	78.7294
AA467197	0	0	4	3.28337	0.172038	25319006	0.515409	0.00818385	0.0090063	92.4123	70.9874
AA467197	0	0	5	0.145187	-3.27802	3780008	0.113505	0	0	7.8683	80.2949
AA467197	0	0	6	2.33018	-0.931779	1.8653e+07	0.381551	1.99791e-91	1.73418e-90	77.5018	73.3606
AA467197	0	0	7	5.74948	3.06262	45216972	0.871997	0	0	98.9601	69.635
AA467197	0	0	8	1.88135	-1.26971	1795517	0.344609	3.79271e-18	6.20539e-17	55.5985	74.1612
AA467197	0	0	9	2.45079	-0.799712	2.06483e+07	0.402233	6.13171e-66	1.85338e-64	66.1121	75.2453
Hdc	0	0	1	0.0999039	-0.650674	16447632	0.328132	2.35123e-259	4.42071e-257	6.91824	40.6475
Hdc	0	0	2	1.21135	0.630804	3.11123e+07	0.686754	1.25968e-276	6.98682e-274	70.5512	30.9767
Hdc	0	0	3	0.125781	-0.573512	9555104	0.353825	2.5976e-102	6.30529e-101	10.3158	37.8344
Hdc	0	0	4	1.31423	0.759143	3.63894e+07	0.740765	0	0	80.136	28.8818
Hdc	0	0	5	0.12664	-0.583897	11528208	0.346166	5.13496e-139	2.80601e-137	8.37054	38.5654
Hdc	0	0	6	1.80699	1.329	37654698	0.770236	0	0	72.4622	30.1398
Hdc	0	0	7	0.19017	-0.54939	19264448	0.37151	7.74123e-151	3.54849e-149	16.9406	39.1607
Hdc	0	0	8	0.177482	-0.487904	1878599	0.360555	2.27688e-19	4.02188e-18	7.33591	36.2778
Hdc	0	0	9	0.121546	-0.628474	17242901	0.335894	2.65484e-242	7.9595e-240	8.62479	40.5198
Il1a	1.14738e-53	2.54719e-51	1	0.849853	0.283246	28289866	0.564386	2.49112e-42	3.54282e-41	40.4263	28.3944
Il1a	1.14738e-53	2.54719e-51	2	1.1176	0.584009	29259293	0.645851	1.61621e-189	3.25975e-187	55.6693	26.4409
Il1a	1.14738e-53	2.54719e-51	3	0.0238684	-0.626325	9347677	0.346144	2.14887e-126	6.90939e-125	1.61404	32.2252
Il1a	1.14738e-53	2.54719e-51	4	0.552013	-0.0630197	25818790	0.525583	8.17541e-08	1.07823e-07	38.2248	28.7908
Il1a	1.14738e-53	2.54719e-51	5	0.0154448	-0.64793	11316016	0.339795	2.55801e-168	1.74086e-166	0.892857	32.8993
Il1a	1.14738e-53	2.54719e-51	6	0.0880175	-0.600204	1.71383e+07	0.350567	2.12447e-214	4.30836e-213	4.21166	34.1687
Il1a	1.14738e-53	2.54719e-51	7	1.53606	1.08899	37875284	0.730415	0	0	66.1858	23.8977
Il1a	1.14738e-53	2.54719e-51	8	0.0466481	-0.56695	1879389	0.360706	1.9023e-21	3.74817e-20	2.7027	30.4369
Il1a	1.14738e-53	2.54719e-51	9	0.219094	-0.452732	2.01487e+07	0.392501	1.95646e-117	1.43729e-115	12.0543	33.1306
Il1b	4.30956e-271	1.37475e-268	1	4.64818	0.992834	31124639	0.62094	1.66816e-96	6.38098e-95	93.4312	79.445
Il1b	4.30956e-271	1.37475e-268	2	5.67597	2.14907	3.49524e+07	0.771517	0	0	99.9606	78.7677
Il1b	4.30956e-271	1.37475e-268	3	1.37184	-2.60516	5.26623e+06	0.195008	0	0	58.5263	83.1302
Il1b	4.30956e-271	1.37475e-268	4	4.46039	0.771356	2.79971e+07	0.569926	8.07954e-33	2.36793e-32	96.7788	78.9671
Il1b	4.30956e-271	1.37475e-268	5	1.53718	-2.47531	6847298	0.205609	0	0	52.0647	84.2391
Il1b	4.30956e-271	1.37475e-268	6	2.34996	-1.67292	15230757	0.311549	8.73227e-226	1.87364e-224	56.0115	85.4188
Il1b	4.30956e-271	1.37475e-268	7	5.25915	1.7153	36780026	0.709293	9.90391e-295	1.42681e-292	97.5512	78.6433
Il1b	4.30956e-271	1.37475e-268	8	0.594936	-3.24106	750760	0.144091	4.57393e-87	6.50494e-85	22.3938	82.1693
Il1b	4.30956e-271	1.37475e-268	9	3.41974	-0.438422	22124122	0.430981	2.21613e-33	2.71942e-32	80.8829	81.4985
Flrt3	0.165966	1	1	0.0230761	0.012612	2.52069e+07	0.50288	0.0042979	0.00772341	1.50245	0.930684
Flrt3	0.165966	1	2	0.012374	0.000158013	22735783	0.501856	0.080269	0.112102	1.33858	0.964342
Flrt3	0.165966	1	3	0.000707	-0.0123955	13365996	0.494942	0.000232186	0.000521383	0.0701754	1.08174
Flrt3	0.165966	1	4	0.00935988	-0.00333275	2.46697e+07	0.502192	0.0314136	0.0337895	1.39585	0.949835
Flrt3	0.165966	1	5	0.00137672	-0.011906	16487065	0.495069	6.7514e-05	0.000126125	0.111607	1.09772
Flrt3	0.165966	1	6	0.000423605	-0.0136767	2.41677e+07	0.494356	3.25688e-08	5.9422e-08	0.0359971	1.16491
Flrt3	0.165966	1	7	0.013639	0.00164384	26017110	0.501733	0.0805155	0.110869	1.30829	0.960046
Flrt3	0.165966	1	8	0.0334894	0.0215274	2629685	0.504709	0.132264	0.211321	1.9305	0.999155
Flrt3	0.165966	1	9	0.0243481	0.0141589	2.57934e+07	0.502459	0.0136101	0.0173079	1.42615	0.940853
Dstn	0	0	1	0.719211	-0.64558	17454149	0.348212	5.08025e-157	4.50842e-155	46.0867	67.1863
Dstn	0	0	2	0.955355	-0.364153	19067141	0.420876	5.85897e-40	8.92769e-39	65.9449	63.9773
Dstn	0	0	3	1.32718	0.0570589	14293178	0.529276	0.00015718	0.000361743	75.5789	63.3687
Dstn	0	0	4	2.01598	0.859753	3.58535e+07	0.729855	0	0	94.0587	59.4813
Dstn	0	0	5	0.869281	-0.44387	1.32686e+07	0.398426	4.90529e-48	7.56807e-47	49.0513	65.6855
Dstn	0	0	6	2.87725	1.8562	43724363	0.894392	0	0	92.7646	59.717
Dstn	0	0	7	0.841692	-0.506526	19927102	0.384289	3.47043e-95	8.8704e-94	58.1349	65.2659
Dstn	0	0	8	0.323701	-0.962649	1361686	0.261345	9.95323e-42	4.29616e-40	18.9189	64.8059
Dstn	0	0	9	0.614202	-0.771405	16123642	0.314091	4.06463e-240	1.18655e-237	39.0153	68.4814
Cst3	2.4352e-223	7.37867e-221	1	2.00162	-0.126387	2.41839e+07	0.482472	0.00254672	0.00475283	78.3019	84.9035
Cst3	2.4352e-223	7.37867e-221	2	1.98194	-0.14659	2.06509e+07	0.455835	4.87579e-13	2.36498e-12	87.874	83.4212
Cst3	2.4352e-223	7.37867e-221	3	2.32151	0.227141	1.51057e+07	0.559365	6.29318e-14	2.86695e-13	91.4386	83.4151
Cst3	2.4352e-223	7.37867e-221	4	2.17653	0.076807	2.52531e+07	0.514067	0.016506	0.0179458	91.8754	82.721
Cst3	2.4352e-223	7.37867e-221	5	2.9488	0.919401	2.39837e+07	0.720176	1.29012e-209	1.37609e-207	89.7879	83.4158
Cst3	2.4352e-223	7.37867e-221	6	1.65259	-0.529905	1.91189e+07	0.391082	1.45729e-76	1.08568e-75	72.6422	85.7654
Cst3	2.4352e-223	7.37867e-221	7	1.78048	-0.386288	2.10347e+07	0.405648	2.54987e-61	3.82756e-60	83.6967	84.0241
Cst3	2.4352e-223	7.37867e-221	8	0.696347	-1.43211	1.01363e+06	0.194544	1.77043e-64	1.51072e-62	31.2741	84.6548
Cst3	2.4352e-223	7.37867e-221	9	2.54101	0.50354	30728797	0.598602	3.79849e-66	1.15443e-64	87.0968	83.449
Procr	1.26392e-08	1.71893e-06	1	0.272414	0.152028	27165814	0.541961	2.6697e-40	3.60719e-39	17.7848	9.85497
Procr	1.26392e-08	1.71893e-06	2	0.186728	0.0513942	24335405	0.537165	4.56632e-29	4.92745e-28	17.874	9.98542
Procr	1.26392e-08	1.71893e-06	3	0.00201812	-0.150228	11939938	0.442135	3.01602e-41	3.13558e-40	0.210526	11.7777
Procr	1.26392e-08	1.71893e-06	4	0.120443	-0.0246809	25114068	0.511237	0.000426389	0.000494245	13.3858	10.5847
Procr	1.26392e-08	1.71893e-06	5	0	-0.155407	14648704	0.439868	2.4182e-54	4.34063e-53	0	12.0265
Procr	1.26392e-08	1.71893e-06	6	0.000269117	-0.163803	21348868	0.436696	2.98621e-87	2.47209e-86	0.0359971	12.6946
Procr	1.26392e-08	1.71893e-06	7	0.382452	0.281964	30769831	0.593388	8.15045e-199	5.83309e-197	26.5683	8.29549
Procr	1.26392e-08	1.71893e-06	8	0.018552	-0.124774	2337360	0.448603	1.53718e-07	1.03282e-06	0.772201	11.1001
Procr	1.26392e-08	1.71893e-06	9	0.0506339	-0.106499	23413340	0.456095	5.66946e-45	1.00305e-43	3.39559	12.2483
Scand1	2.22755e-32	4.29917e-30	1	0.303358	-0.191979	22978530	0.458424	1.20901e-21	8.55327e-21	17.7498	24.8601
Scand1	2.22755e-32	4.29917e-30	2	0.206732	-0.298899	1.94383e+07	0.429069	3.40984e-54	7.83134e-53	11.9291	25.5607
Scand1	2.22755e-32	4.29917e-30	3	0.455648	-0.0136808	1.35521e+07	0.501833	0.757148	0.803429	24.8421	23.7877
Scand1	2.22755e-32	4.29917e-30	4	0.58352	0.133446	26490312	0.539253	4.15894e-19	7.80496e-19	30.8518	22.7505
Scand1	2.22755e-32	4.29917e-30	5	1.03955	0.62625	2.13822e+07	0.642058	4.24801e-156	2.67745e-154	47.8237	21.5508
Scand1	2.22755e-32	4.29917e-30	6	1.02371	0.642999	31867500	0.651857	1.94451e-260	4.91355e-259	48.9561	19.9
Scand1	2.22755e-32	4.29917e-30	7	0.0561971	-0.48281	1.98251e+07	0.382322	1.20225e-166	6.17436e-165	4.29386	27.2147
Scand1	2.22755e-32	4.29917e-30	8	0.140377	-0.332217	2189600	0.420244	3.4018e-09	2.79735e-08	8.88031	24.0543
Scand1	2.22755e-32	4.29917e-30	9	0.325969	-0.166462	23349680	0.454855	8.45526e-26	7.52159e-25	15.8574	25.2137
Tgm2	2.74886e-05	0.00310621	1	0.52726	0.0184475	2.53781e+07	0.506295	0.195798	0.250605	33.4032	32.9108
Tgm2	2.74886e-05	0.00310621	2	0.85894	0.397028	2.86737e+07	0.632926	1.09095e-148	1.30128e-146	56.5748	29.6199
Tgm2	2.74886e-05	0.00310621	3	0.0265241	-0.521339	9.01851e+06	0.333955	1.92197e-138	6.78994e-137	2.38596	35.2805
Tgm2	2.74886e-05	0.00310621	4	0.568312	0.0659522	2.7517e+07	0.560152	1.96188e-34	6.09272e-34	48.3178	30.5426
Tgm2	2.74886e-05	0.00310621	5	0.0666995	-0.487585	11392059	0.342078	3.37759e-154	2.02527e-152	4.12946	35.7619
Tgm2	2.74886e-05	0.00310621	6	0.0821252	-0.497043	1.66678e+07	0.340943	1.30466e-228	2.83776e-227	5.57955	37.3054
Tgm2	2.74886e-05	0.00310621	7	0.903359	0.459125	33279947	0.641795	4.87419e-193	3.21842e-191	56.1557	29.0083
Tgm2	2.74886e-05	0.00310621	8	0.00234047	-0.515617	1742185	0.334373	5.1119e-28	1.34058e-26	0.3861	33.3996
Tgm2	2.74886e-05	0.00310621	9	0.700435	0.220969	2.74041e+07	0.533837	1.96505e-12	7.17992e-12	35.2801	32.5914
Mafb	9.22786e-06	0.00108889	1	0.971487	0.473983	30512896	0.608735	1.87297e-106	8.44589e-105	48.7072	32.8823
Mafb	9.22786e-06	0.00108889	2	0.765234	0.2298	26608172	0.587332	7.49492e-63	2.14281e-61	52.4409	32.6362
Mafb	9.22786e-06	0.00108889	3	0.147424	-0.447986	9941713	0.368141	9.70648e-85	1.96485e-83	11.8596	36.8529
Mafb	9.22786e-06	0.00108889	4	0.712874	0.172439	28982572	0.589987	4.44474e-72	4.21055e-71	55.7623	31.8223
Mafb	9.22786e-06	0.00108889	5	0.326993	-0.259949	13752893	0.412968	2.27144e-46	3.35962e-45	18.192	36.7359
Mafb	9.22786e-06	0.00108889	6	0.0168957	-0.633562	14821854	0.303184	0	0	1.15191	40.4648
Mafb	9.22786e-06	0.00108889	7	0.611972	0.0560986	27468700	0.529726	1.10355e-09	3.50664e-09	41.6303	33.9868
Mafb	9.22786e-06	0.00108889	8	0.0337243	-0.537184	1733720	0.332748	1.64039e-27	4.222e-26	1.9305	35.5321
Mafb	9.22786e-06	0.00108889	9	0.713694	0.174891	27250808	0.53085	3.13076e-10	9.32085e-10	37.2156	34.7484
Slpi	0	0	1	0.50029	-0.73947	17041200	0.339974	7.20602e-185	8.24086e-183	28.7911	57.4626
Slpi	0	0	2	1.41985	0.324396	2.71802e+07	0.59996	1.89413e-66	5.93549e-65	75.3937	50.3084
Slpi	0	0	3	0.761219	-0.402849	11749445	0.435081	5.91036e-18	3.16579e-17	49.8947	53.7017
Slpi	0	0	4	1.81679	0.789102	3.43077e+07	0.698388	2.2045e-277	2.52108e-275	86.1489	48.2368
Slpi	0	0	5	0.943206	-0.211269	15484288	0.464958	2.2726e-07	5.4122e-07	46.6518	54.0895
Slpi	0	0	6	2.53792	1.62335	3.75239e+07	0.767561	0	0	79.8056	49.2726
Slpi	0	0	7	0.623168	-0.600593	19870375	0.383195	8.66439e-103	2.45189e-101	40.2214	55.6999
Slpi	0	0	8	0.181278	-0.966906	1387159	0.266234	1.84207e-42	8.20646e-41	6.56371	54.0389
Slpi	0	0	9	0.441657	-0.81153	1.6529e+07	0.321987	1.01577e-233	2.81697e-231	25.8744	58.0919
Ube2c	0.0116906	0.908699	1	0.013249	-0.294808	20899097	0.416939	2.2954e-114	1.16802e-112	1.18798	17.7058
Ube2c	0.0116906	0.908699	2	0.0384722	-0.260671	19636368	0.433441	3.59263e-67	1.15516e-65	4.09449	16.9937
Ube2c	0.0116906	0.908699	3	1.16666	0.967691	20059192	0.742791	0	0	58.807	12.1207
Ube2c	0.0116906	0.908699	4	0.39431	0.147948	28342499	0.576957	1.59837e-96	2.62289e-95	30.0286	13.0588
Ube2c	0.0116906	0.908699	5	0.172871	-0.102821	15908059	0.477683	6.43283e-07	1.47102e-06	11.5513	15.7555
Ube2c	0.0116906	0.908699	6	0.641305	0.433799	28695566	0.586975	3.65995e-122	4.23356e-121	29.0137	13.2345
Ube2c	0.0116906	0.908699	7	0.0165741	-0.29293	21761821	0.419671	1.0135e-110	3.19396e-109	1.84502	17.7062
Ube2c	0.0116906	0.908699	8	0.255818	-0.0109703	2570882	0.493423	0.56173	0.657584	13.8996	15.4049
Ube2c	0.0116906	0.908699	9	0.110833	-0.182141	23199844	0.451937	2.02165e-40	3.13215e-39	7.33447	16.746
Mmp9	0	0	1	0.0172191	-0.737511	17495548	0.349038	1.17447e-239	1.94454e-237	1.60727	31.4834
Mmp9	0	0	2	0.678316	0.0310465	2.59033e+07	0.571773	1.75137e-50	3.66565e-49	44.7638	24.7982
Mmp9	0	0	3	0.0313417	-0.666403	9.89386e+06	0.366369	2.43503e-102	5.92364e-101	2.94737	29.1172
Mmp9	0	0	4	1.58642	1.0839	3.80954e+07	0.775493	0	0	77.4875	19.3095
Mmp9	0	0	5	0.0371553	-0.673189	12082237	0.362802	1.93028e-132	9.91324e-131	2.56696	29.6707
Mmp9	0	0	6	2.45355	2.08693	39522031	0.808432	0	0	71.8503	20.2523
Mmp9	0	0	7	0.0242091	-0.734368	1.82936e+07	0.352787	8.48971e-236	7.59487e-234	2.68366	31.5033
Mmp9	0	0	8	0.0278961	-0.631268	1.92314e+06	0.369104	2.42897e-20	4.55914e-19	1.5444	27.6184
Mmp9	0	0	9	0.0191453	-0.738771	1.78642e+07	0.347998	9.45804e-249	3.17933e-246	1.49406	31.6448
Cebpb	2.22669e-37	4.36432e-35	1	0.979076	-0.197493	2.2543e+07	0.449736	1.17682e-19	7.58977e-19	42.8721	56.4977
Cebpb	2.22669e-37	4.36432e-35	2	1.22023	0.081575	2.4131e+07	0.532653	2.11577e-08	7.10572e-08	67.7165	52.7136
Cebpb	2.22669e-37	4.36432e-35	3	0.915298	-0.251091	1.22423e+07	0.453332	6.33465e-10	2.29942e-09	46.5263	55.1897
Cebpb	2.22669e-37	4.36432e-35	4	1.36526	0.250825	28285224	0.575791	8.98025e-42	3.51262e-41	71.9399	51.8257
Cebpb	2.22669e-37	4.36432e-35	5	1.68133	0.583845	20179616	0.605948	9.17862e-55	1.6637e-53	60.3795	54.025
Cebpb	2.22669e-37	4.36432e-35	6	1.66703	0.600003	28669878	0.586449	1.45364e-53	8.39419e-53	59.1073	53.8698
Cebpb	2.22669e-37	4.36432e-35	7	0.760154	-0.455282	22348632	0.430987	8.91969e-37	8.15042e-36	53.2036	54.8204
Cebpb	2.22669e-37	4.36432e-35	8	0.120926	-1.04114	1.33177e+06	0.255603	6.86367e-46	3.44519e-44	6.94981	55.1971
Cebpb	2.22669e-37	4.36432e-35	9	0.830867	-0.371682	21341865	0.415743	1.96234e-53	4.4607e-52	39.8642	57.0707
Rps21	1.7585e-69	4.16766e-67	1	1.60155	0.0666679	25810388	0.51492	0.00957195	0.0162159	68.4137	72.9816
Rps21	1.7585e-69	4.16766e-67	2	1.26328	-0.320982	19046287	0.420416	1.9724e-39	2.94894e-38	73.4646	72.1799
Rps21	1.7585e-69	4.16766e-67	3	1.66582	0.130721	14453582	0.535215	7.16634e-06	1.88246e-05	78.7368	71.859
Rps21	1.7585e-69	4.16766e-67	4	1.62536	0.0940052	25639970	0.521943	0.000161771	0.000190724	83.5719	70.5551
Rps21	1.7585e-69	4.16766e-67	5	2.39064	0.928013	2.35753e+07	0.707912	2.30292e-190	2.04371e-188	79.9665	71.6046
Rps21	1.7585e-69	4.16766e-67	6	1.45157	-0.107305	2.37895e+07	0.48662	0.0217557	0.0267083	64.2549	73.6163
Rps21	1.7585e-69	4.16766e-67	7	1.14369	-0.469203	20119660	0.388002	4.26474e-87	9.77454e-86	68.9701	72.9175
Rps21	1.7585e-69	4.16766e-67	8	1.7451	0.203445	2.82414e+06	0.542029	0.0186164	0.042431	69.112	72.3816
Rps21	1.7585e-69	4.16766e-67	9	1.55529	0.0129099	2.58145e+07	0.502871	0.613892	0.635074	68.1154	73.0538
Timp1	0.463747	1	1	0.100726	0.0441153	25477303	0.508275	0.000169511	0.000370081	6.35919	4.79045
Timp1	0.463747	1	2	0.0811058	0.0209045	23336103	0.515107	6.71149e-11	2.7905e-10	7.71654	4.62548
Timp1	0.463747	1	3	0.00195255	-0.0654306	12805389	0.474183	7.17134e-18	3.83013e-17	0.210526	5.37175
Timp1	0.463747	1	4	0.0577479	-0.00586334	25231250	0.513623	8.8479e-10	1.24571e-09	7.51611	4.61267
Timp1	0.463747	1	5	0.0061664	-0.0621025	15818835	0.475004	2.05437e-20	1.15739e-19	0.446429	5.45093
Timp1	0.463747	1	6	0.00175393	-0.0706911	23066339	0.471827	1.1991e-36	5.11995e-36	0.143988	5.77907
Timp1	0.463747	1	7	0.115069	0.0612176	27065364	0.521948	3.47165e-24	2.16476e-23	8.72191	4.37482
Timp1	0.463747	1	8	0	-0.0636159	2472932	0.474623	0.000200595	0.000786567	0	5.07531
Timp1	0.463747	1	9	0.0891005	0.0307356	25799813	0.502584	0.234603	0.256373	5.36503	4.95095
Sh2d1a	0.246388	1	1	0.0620435	0.00946674	25056245	0.499875	0.954679	0.96389	4.96157	5.05881
Sh2d1a	0.246388	1	2	0.0685818	0.0167653	2.3527e+07	0.519321	8.74277e-17	5.35229e-16	8.54331	4.54698
Sh2d1a	0.246388	1	3	0.0046424	-0.0529684	1.28316e+07	0.475153	1.43534e-16	7.32392e-16	0.421053	5.39286
Sh2d1a	0.246388	1	4	0.0327412	-0.0245286	2.44734e+07	0.498195	0.418283	0.428006	4.83178	5.07906
Sh2d1a	0.246388	1	5	0	-0.0591045	15730176	0.472342	1.74294e-24	1.17108e-23	0	5.53164
Sh2d1a	0.246388	1	6	0.00458501	-0.0571072	2.30892e+07	0.472295	2.80682e-35	1.16483e-34	0.25198	5.8018
Sh2d1a	0.246388	1	7	0.0950913	0.0482428	27508568	0.530495	7.63159e-45	8.2916e-44	10.2986	4.14487
Sh2d1a	0.246388	1	8	0.813993	0.769873	3.52748e+06	0.67702	2.20345e-147	1.16395e-144	38.61	4.61301
Sh2d1a	0.246388	1	9	0.0480503	-0.00684558	2.53296e+07	0.493425	0.00257865	0.00358727	3.87097	5.24353
F630028O10Rik	0	0	1	0.0484504	-0.700416	16181267	0.322818	2.4418e-285	5.76316e-283	4.05311	38.7747
F630028O10Rik	0	0	2	0.638031	-0.0142291	24192816	0.534017	4.4372e-11	1.86517e-10	44.4094	32.4008
F630028O10Rik	0	0	3	0.439619	-0.226723	12531870	0.464054	7.64467e-08	2.38813e-07	30.1754	34.1776
F630028O10Rik	0	0	4	1.51235	0.99883	38207342	0.777772	0	0	82.7487	26.1347
F630028O10Rik	0	0	5	0.188228	-0.506832	12461572	0.374193	6.33994e-97	2.19093e-95	11.5513	36.0525
F630028O10Rik	0	0	6	2.04632	1.61618	40301447	0.824376	0	0	79.5896	26.6849
F630028O10Rik	0	0	7	0.0847232	-0.662718	17621023	0.339817	1.36146e-241	1.31328e-239	8.15163	38.3099
F630028O10Rik	0	0	8	0.0849506	-0.572816	1833439	0.351887	2.27274e-22	4.69487e-21	4.6332	34.2745
F630028O10Rik	0	0	9	0.11766	-0.622847	17742552	0.345628	2.65918e-222	6.27623e-220	8.42105	38.2021
Xist	2.34641e-90	6.00681e-88	1	2.11933	0.385222	29142280	0.581391	5.20311e-46	8.18696e-45	74.3187	65.9244
Xist	2.34641e-90	6.00681e-88	2	1.97587	0.214375	2.37959e+07	0.525255	2.6621e-05	6.47652e-05	81.0236	65.1211
Xist	2.34641e-90	6.00681e-88	3	2.06558	0.298221	1.55331e+07	0.575189	4.66621e-22	2.92442e-21	70.5965	66.8408
Xist	2.34641e-90	6.00681e-88	4	1.62899	-0.184529	22182456	0.451559	4.87252e-17	8.56591e-17	67.8955	66.9776
Xist	2.34641e-90	6.00681e-88	5	1.0058	-0.857858	11329841	0.34021	6.21525e-115	2.59195e-113	36.8304	70.0226
Xist	2.34641e-90	6.00681e-88	6	0.852552	-1.08337	14583015	0.298299	4.31786e-266	1.11911e-264	31.1375	72.781
Xist	2.34641e-90	6.00681e-88	7	2.35194	0.66033	3.22455e+07	0.621846	3.04314e-104	8.83705e-103	90.3053	63.1273
Xist	2.34641e-90	6.00681e-88	8	2.84306	1.06843	3764919	0.722591	3.71216e-36	1.33698e-34	80.695	66.9285
Xist	2.34641e-90	6.00681e-88	9	2.01675	0.267148	2.84964e+07	0.555113	1.70765e-22	1.26118e-21	73.3107	66.0547
Fabp5	0.33454	1	1	1.66744	0.920623	30715880	0.612785	1.19491e-101	4.90931e-100	52.341	42.0407
Fabp5	0.33454	1	2	1.20352	0.374011	27491807	0.606837	8.45587e-83	3.58019e-81	62.9528	40.7154
Fabp5	0.33454	1	3	0.97262	0.103744	15235735	0.564178	3.8803e-19	2.17319e-18	58.386	42.3672
Fabp5	0.33454	1	4	0.925496	0.0572096	27694825	0.563773	4.42526e-33	1.3115e-32	62.0974	40.5301
Fabp5	0.33454	1	5	0.331855	-0.596759	12200440	0.366352	5.83029e-95	1.94806e-93	19.9777	45.7544
Fabp5	0.33454	1	6	0.470904	-0.469196	19537956	0.399653	6.49996e-79	4.9556e-78	26.6379	46.1473
Fabp5	0.33454	1	7	0.858985	-0.020084	2.57475e+07	0.496534	0.503445	0.564341	42.7709	43.6102
Fabp5	0.33454	1	8	0.74591	-0.131898	2.46842e+06	0.473757	0.108321	0.181319	36.2934	43.5801
Fabp5	0.33454	1	9	0.473475	-0.470685	19980755	0.389228	1.92545e-100	1.14219e-98	24.7878	46.6468
Fabp4	0.0178333	1	1	0.0299089	0.0184198	25311687	0.504971	1.11349e-06	3.15987e-06	1.88679	0.896426
Fabp4	0.0178333	1	2	0.017676	0.00411231	22790534	0.503064	0.00431344	0.00762654	1.5748	0.958735
Fabp4	0.0178333	1	3	0.0144595	0.000411925	13495247	0.499728	0.845017	0.877694	0.982456	1.03952
Fabp4	0.0178333	1	4	0.0161393	0.00239083	24744484	0.503714	0.000315429	0.000367819	1.68218	0.932772
Fabp4	0.0178333	1	5	0.0163536	0.00249683	16595440	0.498324	0.180642	0.211156	0.725446	1.06543
Fabp4	0.0178333	1	6	0.0022763	-0.0136628	24191411	0.494841	5.96811e-07	1.01447e-06	0.143988	1.17627
Fabp4	0.0178333	1	7	0.00817554	-0.00691203	25826296	0.498053	0.0523546	0.0745053	0.704462	1.09227
Fabp4	0.0178333	1	8	0.00568623	-0.00849814	2588047	0.496717	0.299716	0.402268	0.3861	1.04389
Fabp4	0.0178333	1	9	0.00989876	-0.0048834	25530182	0.497332	0.00815282	0.0106625	0.57725	1.11296
Car2	0.206892	1	1	0.0198297	0.000107729	2.50036e+07	0.498825	0.358663	0.426527	1.43256	1.67295
Car2	0.206892	1	2	0.0311906	0.0130846	2.29902e+07	0.507471	2.87927e-08	9.54281e-08	2.95276	1.45212
Car2	0.206892	1	3	0.00217585	-0.0188818	13295168	0.492319	1.06308e-05	2.74632e-05	0.210526	1.74661
Car2	0.206892	1	4	0.0178879	-0.00214311	24783809	0.504514	0.000481353	0.000556736	2.43379	1.51291
Car2	0.206892	1	5	0.000809123	-0.0207531	1.63622e+07	0.491321	3.278e-08	8.40954e-08	0.0558036	1.79186
Car2	0.206892	1	6	0.0050594	-0.0169947	2.41119e+07	0.493215	1.65791e-07	2.90861e-07	0.467963	1.82407
Car2	0.206892	1	7	0.0286002	0.010382	2.6183e+07	0.504933	8.88189e-05	0.000186781	2.48239	1.49468
Car2	0.206892	1	8	0.270374	0.253864	2.89153e+06	0.554964	1.40794e-43	6.50763e-42	12.3552	1.50122
Car2	0.206892	1	9	0.0143694	-0.00627458	25451767	0.495804	0.000910609	0.0013374	0.916808	1.76123
Gm9733	4.19206e-61	9.72558e-59	1	0.163775	-0.234083	20960183	0.418158	5.61537e-75	1.5534e-73	11.4605	27.9719
Gm9733	4.19206e-61	9.72558e-59	2	0.431361	0.0758347	25000890	0.551854	2.57374e-28	2.70109e-27	36.5748	24.0973
Gm9733	4.19206e-61	9.72558e-59	3	0.224708	-0.150819	12250860	0.453649	2.61454e-14	1.2125e-13	17.3333	26.2783
Gm9733	4.19206e-61	9.72558e-59	4	0.364124	-0.000991622	26717665	0.543881	2.36951e-22	4.92321e-22	36.6142	23.9108
Gm9733	4.19206e-61	9.72558e-59	5	0.646172	0.308307	18709649	0.561809	1.68416e-29	1.39734e-28	33.3147	24.9139
Gm9733	4.19206e-61	9.72558e-59	6	0.161688	-0.235382	20302140	0.415285	2.89618e-78	2.19599e-77	10.6551	28.0202
Gm9733	4.19206e-61	9.72558e-59	7	0.314039	-0.0596703	25514292	0.492036	0.0697943	0.0972404	25.1593	25.7373
Gm9733	4.19206e-61	9.72558e-59	8	0.00869555	-0.360871	1940399	0.372416	3.31641e-20	6.19388e-19	0.3861	25.978
Gm9733	4.19206e-61	9.72558e-59	9	0.675502	0.362987	29677250	0.578117	4.4272e-70	1.47925e-68	35.8574	23.9286
Il2	0.599212	1	1	0.0054387	-0.00415898	24995609	0.498665	0.0809154	0.113706	0.349406	0.61665
Il2	0.599212	1	2	0.0137025	0.00535676	22705633	0.50119	0.139147	0.184195	0.787402	0.549451
Il2	0.599212	1	3	0.00178937	-0.00776736	1.34389e+07	0.497642	0.0236433	0.0379833	0.140351	0.612105
Il2	0.599212	1	4	0.00936254	0.000404487	2.47123e+07	0.503059	7.51574e-05	8.95127e-05	1.10952	0.494824
Il2	0.599212	1	5	0.00601642	-0.00328609	16627099	0.499274	0.43942	0.479867	0.446429	0.591907
Il2	0.599212	1	6	0.00276356	-0.00723657	24361138	0.498313	0.0293879	0.035644	0.287977	0.625071
Il2	0.599212	1	7	0.0179552	0.010474	26006437	0.501527	0.042303	0.0611902	0.838645	0.534636
Il2	0.599212	1	8	0.0589566	0.050586	2640947	0.50687	0.0037852	0.0106897	1.9305	0.561714
Il2	0.599212	1	9	0.0058838	-0.00365848	25585219	0.498404	0.03474	0.0420435	0.305603	0.625323
Slc7a11	0	0	1	1.41611	0.205691	27111900	0.540885	2.77837e-13	1.30154e-12	60.4472	57.3427
Slc7a11	0	0	2	1.7593	0.594043	28908588	0.63811	1.0785e-121	9.20293e-120	80.6299	54.5246
Slc7a11	0	0	3	0.397047	-0.905599	7978526	0.295444	1.6321e-158	6.91024e-157	26.8772	60.1024
Slc7a11	0	0	4	1.66262	0.490576	3.08649e+07	0.628305	5.18765e-114	1.19391e-112	86.9363	53.1453
Slc7a11	0	0	5	0.456804	-0.857964	1.00725e+07	0.302455	5.32768e-182	4.10417e-180	24.442	60.9933
Slc7a11	0	0	6	1.60359	0.421782	28514745	0.583276	7.08466e-49	3.83928e-48	63.6069	56.8587
Slc7a11	0	0	7	1.60282	0.425807	31042635	0.598649	7.31592e-72	1.30266e-70	72.7944	55.2055
Slc7a11	0	0	8	0.0540216	-1.20055	1149412	0.220604	2.81097e-58	2.02481e-56	2.7027	58.4878
Slc7a11	0	0	9	0.493772	-0.871501	15430083	0.30058	1.09115e-284	5.50185e-282	27.1986	62.9453
Mgst2	0	0	1	0.0509335	-0.305725	20383286	0.406649	6.35711e-112	3.10658e-110	5.5905	23.6439
Mgst2	0	0	2	0.0995873	-0.244624	19809368	0.43726	8.68269e-47	1.61335e-45	11.2992	22.505
Mgst2	0	0	3	0.190451	-0.132535	12590614	0.46623	2.38198e-09	8.33018e-09	15.3684	21.5398
Mgst2	0	0	4	0.698026	0.445381	34445838	0.7012	0	0	58.5898	15.1519
Mgst2	0	0	5	0.0544416	-0.284276	13455973	0.404053	3.98263e-79	1.09626e-77	3.51562	22.8046
Mgst2	0	0	6	1.23354	1.06502	37140561	0.759719	0	0	60.5832	14.8767
Mgst2	0	0	7	0.0338673	-0.327808	20689307	0.398988	3.77388e-135	1.54479e-133	4.42804	23.9667
Mgst2	0	0	8	0.110441	-0.205893	2244953	0.430868	7.98003e-08	5.5707e-07	7.33591	21.2855
Mgst2	0	0	9	0.0400683	-0.319882	20313428	0.395709	1.6456e-142	1.62988e-140	3.42954	24.095
Gpr171	1.7939e-20	2.99581e-18	1	0.378319	0.105246	2.64292e+07	0.527265	5.59702e-11	2.24062e-10	25.1572	20.5607
Gpr171	1.7939e-20	2.99581e-18	2	0.340429	0.0600597	24776787	0.546907	8.19747e-27	8.22937e-26	30.7087	19.8531
Gpr171	1.7939e-20	2.99581e-18	3	0.0694886	-0.234787	11245500	0.41642	3.19989e-49	3.82917e-48	5.75439	22.3682
Gpr171	1.7939e-20	2.99581e-18	4	0.226996	-0.0705316	25173502	0.512447	0.0030554	0.00342497	25.5906	20.5096
Gpr171	1.7939e-20	2.99581e-18	5	0.0330468	-0.27938	1.32011e+07	0.3964	1.29754e-91	4.16001e-90	2.23214	23.0359
Gpr171	1.7939e-20	2.99581e-18	6	0.00631871	-0.32598	18550813	0.379461	4.21052e-180	7.09837e-179	0.359971	24.4971
Gpr171	1.7939e-20	2.99581e-18	7	0.509427	0.259542	30857790	0.595084	1.48107e-119	5.00899e-118	37.2694	18.4536
Gpr171	1.7939e-20	2.99581e-18	8	0.541057	0.256461	2895375	0.555702	1.58111e-05	7.69942e-05	29.7297	21.0966
Gpr171	1.7939e-20	2.99581e-18	9	0.492074	0.238721	27943261	0.544339	3.98833e-27	3.80091e-26	26.6893	20.28
Il12a	8.36564e-12	1.23811e-09	1	0.14253	0.0597645	25617871	0.511079	3.6468e-05	8.69603e-05	9.36408	7.37696
Il12a	8.36564e-12	1.23811e-09	2	0.147678	0.0645675	2.44646e+07	0.540017	1.26119e-45	2.27856e-44	14.8425	6.63265
Il12a	8.36564e-12	1.23811e-09	3	0.00549027	-0.092111	12462610	0.46149	6.02073e-26	4.28677e-25	0.491228	8.19482
Il12a	8.36564e-12	1.23811e-09	4	0.0781419	-0.0150862	25061113	0.510159	0.00017826	0.000209652	9.66356	7.33705
Il12a	8.36564e-12	1.23811e-09	5	0	-0.0999498	15253504	0.458028	3.14391e-37	3.48406e-36	0	8.39432
Il12a	8.36564e-12	1.23811e-09	6	0.0152541	-0.0878877	2.26155e+07	0.462605	4.27307e-43	2.06992e-42	1.1879	8.67712
Il12a	8.36564e-12	1.23811e-09	7	0.248748	0.184594	2.92982e+07	0.565008	4.61887e-134	1.86997e-132	18.5844	5.78327
Il12a	8.36564e-12	1.23811e-09	8	0.00666663	-0.0855807	2.42316e+06	0.465071	2.70823e-05	0.000126654	0.772201	7.74469
Il12a	8.36564e-12	1.23811e-09	9	0.0212808	-0.0816849	23876746	0.465123	1.62536e-39	2.46651e-38	1.66384	8.66846
Smc4	1.75321e-07	2.24411e-05	1	0.323177	-0.348494	2.03183e+07	0.405353	1.18619e-77	3.40891e-76	22.8162	40.3106
Smc4	1.75321e-07	2.24411e-05	2	0.428114	-0.222321	2.10787e+07	0.465278	7.74035e-11	3.1979e-10	37.2047	37.9457
Smc4	1.75321e-07	2.24411e-05	3	1.80271	1.26872	21616080	0.800442	0	0	80.5614	34.642
Smc4	1.75321e-07	2.24411e-05	4	0.853813	0.267814	2.98699e+07	0.608049	1.19017e-98	2.02805e-97	60.272	34.2908
Smc4	1.75321e-07	2.24411e-05	5	0.191995	-0.472261	11976280	0.359621	1.31906e-112	5.39939e-111	12.3884	40.3089
Smc4	1.75321e-07	2.24411e-05	6	0.993889	0.42976	2.86074e+07	0.585171	1.01997e-61	6.48767e-61	46.1843	36.5382
Smc4	1.75321e-07	2.24411e-05	7	0.398041	-0.263184	23152502	0.44649	7.65974e-27	5.2418e-26	32.8413	38.7123
Smc4	1.75321e-07	2.24411e-05	8	1.23129	0.616407	3297020	0.632789	3.2429e-17	5.03831e-16	55.2124	37.6299
Smc4	1.75321e-07	2.24411e-05	9	0.377343	-0.286835	21157134	0.412144	9.66121e-69	3.11546e-67	22.275	40.4853
Fcrls	0.00183865	0.167317	1	0.0144342	0.00778832	25126746	0.501281	0.143607	0.190281	0.978337	0.725134
Fcrls	0.00183865	0.167317	2	0.0133114	0.00636505	22760720	0.502406	0.00901836	0.0150618	1.1811	0.70083
Fcrls	0.00183865	0.167317	3	0.000251872	-0.00805102	13402279	0.496286	0.00185464	0.00365103	0.0701754	0.812622
Fcrls	0.00183865	0.167317	4	0.0156879	0.00921114	24985851	0.508627	1.83946e-22	3.83626e-22	2.25483	0.523262
Fcrls	0.00183865	0.167317	5	0.00364324	-0.00449163	16563469	0.497364	0.0141585	0.0196178	0.279018	0.807146
Fcrls	0.00183865	0.167317	6	0.00261926	-0.00592892	24289585	0.496849	0.000381599	0.000533468	0.215983	0.846687
Fcrls	0.00183865	0.167317	7	0.00427145	-0.00406278	25798391	0.497515	0.00390811	0.00673701	0.335458	0.833573
Fcrls	0.00183865	0.167317	8	0	-0.00783949	2585079	0.496148	0.1562	0.240857	0	0.770493
Fcrls	0.00183865	0.167317	9	0.00402583	-0.0043415	25561208	0.497936	0.017112	0.0215293	0.40747	0.820377
S100a4	0	0	1	0.858483	-0.761274	1.73108e+07	0.345353	1.95145e-163	1.86616e-161	41.8938	66.9579
S100a4	0	0	2	1.32448	-0.215176	21003924	0.463628	1.11703e-09	4.21755e-09	68.8583	62.6654
S100a4	0	0	3	2.33207	0.880839	18568416	0.687587	5.63743e-130	1.87796e-128	89.4737	61.4796
S100a4	0	0	4	1.43956	-0.0849072	24286845	0.494398	0.328544	0.33799	77.2727	61.2388
S100a4	0	0	5	3.38723	2.05514	29645585	0.89019	0	0	96.9866	60.2023
S100a4	0	0	6	0.0491771	-1.6947	7.1145e+06	0.145529	0	0	3.49172	72.9003
S100a4	0	0	7	1.4173	-0.111901	25103849	0.484121	0.00443779	0.00759815	70.312	62.2593
S100a4	0	0	8	1.7465	0.236675	2777219	0.533024	0.0606935	0.11396	57.529	63.5134
S100a4	0	0	9	2.30054	0.920795	35262169	0.686913	1.79156e-243	5.5205e-241	83.6672	60.0195
S100a6	1.93895e-167	5.54538e-165	1	2.33149	-1.48226	1.06138e+07	0.211746	0	0	82.1104	95.6378
S100a6	1.93895e-167	5.54538e-165	2	3.83207	0.258771	25064758	0.553264	3.2879e-18	2.20912e-17	98.5827	93.0478
S100a6	1.93895e-167	5.54538e-165	3	3.45547	-0.161373	1.21408e+07	0.449572	2.01539e-10	7.53258e-10	98.1754	93.404
S100a6	1.93895e-167	5.54538e-165	4	4.42771	0.952809	3.50646e+07	0.713796	1.35567e-289	1.81185e-287	99.4273	92.8336
S100a6	1.93895e-167	5.54538e-165	5	4.1587	0.606482	21885064	0.657159	2.22808e-107	8.40682e-106	99.442	93.1877
S100a6	1.93895e-167	5.54538e-165	6	4.453	0.981217	33701154	0.689365	1.45527e-226	3.13463e-225	87.257	94.7608
S100a6	1.93895e-167	5.54538e-165	7	3.04361	-0.658244	1.71113e+07	0.329987	5.19434e-194	3.47113e-192	95.0017	93.5211
S100a6	1.93895e-167	5.54538e-165	8	2.51197	-1.10766	1740352	0.334021	3.74567e-20	6.95992e-19	74.9035	93.9802
S100a6	1.93895e-167	5.54538e-165	9	3.46999	-0.158471	23751527	0.462683	8.63941e-11	2.70955e-10	96.3328	93.2993
S100a8	0	0	1	2.11346	-3.25517	1.30208e+07	0.259767	0	0	83.9273	89.654
S100a8	0	0	2	6.89882	2.27043	3.11839e+07	0.688333	4.38829e-208	1.10635e-205	99.9606	87.2673
S100a8	0	0	3	3.14915	-1.89477	9.92328e+06	0.367458	8.44592e-63	1.28519e-61	90.807	88.7024
S100a8	0	0	4	9.13202	4.89132	41637905	0.847606	0	0	100	87.0777
S100a8	0	0	5	2.53207	-2.60877	1.05629e+07	0.31718	9.07956e-145	5.16511e-143	86.9978	89.0282
S100a8	0	0	6	10.4302	6.39003	47623462	0.974149	0	0	100	87.0894
S100a8	0	0	7	2.22492	-3.14687	1.37327e+07	0.264831	0	0	80.577	90.2673
S100a8	0	0	8	1.29238	-3.66562	996924	0.191337	1.26052e-65	1.10976e-63	57.529	89.2529
S100a8	0	0	9	2.04442	-3.35136	1.23914e+07	0.241387	0	0	74.2615	91.3143
S100a9	0	0	1	1.15197	-3.76335	12242912	0.244247	0	0	57.8966	79.445
S100a9	0	0	2	6.71822	2.66352	31397688	0.693053	4.14301e-221	1.35172e-218	99.5669	73.1218
S100a9	0	0	3	1.99842	-2.56789	9358197	0.346533	1.57366e-84	3.16817e-83	76.0702	76.4445
S100a9	0	0	4	9.21441	5.59487	4.14923e+07	0.844642	0	0	100	72.6709
S100a9	0	0	5	1.91832	-2.70643	12185279	0.365897	1.04698e-79	2.91081e-78	76.1161	76.4475
S100a9	0	0	6	10.6349	7.2345	4.78091e+07	0.977947	0	0	99.928	72.7071
S100a9	0	0	7	1.15874	-3.78117	12087272	0.2331	0	0	53.3043	80.3794
S100a9	0	0	8	1.10731	-3.32163	1388205	0.266435	8.99856e-39	3.59069e-37	49.4208	76.7659
S100a9	0	0	9	1.25891	-3.65627	13112387	0.255431	0	0	56.0272	79.8635
S100a11	0	0	1	2.40539	-0.750292	16404783	0.327277	1.49092e-193	1.8583e-191	89.2034	95.6321
S100a11	0	0	2	3.16366	0.129506	2.43255e+07	0.536946	1.58902e-09	5.93702e-09	98.1496	94.242
S100a11	0	0	3	2.62154	-0.460996	10200013	0.377706	1.13867e-53	1.47734e-52	96.3509	94.6071
S100a11	0	0	4	3.66317	0.710263	3.43028e+07	0.698288	2.21416e-249	1.94934e-247	99.7137	93.937
S100a11	0	0	5	2.86374	-0.204553	1.55756e+07	0.467701	6.08048e-06	1.26289e-05	93.5268	94.845
S100a11	0	0	6	4.61156	1.80772	4.33247e+07	0.886217	0	0	99.676	93.9482
S100a11	0	0	7	2.46856	-0.681433	16732630	0.322684	7.83608e-211	6.0365e-209	93.8947	94.8721
S100a11	0	0	8	1.4723	-1.59831	946506	0.18166	1.32799e-69	1.29223e-67	64.8649	95.1136
S100a11	0	0	9	2.57369	-0.557129	1.92608e+07	0.375203	2.05343e-104	1.28693e-102	91.1715	95.3302
S100a10	0	0	1	2.18221	-0.0167723	23956035	0.477925	0.000137462	0.000303276	83.5779	77.2239
S100a10	0	0	2	2.27964	0.0948386	2.2799e+07	0.503251	0.593438	0.652753	85.2756	77.0969
S100a10	0	0	3	3.47934	1.37916	21880674	0.81024	0	0	99.4386	76.5131
S100a10	0	0	4	1.93819	-0.299509	19685634	0.400733	1.29827e-64	1.0036e-63	89.2627	76.3451
S100a10	0	0	5	2.70209	0.554208	20271213	0.608699	7.31944e-53	1.27664e-51	91.5179	76.8241
S100a10	0	0	6	0.0613896	-2.4723	2810957	0.0574988	0	0	4.28366	89.7716
S100a10	0	0	7	2.79199	0.697389	33138223	0.639062	8.37683e-132	3.22653e-130	93.8276	75.424
S100a10	0	0	8	3.01169	0.825552	3505273	0.672758	6.57955e-22	1.33188e-20	88.0309	77.9888
S100a10	0	0	9	2.79582	0.700433	3.30263e+07	0.643358	1.45753e-138	1.39382e-136	90.4584	76.0312
Ctss	0	0	1	5.61625	1.88313	42137051	0.840638	0	0	100	86.8334
Ctss	0	0	2	4.77357	0.886449	28148748	0.621338	1.53229e-87	7.05299e-86	98.7795	87.2449
Ctss	0	0	3	2.77212	-1.31765	5817848	0.215435	1.97581e-282	2.0677e-280	97.0526	88.0534
Ctss	0	0	4	4.0562	0.0678862	2.14123e+07	0.435882	9.94647e-28	2.45028e-27	99.6779	86.9355
Ctss	0	0	5	3.78707	-0.230852	11985955	0.359911	8.14798e-86	2.43627e-84	99.721	87.6184
Ctss	0	0	6	0.514522	-4.03294	1090591	0.0223083	0	0	25.8459	98.6021
Ctss	0	0	7	5.19839	1.40654	3.81952e+07	0.736584	0	0	100	86.7433
Ctss	0	0	8	0.860574	-3.17744	512520	0.0983667	8.31735e-110	2.14568e-107	43.2432	89.2678
Ctss	0	0	9	4.76693	0.899286	3.17731e+07	0.618944	3.77437e-95	2.1146e-93	99.5925	86.8395
Olfml3	1.40299e-13	2.10449e-11	1	0.0937404	0.057915	2.60448e+07	0.519597	9.89738e-24	7.56662e-23	7.2327	3.3516
Olfml3	1.40299e-13	2.10449e-11	2	0.0727188	0.0328542	2.33439e+07	0.515278	9.8139e-14	4.99155e-13	6.5748	3.51536
Olfml3	1.40299e-13	2.10449e-11	3	0.00623572	-0.040561	1.30185e+07	0.482076	1.56302e-11	6.25716e-11	0.561404	4.14754
Olfml3	1.40299e-13	2.10449e-11	4	0.0909564	0.0544647	26146216	0.532248	3.70383e-60	2.53621e-59	9.5204	3.00307
Olfml3	1.40299e-13	2.10449e-11	5	0.00824659	-0.0391572	16023226	0.481141	3.3476e-15	1.40291e-14	0.446429	4.22944
Olfml3	1.40299e-13	2.10449e-11	6	0.010502	-0.0387397	2.35575e+07	0.481874	4.58777e-20	1.31436e-19	0.75594	4.39254
Olfml3	1.40299e-13	2.10449e-11	7	0.0236129	-0.0238341	25445159	0.490703	1.2615e-06	3.1546e-06	2.31466	4.16786
Olfml3	1.40299e-13	2.10449e-11	8	0	-0.044526	2.50233e+06	0.480265	0.00111221	0.0036245	0	3.94691
Olfml3	1.40299e-13	2.10449e-11	9	0.0221999	-0.0254365	2.49916e+07	0.486841	8.83265e-12	3.04099e-11	1.62988	4.27973
Chil3	3.12961e-16	5.00737e-14	1	5.12893	-0.566804	2.17798e+07	0.43451	2.16371e-29	2.0745e-28	87.9455	91.4297
Chil3	3.12961e-16	5.00737e-14	2	5.86874	0.288597	23645116	0.521928	0.000339758	0.000713409	94.5669	90.4239
Chil3	3.12961e-16	5.00737e-14	3	6.12338	0.545396	1.52725e+07	0.565539	1.36155e-16	6.96019e-16	94.807	90.6496
Chil3	3.12961e-16	5.00737e-14	4	6.13695	0.603597	25861025	0.526443	6.8214e-06	8.40869e-06	99.5347	89.5746
Chil3	3.12961e-16	5.00737e-14	5	5.86315	0.270849	17412418	0.522856	0.00136497	0.00215938	94.1406	90.6317
Chil3	3.12961e-16	5.00737e-14	6	5.61562	-0.000586044	2.43124e+07	0.497315	0.6486	0.673025	91.7567	90.8115
Chil3	3.12961e-16	5.00737e-14	7	6.06829	0.529653	28886296	0.557064	1.94838e-23	1.18559e-22	94.6662	90.3018
Chil3	3.12961e-16	5.00737e-14	8	0.859745	-4.81761	426414	0.0818405	8.8142e-119	3.0555e-116	36.6795	91.6389
Chil3	3.12961e-16	5.00737e-14	9	4.9429	-0.786959	2.34774e+07	0.457343	1.17503e-13	4.7244e-13	78.9813	92.9608
Csf1	1.23694e-48	2.64706e-46	1	0.0499208	-0.0878382	23232288	0.463486	5.73552e-32	5.99662e-31	4.26275	11.5736
Csf1	1.23694e-48	2.64706e-46	2	0.39614	0.309272	27694035	0.611301	7.09007e-255	3.57501e-252	29.685	7.82126
Csf1	1.23694e-48	2.64706e-46	3	0.0264316	-0.106433	12308336	0.455777	1.30348e-25	9.19233e-25	2.31579	11.1656
Csf1	1.23694e-48	2.64706e-46	4	0.173628	0.0558675	27035058	0.550342	4.76034e-58	3.07014e-57	19.8282	9.07178
Csf1	1.23694e-48	2.64706e-46	5	0.0109681	-0.12549	14872392	0.446584	9.97098e-45	1.40544e-43	0.78125	11.4884
Csf1	1.23694e-48	2.64706e-46	6	0.118735	-0.00774214	23589831	0.482536	2.72088e-08	4.98065e-08	7.23542	11.0694
Csf1	1.23694e-48	2.64706e-46	7	0.117176	-0.0096581	26125045	0.503814	0.211172	0.264424	11.3385	10.411
Csf1	1.23694e-48	2.64706e-46	8	0.0915348	-0.0343227	2456959	0.471558	0.00312389	0.00906681	4.6332	10.6229
Csf1	1.23694e-48	2.64706e-46	9	0.0547448	-0.0826174	23759384	0.462836	8.21191e-34	1.02584e-32	4.10866	11.6344
Vcam1	2.08669e-85	5.23759e-83	1	0.0583301	0.0060727	24829409	0.495349	0.0317176	0.0487723	3.98323	4.98458
Vcam1	2.08669e-85	5.23759e-83	2	0.0542736	0.00132891	22709863	0.501283	0.573096	0.633392	5.07874	4.8105
Vcam1	2.08669e-85	5.23759e-83	3	0.00101175	-0.0560161	12819380	0.474701	9.80922e-18	5.22891e-17	0.140351	5.19761
Vcam1	2.08669e-85	5.23759e-83	4	0.0937454	0.0470925	26428008	0.537984	1.47437e-67	1.23249e-66	11.5605	3.77659
Vcam1	2.08669e-85	5.23759e-83	5	0	-0.0582316	15766912	0.473445	1.57788e-23	1.01528e-22	0	5.31102
Vcam1	2.08669e-85	5.23759e-83	6	0.118453	0.0756577	25756758	0.526861	1.65687e-34	6.77965e-34	9.39525	4.12547
Vcam1	2.08669e-85	5.23759e-83	7	0.0499042	-0.00375555	25753903	0.496657	0.116348	0.154698	4.26032	4.94395
Vcam1	2.08669e-85	5.23759e-83	8	0.00398345	-0.0497594	2487579	0.477435	0.000779485	0.00264106	0.3861	4.90133
Vcam1	2.08669e-85	5.23759e-83	9	0.0119373	-0.0481293	24521516	0.477683	1.79942e-25	1.56679e-24	1.01868	5.49022
F3	7.61343e-16	1.21054e-13	1	0.0193783	-0.0227362	24491358	0.488605	9.54856e-10	3.51434e-09	1.57233	3.85977
F3	7.61343e-16	1.21054e-13	2	0.110179	0.0814062	24132936	0.532695	1.67731e-62	4.77088e-61	9.25197	2.72483
F3	7.61343e-16	1.21054e-13	3	0.00119306	-0.0405648	12999292	0.481363	2.08692e-13	9.28982e-13	0.0701754	3.79927
F3	7.61343e-16	1.21054e-13	4	0.0493366	0.0120708	25349488	0.516029	1.62068e-17	2.89877e-17	6.37079	3.08839
F3	7.61343e-16	1.21054e-13	5	0.00266905	-0.0397476	16036403	0.481537	6.56886e-16	2.8779e-15	0.167411	3.86354
F3	7.61343e-16	1.21054e-13	6	0.0334387	-0.00634771	24121910	0.493419	0.000485581	0.000673825	2.37581	3.72201
F3	7.61343e-16	1.21054e-13	7	0.0557014	0.0196562	26412335	0.509355	3.26474e-07	8.56772e-07	5.13251	3.26531
F3	7.61343e-16	1.21054e-13	8	0	-0.0394221	2511782	0.48208	0.00192635	0.00592596	0	3.58403
F3	7.61343e-16	1.21054e-13	9	0.0184954	-0.0238765	25017824	0.487351	6.3628e-12	2.21748e-11	1.35823	3.90683
H2afz	2.736e-51	5.96449e-49	1	2.45181	-0.731579	1.59957e+07	0.319117	4.46325e-212	6.18885e-210	90.7058	95.0668
H2afz	2.736e-51	5.96449e-49	2	2.64347	-0.499428	1.66691e+07	0.367943	3.31314e-103	2.06476e-101	94.0945	94.5055
H2afz	2.736e-51	5.96449e-49	3	4.71366	1.75581	24993333	0.925502	0	0	100	94.0373
H2afz	2.736e-51	5.96449e-49	4	3.34455	0.305851	28323499	0.57657	8.86483e-39	3.15792e-38	98.8905	93.7493
H2afz	2.736e-51	5.96449e-49	5	3.15669	0.0833894	1.74695e+07	0.524569	0.00057954	0.000962833	96.8192	94.2262
H2afz	2.736e-51	5.96449e-49	6	3.38343	0.350595	2.90779e+07	0.594794	3.21866e-58	1.98249e-57	90.2088	95.1244
H2afz	2.736e-51	5.96449e-49	7	2.73462	-0.405309	2.03089e+07	0.391652	5.84846e-80	1.19479e-78	94.6998	94.4122
H2afz	2.736e-51	5.96449e-49	8	3.21013	0.131162	2822994	0.54181	0.0205498	0.0461455	90.3475	94.5071
H2afz	2.736e-51	5.96449e-49	9	3.03518	-0.0531315	2.54124e+07	0.495037	0.388189	0.412469	94.1935	94.4983
Gbp5	0.0802078	1	1	0.298196	-0.248172	21329047	0.425517	1.73645e-52	3.10184e-51	21.1041	35.4003
Gbp5	0.0802078	1	2	0.941242	0.49093	29342213	0.647682	1.23254e-181	2.24141e-179	58.8189	29.7712
Gbp5	0.0802078	1	3	0.0884546	-0.454866	9651312	0.357388	7.45902e-102	1.79876e-100	7.64912	35.328
Gbp5	0.0802078	1	4	0.492579	-0.0219392	26270953	0.534787	1.79683e-12	2.74624e-12	44.7387	31.5891
Gbp5	0.0802078	1	5	0.12583	-0.42287	12098539	0.363292	3.68771e-115	1.54369e-113	8.37054	35.805
Gbp5	0.0802078	1	6	0.128921	-0.442984	1.71269e+07	0.350334	4.40823e-201	8.33058e-200	6.94744	37.5668
Gbp5	0.0802078	1	7	0.985359	0.555053	3.48455e+07	0.671986	8.57291e-281	1.09309e-278	61.2546	28.6174
Gbp5	0.0802078	1	8	0.177455	-0.338356	2.02318e+06	0.388305	1.68842e-13	2.05369e-12	10.8108	33.683
Gbp5	0.0802078	1	9	0.716154	0.239219	2.83858e+07	0.552959	5.29776e-28	5.25183e-27	39.0492	32.4365
Gbp2b	0.118922	1	1	0.00686859	-0.0161343	24747728	0.49372	1.19629e-06	3.37928e-06	0.59399	1.84995
Gbp2b	0.118922	1	2	0.0311057	0.0118457	23010912	0.507929	5.59728e-09	1.98754e-08	3.07087	1.47455
Gbp2b	0.118922	1	3	0.00139572	-0.0207953	13269926	0.491385	1.00965e-06	2.87994e-06	0.0701754	1.7941
Gbp2b	0.118922	1	4	0.0240948	0.00389176	24916250	0.50721	3.40401e-08	4.54237e-08	2.93486	1.4731
Gbp2b	0.118922	1	5	0.00209822	-0.0204357	16366273	0.491442	6.90629e-08	1.72626e-07	0.111607	1.82415
Gbp2b	0.118922	1	6	0.000725239	-0.0231705	23980277	0.490522	4.56807e-13	1.03058e-12	0.0359971	1.93204
Gbp2b	0.118922	1	7	0.0291612	0.00986826	26152247	0.504339	0.00064368	0.00122771	2.4153	1.54642
Gbp2b	0.118922	1	8	0	-0.0210037	2560992	0.491525	0.0346114	0.0712326	0	1.69508
Gbp2b	0.118922	1	9	0.0549577	0.0400027	26068723	0.507823	9.27696e-10	2.63876e-09	2.98812	1.45144
Gbp2	0.689581	1	1	1.71059	-0.33795	2.18847e+07	0.436601	2.12372e-28	1.96484e-27	73.1307	68.7279
Gbp2	0.689581	1	2	3.19539	1.3644	33404558	0.737351	0	0	94.1732	65.8107
Gbp2	0.689581	1	3	0.44665	-1.6713	5658574	0.209537	2.15644e-302	2.46612e-300	29.6842	72.3286
Gbp2	0.689581	1	4	2.10783	0.123723	25682657	0.522812	8.24884e-05	9.8107e-05	86.6858	66.5908
Gbp2	0.689581	1	5	0.713502	-1.41172	8.35789e+06	0.250969	2.5831e-274	5.96964e-272	35.9933	72.5624
Gbp2	0.689581	1	6	0.512921	-1.72306	9812533	0.200718	0	0	21.8143	76.8496
Gbp2	0.689581	1	7	3.38812	1.62475	4.09878e+07	0.790439	0	0	98.5575	64.3403
Gbp2	0.689581	1	8	0.424336	-1.59703	1150727	0.220856	1.76693e-55	1.17369e-53	21.2355	69.9657
Gbp2	0.689581	1	9	2.82603	0.964345	3.41339e+07	0.664933	3.68823e-186	6.19903e-184	86.7912	66.3989
Gem	0.282393	1	1	0.11187	0.0739887	26065703	0.520013	1.52966e-23	1.15984e-22	7.47729	3.55715
Gem	0.282393	1	2	0.0594115	0.0127237	23235642	0.512889	9.21375e-10	3.50989e-09	6.41732	3.77887
Gem	0.282393	1	3	0.00621984	-0.0452162	12967973	0.480203	3.8624e-13	1.69217e-12	0.421053	4.38499
Gem	0.282393	1	4	0.0308523	-0.02019	24565424	0.500069	0.972935	0.973373	4.18754	4.0951
Gem	0.282393	1	5	0.00301052	-0.0496279	15932504	0.478417	1.4973e-18	7.67184e-18	0.167411	4.48773
Gem	0.282393	1	6	0.001087	-0.0546357	23311564	0.476843	3.08747e-30	1.1559e-29	0.107991	4.73917
Gem	0.282393	1	7	0.0818635	0.039346	27007408	0.520831	3.46014e-26	2.31504e-25	7.68199	3.49526
Gem	0.282393	1	8	0.382523	0.338552	3019513	0.579527	1.42185e-37	5.45763e-36	19.305	3.91211
Gem	0.282393	1	9	0.0223982	-0.0302474	24967597	0.486373	5.55855e-12	1.94821e-11	1.7657	4.50347
Cpne3	0	0	1	0.322468	-0.399687	1.93259e+07	0.385553	3.17375e-105	1.39156e-103	25.4717	45.8433
Cpne3	0	0	2	0.45432	-0.241842	20591274	0.454519	1.86157e-16	1.12292e-15	42.0079	43.1207
Cpne3	0	0	3	0.453097	-0.228929	1.19678e+07	0.443166	2.00714e-15	9.76973e-15	35.6491	43.5333
Cpne3	0	0	4	1.14697	0.55739	3.42635e+07	0.697489	3.76013e-303	5.4883e-301	78.9549	37.2654
Cpne3	0	0	5	0.392821	-0.299537	1.35296e+07	0.406265	6.38429e-48	9.80899e-47	25.0558	44.7105
Cpne3	0	0	6	1.68815	1.18349	3.8106e+07	0.779468	0	0	74.946	37.9361
Cpne3	0	0	7	0.345028	-0.375995	2.07949e+07	0.401025	7.55945e-82	1.59728e-80	30.5602	45.1107
Cpne3	0	0	8	0.182793	-0.489444	1782942	0.342195	3.49882e-22	7.14778e-21	11.1969	43.3912
Cpne3	0	0	9	0.398656	-0.31253	20711320	0.40346	3.3723e-77	1.33603e-75	26.3837	45.7862
Atp6v0d2	0.0155195	1	1	0.117326	0.102234	26419137	0.527064	1.0152e-78	2.97139e-77	6.7086	1.33036
Atp6v0d2	0.0155195	1	2	0.0366137	0.00818174	22944134	0.506455	2.05397e-05	5.07568e-05	3.22835	1.92308
Atp6v0d2	0.0155195	1	3	0.00120469	-0.0303711	13210042	0.489167	3.41461e-08	1.09792e-07	0.0701754	2.23735
Atp6v0d2	0.0155195	1	4	0.0133289	-0.0186851	24432811	0.497369	0.0706522	0.0748563	1.64639	2.15561
Atp6v0d2	0.0155195	1	5	0	-0.0322918	16270464	0.488565	9.87464e-11	3.08562e-10	0	2.28691
Atp6v0d2	0.0155195	1	6	0.00128859	-0.0326091	23883710	0.488547	4.14732e-15	1.00472e-14	0.107991	2.398
Atp6v0d2	0.0155195	1	7	0.0404722	0.012909	26260384	0.506424	5.75439e-06	1.357e-05	3.18685	1.8971
Atp6v0d2	0.0155195	1	8	0	-0.029831	2550114	0.489437	0.0180933	0.0414345	0	2.11264
Atp6v0d2	0.0155195	1	9	0.00276373	-0.0311971	25102532	0.489001	1.11542e-14	4.88293e-14	0.203735	2.40376
Smc2	0.000386009	0.040145	1	0.119628	-0.29832	20876522	0.416489	3.3944e-83	1.06068e-81	9.67855	25.6937
Smc2	0.000386009	0.040145	2	0.140592	-0.268984	19924425	0.439799	4.95829e-40	7.56565e-39	14.6063	24.7028
Smc2	0.000386009	0.040145	3	1.64046	1.35949	22701476	0.840634	0	0	80.4912	19.1547
Smc2	0.000386009	0.040145	4	0.503259	0.147429	2.87326e+07	0.584898	3.06368e-84	3.93805e-83	40.6943	20.703
Smc2	0.000386009	0.040145	5	0.0441338	-0.363917	12905123	0.387512	6.80181e-100	2.41062e-98	2.95759	25.4197
Smc2	0.000386009	0.040145	6	0.708416	0.384838	28444484	0.581839	4.82635e-78	3.65452e-77	35.1692	21.5934
Smc2	0.000386009	0.040145	7	0.134591	-0.282833	22296413	0.42998	5.19484e-61	7.71437e-60	12.7474	25.2774
Smc2	0.000386009	0.040145	8	0.844288	0.474271	3.03711e+06	0.582904	6.21803e-10	5.57612e-09	35.5212	23.2888
Smc2	0.000386009	0.040145	9	0.187473	-0.220432	22155181	0.431586	9.25788e-58	2.32348e-56	11.6469	25.4374
Klf4	1.66456e-217	4.99367e-215	1	1.80976	0.769883	33445073	0.667232	3.13769e-197	4.04725e-195	74.0391	54.0368
Klf4	1.66456e-217	4.99367e-215	2	1.4517	0.346938	26705431	0.589479	1.90394e-52	4.19889e-51	72.0472	54.6815
Klf4	1.66456e-217	4.99367e-215	3	1.29952	0.162907	14835642	0.549363	8.50586e-11	3.25139e-10	73.4737	55.596
Klf4	1.66456e-217	4.99367e-215	4	1.17897	0.0358837	25797060	0.525141	8.23576e-06	1.01271e-05	71.9041	54.4534
Klf4	1.66456e-217	4.99367e-215	5	0.847154	-0.329866	13984834	0.419933	1.39389e-31	1.25609e-30	44.1964	58.0661
Klf4	1.66456e-217	4.99367e-215	6	0.0262651	-1.29882	8754343	0.179072	0	0	1.94384	65.5131
Klf4	1.66456e-217	4.99367e-215	7	1.51725	0.432522	31443699	0.606383	1.0215e-83	2.21318e-82	72.895	54.096
Klf4	1.66456e-217	4.99367e-215	8	0.0906044	-1.07102	1229046	0.235888	1.50856e-52	9.04566e-51	5.40541	57.5086
Klf4	1.66456e-217	4.99367e-215	9	1.10074	-0.0552595	24878200	0.484631	0.00532836	0.00713686	52.4618	57.5871
Orm1	0	0	1	0.0530899	-0.164344	22447930	0.447838	6.4697e-54	1.18625e-52	3.84347	14.2172
Orm1	0	0	2	0.0284317	-0.189547	20097705	0.443624	8.05481e-57	2.02154e-55	3.07087	14.1399
Orm1	0	0	3	0.00657551	-0.201894	1.17293e+07	0.434334	2.69642e-46	3.04287e-45	0.561404	13.6774
Orm1	0	0	4	0.460673	0.308644	32040239	0.65223	0	0	40.4438	8.36082
Orm1	0	0	5	0.00632921	-0.206151	14403047	0.432491	8.51454e-60	1.72043e-58	0.446429	13.9475
Orm1	0	0	6	0.830419	0.736478	33226143	0.679649	0	0	42.0446	8.13729
Orm1	0	0	7	0.0326734	-0.189384	2.28235e+07	0.440146	8.90822e-73	1.60943e-71	2.61657	14.4984
Orm1	0	0	8	0.00584644	-0.190931	2278765	0.437357	2.15216e-09	1.81688e-08	0.3861	12.9194
Orm1	0	0	9	0.00756328	-0.218345	22026699	0.429084	2.12617e-100	1.25455e-98	0.645161	14.807
Jun	1.19985e-16	1.93176e-14	1	0.69393	-0.152929	22967817	0.45821	8.69274e-15	4.41119e-14	38.8539	49.115
Jun	1.19985e-16	1.93176e-14	2	0.843671	0.020897	23743443	0.524098	2.11386e-05	5.2167e-05	57.5591	46.266
Jun	1.19985e-16	1.93176e-14	3	0.691644	-0.143791	12506680	0.463122	5.04707e-07	1.47412e-06	41.4737	48.1399
Jun	1.19985e-16	1.93176e-14	4	1.00516	0.208352	2.86297e+07	0.582803	2.78315e-52	1.49509e-51	66.8576	44.6252
Jun	1.19985e-16	1.93176e-14	5	0.841967	0.018188	16282719	0.488933	0.0940589	0.115398	40.1786	48.3965
Jun	1.19985e-16	1.93176e-14	6	0.983311	0.182863	2.50135e+07	0.511657	0.0326017	0.0393313	43.1605	48.3862
Jun	1.19985e-16	1.93176e-14	7	0.649654	-0.205838	24002400	0.46288	2.41533e-12	9.03345e-12	46.7628	47.8298
Jun	1.19985e-16	1.93176e-14	8	0.481647	-0.348157	2.03106e+06	0.389816	4.28152e-11	4.25582e-10	23.166	47.9893
Jun	1.19985e-16	1.93176e-14	9	0.880524	0.0644626	2.5896e+07	0.504459	0.402301	0.426565	44.4143	48.2244
Prdx1	0	0	1	3.08587	0.77999	3.29549e+07	0.657453	7.26073e-162	6.76834e-160	94.5143	81.8888
Prdx1	0	0	2	2.59884	0.209519	2.42623e+07	0.535551	5.90441e-09	2.09258e-08	89.5276	82.8269
Prdx1	0	0	3	3.01281	0.642288	17205293	0.637111	2.85877e-67	4.67733e-66	98.9474	82.5128
Prdx1	0	0	4	2.17665	-0.27673	19820141	0.403471	7.82992e-61	5.45586e-60	93.8082	82.0498
Prdx1	0	0	5	2.45838	0.0470838	16384560	0.491991	0.26102	0.296003	90.7366	82.98
Prdx1	0	0	6	0.357472	-2.38283	3249453	0.0664683	0	0	22.4622	93.3231
Prdx1	0	0	7	3.16972	0.883549	3.54769e+07	0.684163	3.22946e-228	2.79878e-226	96.5783	81.4487
Prdx1	0	0	8	2.29542	-0.121559	2.47163e+06	0.474373	0.154834	0.239124	81.8533	83.6854
Prdx1	0	0	9	2.7054	0.338946	29248142	0.569758	5.36968e-34	6.76116e-33	91.545	82.3303
Rps8	3.55965e-212	1.0501e-209	1	2.56787	0.0288228	25524124	0.509209	0.113383	0.153891	88.819	89.1858
Rps8	3.55965e-212	1.0501e-209	2	2.1024	-0.503451	16952549	0.3742	6.12913e-94	3.26877e-92	88.189	89.2689
Rps8	3.55965e-212	1.0501e-209	3	2.99776	0.488854	1.67576e+07	0.620533	3.03392e-52	3.84632e-51	96.4211	88.5864
Rps8	3.55965e-212	1.0501e-209	4	2.56153	0.0213613	23923750	0.487006	0.027004	0.0291226	95.0966	88.1868
Rps8	3.55965e-212	1.0501e-209	5	3.52769	1.07953	2.45246e+07	0.736417	1.11125e-240	1.66582e-238	93.192	88.743
Rps8	3.55965e-212	1.0501e-209	6	2.19553	-0.402431	21234855	0.434364	7.66335e-29	2.76095e-28	75.558	91.2774
Rps8	3.55965e-212	1.0501e-209	7	2.2136	-0.385965	2.11261e+07	0.40741	5.90176e-59	8.36121e-58	90.6743	88.8704
Rps8	3.55965e-212	1.0501e-209	8	3.17922	0.644314	3.39223e+06	0.651062	5.61212e-17	8.56331e-16	95.3668	89.054
Rps8	3.55965e-212	1.0501e-209	9	2.66794	0.145943	27637594	0.538385	2.41881e-11	7.97973e-11	89.3039	89.1056
Gm12840	1.17331e-17	1.91249e-15	1	0.0352074	0.00193172	25128388	0.501314	0.464021	0.53258	3.49406	3.23741
Gm12840	1.17331e-17	1.91249e-15	2	0.045475	0.0136267	22934744	0.506247	0.000932139	0.00183467	4.37008	3.11729
Gm12840	1.17331e-17	1.91249e-15	3	0.0100668	-0.0252458	13200011	0.488796	4.56861e-06	1.22651e-05	1.19298	3.4299
Gm12840	1.17331e-17	1.91249e-15	4	0.0298871	-0.00424141	25065589	0.51025	1.55225e-08	2.09529e-08	5.11811	2.98032
Gm12840	1.17331e-17	1.91249e-15	5	0.0147566	-0.0206022	16239612	0.487639	1.95905e-08	5.13632e-08	1.00446	3.49225
Gm12840	1.17331e-17	1.91249e-15	6	0.0668383	0.0385467	24787723	0.507039	0.000106941	0.000155396	4.42765	3.09126
Gm12840	1.17331e-17	1.91249e-15	7	0.0272557	-0.00736936	25936582	0.50018	0.918724	0.934648	3.32103	3.26531
Gm12840	1.17331e-17	1.91249e-15	8	0.0901036	0.0572848	2664027	0.5113	0.0423058	0.0842546	5.40541	3.24601
Gm12840	1.17331e-17	1.91249e-15	9	0.0179036	-0.0182863	25116652	0.489276	1.46133e-09	4.0679e-09	1.42615	3.58557
Zmpste24	0	0	1	0.119588	-0.13705	23060061	0.46005	1.95977e-24	1.54841e-23	11.8099	19.2475
Zmpste24	0	0	2	0.0879394	-0.170732	20534955	0.453276	8.06241e-30	8.87265e-29	10.8268	19.2532
Zmpste24	0	0	3	0.111486	-0.135369	12406223	0.459402	2.75741e-14	1.27716e-13	11.0175	18.7431
Zmpste24	0	0	4	0.451847	0.248539	31184516	0.634811	1.53244e-254	1.41662e-252	42.9134	14.276
Zmpste24	0	0	5	0.0811341	-0.171321	14439509	0.433586	1.84758e-43	2.50553e-42	5.91518	19.3876
Zmpste24	0	0	6	0.765707	0.611719	31450047	0.643318	5.03335e-286	1.46934e-284	39.7408	14.8028
Zmpste24	0	0	7	0.0979573	-0.163325	23413411	0.451521	2.37286e-36	2.1435e-35	10.4663	19.5286
Zmpste24	0	0	8	0.160265	-0.0781164	2404536	0.461496	0.00152508	0.00481696	10.0386	18.3079
Zmpste24	0	0	9	0.0828583	-0.180638	22180070	0.432071	5.57954e-69	1.82041e-67	6.51952	20.1767
Csf3r	0	0	1	0.26477	-0.413716	19095865	0.380964	1.71946e-118	9.25922e-117	20.8945	42.7943
Csf3r	0	0	2	1.20394	0.66667	3.16416e+07	0.698437	1.66679e-294	1.08763e-291	72.7953	35.0078
Csf3r	0	0	3	0.222589	-0.427699	10210492	0.378094	8.78397e-68	1.45001e-66	19.6491	41.2274
Csf3r	0	0	4	0.994497	0.433574	32911631	0.669969	1.00177e-234	8.29299e-233	72.2978	34.541
Csf3r	0	0	5	0.405	-0.236144	14318964	0.429966	1.27852e-28	1.01377e-27	26.2835	41.0138
Csf3r	0	0	6	1.229	0.704703	3.18699e+07	0.651907	5.14908e-187	9.10985e-186	57.3434	36.936
Csf3r	0	0	7	0.273622	-0.406177	20255657	0.390625	9.73045e-104	2.79637e-102	24.4213	42.3398
Csf3r	0	0	8	0.0361677	-0.59173	1618578	0.310649	1.71822e-32	5.38423e-31	2.3166	40.1998
Csf3r	0	0	9	0.259498	-0.421849	19150598	0.373057	1.11191e-137	1.0365e-135	18.6078	43.285
Marcksl1	0	0	1	0.56834	-0.168767	22733464	0.453535	1.08833e-18	6.6701e-18	35.6744	44.6043
Marcksl1	0	0	2	1.23404	0.59478	2.96455e+07	0.654377	5.12387e-171	8.35869e-169	67.2835	39.9417
Marcksl1	0	0	3	0.135872	-0.620957	8619882	0.319194	3.32168e-140	1.19247e-138	12	45.7074
Marcksl1	0	0	4	1.05804	0.399411	31753901	0.646402	7.97993e-167	3.49887e-165	73.2283	38.602
Marcksl1	0	0	5	0.136869	-0.632126	10306100	0.309469	3.03574e-191	2.73784e-189	8.70536	46.6907
Marcksl1	0	0	6	0.864387	0.17482	26588781	0.54388	1.85646e-16	4.71468e-16	48.2721	42.573
Marcksl1	0	0	7	0.835489	0.143009	28277559	0.545325	2.01661e-18	1.01591e-17	51.3922	41.9718
Marcksl1	0	0	8	0.200231	-0.519778	1756238	0.33707	1.91166e-23	4.1418e-22	10.0386	43.7789
Marcksl1	0	0	9	0.487758	-0.263767	2.13919e+07	0.416717	1.1133e-57	2.78777e-56	28.2173	45.9067
Hmgn2	0	0	1	0.751162	-0.403503	21129513	0.421536	2.82708e-45	4.35566e-44	45.9818	56.9659
Hmgn2	0	0	2	0.733515	-0.416379	19448066	0.429285	1.07215e-33	1.31856e-32	55.5118	55.4104
Hmgn2	0	0	3	1.68623	0.632478	1.83589e+07	0.679827	9.94057e-125	3.13269e-123	85.5439	53.1581
Hmgn2	0	0	4	1.78264	0.793448	3.44095e+07	0.70046	2.41064e-279	2.84481e-277	85.791	50.5972
Hmgn2	0	0	5	0.345041	-0.825553	1.00147e+07	0.30072	7.53868e-188	6.43281e-186	20.4799	58.7925
Hmgn2	0	0	6	2.52586	1.65328	38839522	0.794471	0	0	80.5616	51.4547
Hmgn2	0	0	7	0.660679	-0.512252	20856643	0.402215	1.20172e-71	2.13632e-70	49.3123	56.4703
Hmgn2	0	0	8	0.805049	-0.296711	2233771	0.428722	3.53889e-05	0.000161153	38.61	55.6395
Hmgn2	0	0	9	0.394889	-0.82189	1.57827e+07	0.30745	2.08889e-269	8.27572e-267	26.3497	60.335
Cd52	0	0	1	3.19744	-0.240641	2.21063e+07	0.441023	3.94865e-24	3.06739e-23	96.5758	97.7903
Cd52	0	0	2	3.30875	-0.109131	2.06449e+07	0.455704	4.64465e-13	2.25583e-12	98.4252	97.505
Cd52	0	0	3	2.57762	-0.888818	6.91043e+06	0.255893	4.27117e-208	2.63223e-206	95.5088	97.7785
Cd52	0	0	4	3.63455	0.266866	2.80748e+07	0.571508	4.9231e-34	1.50695e-33	99.5705	97.3097
Cd52	0	0	5	3.57188	0.183758	19227812	0.577368	2.35346e-27	1.78204e-26	97.2656	97.6539
Cd52	0	0	6	4.245	0.973442	3.68543e+07	0.753863	0	0	98.6321	97.4599
Cd52	0	0	7	3.20916	-0.228556	22189307	0.427915	2.19699e-36	1.98786e-35	98.2221	97.5165
Cd52	0	0	8	2.8023	-0.609734	1927496	0.369939	5.82803e-13	6.88503e-12	89.1892	97.7283
Cd52	0	0	9	3.22462	-0.210009	2.3138e+07	0.450731	1.06735e-17	5.86143e-17	96.5025	97.8085
Stmn1	3.56221e-52	7.80123e-50	1	0.203812	-0.643032	1.94157e+07	0.387346	2.75136e-123	1.57324e-121	13.557	33.8758
Stmn1	3.56221e-52	7.80123e-50	2	0.274445	-0.550732	19083433	0.421236	1.60631e-55	3.86524e-54	20.748	32.4849
Stmn1	3.56221e-52	7.80123e-50	3	3.44334	2.88885	2.5574e+07	0.947003	0	0	98.6667	25.9353
Stmn1	3.56221e-52	7.80123e-50	4	1.02053	0.305963	29386211	0.598203	2.59077e-92	3.92079e-91	51.2527	27.8068
Stmn1	3.56221e-52	7.80123e-50	5	0.294819	-0.506226	13567817	0.407411	2.27656e-56	4.26585e-55	15.2902	32.5387
Stmn1	3.56221e-52	7.80123e-50	6	1.31987	0.65228	29036727	0.593953	2.94307e-84	2.36063e-83	43.3045	29.0829
Stmn1	3.56221e-52	7.80123e-50	7	0.197578	-0.654733	20420238	0.393799	1.65781e-113	5.39299e-112	15.733	33.6419
Stmn1	3.56221e-52	7.80123e-50	8	1.65979	0.914891	3249908	0.623746	6.11271e-17	9.30155e-16	49.4208	30.7849
Stmn1	3.56221e-52	7.80123e-50	9	0.394774	-0.422869	21339259	0.415692	1.56295e-71	5.33471e-70	16.7742	33.4289
Id3	2.62962e-07	3.33962e-05	1	0.0840465	0.0140862	2.49504e+07	0.497763	0.354408	0.422146	5.62544	6.18362
Id3	2.62962e-07	3.33962e-05	2	0.096919	0.0285375	2.36589e+07	0.522231	2.1241e-18	1.44202e-17	10.1181	5.53375
Id3	2.62962e-07	3.33962e-05	3	0.0209772	-0.0547936	1.28627e+07	0.476306	6.00534e-13	2.59615e-12	1.68421	6.43766
Id3	2.62962e-07	3.33962e-05	4	0.0743172	0.00275627	2.54468e+07	0.518011	1.559e-13	2.45584e-13	9.41303	5.57957
Id3	2.62962e-07	3.33962e-05	5	0.0735709	0.00178944	1.63243e+07	0.490181	0.000920505	0.00148807	4.18527	6.29036
Id3	2.62962e-07	3.33962e-05	6	0.00236401	-0.0805578	2.27672e+07	0.465709	1.15814e-44	5.8106e-44	0.179986	7.04057
Id3	2.62962e-07	3.33962e-05	7	0.088953	0.0199299	26618659	0.513334	1.96642e-08	5.71182e-08	8.41999	5.70854
Id3	2.62962e-07	3.33962e-05	8	0.0180956	-0.0545365	2.48509e+06	0.476958	0.00209934	0.00639779	1.5444	6.16394
Id3	2.62962e-07	3.33962e-05	9	0.11318	0.0482085	2.59593e+07	0.50569	0.0171147	0.0215302	6.92699	5.96638
C1qb	1.6287e-23	2.78508e-21	1	1.68111	0.988978	32588244	0.650139	6.31291e-206	8.54014e-204	54.0182	30.4728
C1qb	1.6287e-23	2.78508e-21	2	1.23736	0.464181	27395953	0.604721	1.15551e-91	5.80004e-90	53.189	31.0159
C1qb	1.6287e-23	2.78508e-21	3	0.0380694	-0.852599	8911202	0.329981	6.6458e-143	2.46561e-141	2.66667	36.1195
C1qb	1.6287e-23	2.78508e-21	4	1.05788	0.262887	28550307	0.581187	2.16614e-60	1.49341e-59	51.0737	31.0317
C1qb	1.6287e-23	2.78508e-21	5	0.0604425	-0.844906	11013307	0.330705	2.81056e-174	2.02451e-172	3.29241	36.7198
C1qb	1.6287e-23	2.78508e-21	6	0.0537524	-0.899992	1.56578e+07	0.320285	6.41889e-287	1.87875e-285	3.16775	38.6123
C1qb	1.6287e-23	2.78508e-21	7	1.13662	0.357951	3.03837e+07	0.585941	4.29032e-71	7.5424e-70	49.7484	31.0434
C1qb	1.6287e-23	2.78508e-21	8	0.0732837	-0.767514	1810844	0.347551	1.189e-23	2.60663e-22	4.2471	34.1602
C1qb	1.6287e-23	2.78508e-21	9	0.782417	-0.05684	24761972	0.482367	0.000273212	0.000428858	29.8812	34.4386
C1qc	1.76933e-24	3.06094e-22	1	0.946789	0.6017	3.05825e+07	0.610124	4.54477e-142	3.2951e-140	39.3781	21.1431
C1qc	1.76933e-24	3.06094e-22	2	0.664356	0.268184	2.66611e+07	0.5885	9.68855e-84	4.1657e-82	40.1575	21.3613
C1qc	1.76933e-24	3.06094e-22	3	0.0241057	-0.435989	1.02768e+07	0.380549	8.96769e-91	1.93915e-89	1.54386	25.3707
C1qc	1.76933e-24	3.06094e-22	4	0.592301	0.188552	28580950	0.581811	9.84224e-78	1.06725e-76	39.728	21.158
C1qc	1.76933e-24	3.06094e-22	5	0.0327017	-0.435174	12647871	0.379787	6.85383e-113	2.81591e-111	1.78571	25.8179
C1qc	1.76933e-24	3.06094e-22	6	0.0341974	-0.457824	18296654	0.374262	4.38119e-180	7.37489e-179	2.01584	27.1281
C1qc	1.76933e-24	3.06094e-22	7	0.490933	0.0718397	27838220	0.536853	5.74307e-18	2.84156e-17	30.9628	22.4605
C1qc	1.76933e-24	3.06094e-22	8	0.0405949	-0.394017	2048408	0.393146	2.04209e-15	2.85301e-14	2.7027	23.9747
C1qc	1.76933e-24	3.06094e-22	9	0.353004	-0.0895404	2.41409e+07	0.470268	4.10243e-12	1.45533e-11	18.0985	24.6515
C1qa	4.43936e-30	8.346e-28	1	0.874301	0.570191	29921424	0.596935	1.98884e-124	1.14908e-122	34.6261	17.9
C1qa	4.43936e-30	8.346e-28	2	0.542687	0.181059	25654549	0.566283	1.15056e-53	2.60472e-52	32.7165	18.4739
C1qa	4.43936e-30	8.346e-28	3	0.0164181	-0.395435	1.07159e+07	0.39681	1.02318e-76	1.91402e-75	1.12281	21.6875
C1qa	4.43936e-30	8.346e-28	4	0.592893	0.241859	28716899	0.584579	2.48732e-93	3.83219e-92	35.9341	17.7568
C1qa	4.43936e-30	8.346e-28	5	0.0333833	-0.384643	1.32699e+07	0.398466	3.16959e-91	1.01327e-89	1.72991	22.0351
C1qa	4.43936e-30	8.346e-28	6	0.0528824	-0.383617	1.95783e+07	0.400478	7.31531e-128	8.91744e-127	3.13175	22.9515
C1qa	4.43936e-30	8.346e-28	7	0.39936	0.0177595	2.70796e+07	0.522223	3.16202e-08	9.04728e-08	24.6897	19.4884
C1qa	4.43936e-30	8.346e-28	8	0.0095924	-0.379429	2.08966e+06	0.401063	5.85512e-15	7.91119e-14	0.772201	20.5001
C1qa	4.43936e-30	8.346e-28	9	0.294773	-0.104534	2.4047e+07	0.46844	5.41002e-15	2.416e-14	14.5331	21.2151
Pdpn	3.723e-09	5.13774e-07	1	0.115758	0.077169	26282350	0.524335	2.45437e-32	2.59052e-31	8.45563	3.67135
Pdpn	3.723e-09	5.13774e-07	2	0.0564515	0.00802325	23260159	0.51343	5.24716e-10	2.03591e-09	6.77165	3.99753
Pdpn	3.723e-09	5.13774e-07	3	0.00371728	-0.0491483	12932735	0.478898	4.88158e-14	2.23673e-13	0.421053	4.63828
Pdpn	3.723e-09	5.13774e-07	4	0.0393709	-0.0116557	24751263	0.503852	0.0635982	0.0675502	5.08232	4.22591
Pdpn	3.723e-09	5.13774e-07	5	0.00260244	-0.0513413	15889543	0.477127	1.19082e-19	6.44692e-19	0.167411	4.74602
Pdpn	3.723e-09	5.13774e-07	6	0.0139015	-0.0411351	23493452	0.480564	9.82338e-21	2.86464e-20	0.971922	4.87555
Pdpn	3.723e-09	5.13774e-07	7	0.116705	0.0788059	27393814	0.528282	1.6853e-44	1.82035e-43	9.12445	3.524
Pdpn	3.723e-09	5.13774e-07	8	0	-0.0500648	2490544	0.478004	0.000560455	0.00196682	0	4.39926
Pdpn	3.723e-09	5.13774e-07	9	0.0088241	-0.0474645	24579468	0.478812	1.78164e-25	1.55375e-24	0.713073	4.95669
Tnfrsf9	0.065623	1	1	0.172547	0.111202	26499746	0.528673	8.27411e-33	8.85099e-32	10.7966	5.26436
Tnfrsf9	0.065623	1	2	0.08151	0.00519281	23264236	0.51352	8.89242e-08	2.82971e-07	8.54331	5.68513
Tnfrsf9	0.065623	1	3	0.00211965	-0.0804727	12646246	0.46829	3.51908e-22	2.21424e-21	0.140351	6.48515
Tnfrsf9	0.065623	1	4	0.0517906	-0.0291744	24593391	0.500638	0.792743	0.798655	6.29921	6.00046
Tnfrsf9	0.065623	1	5	0.00189092	-0.0823127	15569241	0.467509	3.09774e-28	2.42678e-27	0.111607	6.61322
Tnfrsf9	0.065623	1	6	0.00200009	-0.0867982	22784384	0.46606	3.32419e-44	1.64916e-43	0.179986	6.9667
Tnfrsf9	0.065623	1	7	0.155321	0.091784	27928434	0.538592	5.85818e-60	8.50586e-59	12.6468	4.90946
Tnfrsf9	0.065623	1	8	0.5101	0.438712	3130068	0.600746	1.28456e-41	5.5231e-40	25.0965	5.79609
Tnfrsf9	0.065623	1	9	0.0392421	-0.0440957	24657582	0.480334	1.22364e-16	6.18964e-16	2.64856	6.61465
Tnfrsf4	0.239103	1	1	0.0507826	0.00675739	25089670	0.500541	0.785583	0.822663	4.12299	4.04819
Tnfrsf4	0.239103	1	2	0.0501206	0.00587902	23154560	0.511099	1.14054e-07	3.59843e-07	6.06299	3.77327
Tnfrsf4	0.239103	1	3	0.00342115	-0.0446778	12954129	0.479691	6.81748e-14	3.10326e-13	0.280702	4.34278
Tnfrsf4	0.239103	1	4	0.0240044	-0.0243024	24485536	0.498442	0.438391	0.448168	3.86543	4.08941
Tnfrsf4	0.239103	1	5	0.00369994	-0.0452544	15952044	0.479004	7.94962e-18	3.90372e-17	0.223214	4.42854
Tnfrsf4	0.239103	1	6	0.00356546	-0.0479457	23386914	0.478385	7.56542e-27	2.58305e-26	0.323974	4.64826
Tnfrsf4	0.239103	1	7	0.100575	0.0651293	27537411	0.531052	9.99312e-57	1.35684e-55	9.35928	3.15033
Tnfrsf4	0.239103	1	8	0.436178	0.39624	3052658	0.585889	5.08175e-44	2.38864e-42	20.4633	3.84749
Tnfrsf4	0.239103	1	9	0.0483832	0.00398473	25460406	0.495973	0.040545	0.0487129	3.32767	4.1822
Isg15	0.00512816	0.435893	1	0.608336	-0.62903	18200998	0.363112	2.05547e-134	1.3819e-132	36.5129	57.9651
Isg15	0.00512816	0.435893	2	1.72537	0.658437	2.95283e+07	0.65179	3.78108e-149	4.55908e-147	78.4252	51.6091
Isg15	0.00512816	0.435893	3	0.225443	-0.993017	7.30415e+06	0.270472	1.51379e-202	8.83816e-201	17.1228	57.7964
Isg15	0.00512816	0.435893	4	1.23519	0.0998704	2.68952e+07	0.547496	2.35128e-17	4.1806e-17	72.5841	52.1499
Isg15	0.00512816	0.435893	5	0.543965	-0.66339	11546395	0.346712	2.59499e-112	1.05059e-110	28.683	57.4849
Isg15	0.00512816	0.435893	6	0.574812	-0.664843	16646923	0.340517	2.75846e-177	4.5603e-176	27.7898	59.2397
Isg15	0.00512816	0.435893	7	1.83716	0.806072	3.57851e+07	0.690106	3.97093e-266	4.788e-264	83.1936	50.1121
Isg15	0.00512816	0.435893	8	0.368311	-0.790753	1639926	0.314747	5.0073e-27	1.26817e-25	20.0772	55.4009
Isg15	0.00512816	0.435893	9	1.82439	0.789487	33526283	0.653097	1.28883e-171	1.88118e-169	70.2886	52.3607
Steap4	1.93645e-53	4.27957e-51	1	0.00712667	-0.057356	23877208	0.476353	2.19366e-28	2.0228e-27	0.663871	5.38997
Steap4	1.93645e-53	4.27957e-51	2	0.168425	0.127948	25018988	0.552254	3.36481e-119	2.70477e-117	13.8583	3.42566
Steap4	1.93645e-53	4.27957e-51	3	0.00802093	-0.0520453	12928346	0.478736	3.02592e-13	1.33519e-12	0.77193	5.02348
Steap4	1.93645e-53	4.27957e-51	4	0.091257	0.0403655	26288486	0.535144	1.97887e-59	1.32318e-58	10.952	3.73678
Steap4	1.93645e-53	4.27957e-51	5	0.00808249	-0.0530056	15881787	0.476894	1.3623e-18	6.99952e-18	0.502232	5.13345
Steap4	1.93645e-53	4.27957e-51	6	0.121647	0.0755166	25084316	0.513106	1.46776e-09	2.85196e-09	6.83945	4.39254
Steap4	1.93645e-53	4.27957e-51	7	0.0150764	-0.0484362	24986212	0.481852	6.40574e-18	3.16521e-17	1.64374	5.25438
Steap4	1.93645e-53	4.27957e-51	8	0	-0.0571529	2480443	0.476065	0.000311084	0.00116622	0	4.787
Steap4	1.93645e-53	4.27957e-51	9	0.0128302	-0.0509619	24527542	0.4778	8.83725e-26	7.83626e-25	0.916808	5.36974
Il6	3.99066e-10	5.66673e-08	1	0.27539	0.0978552	25651830	0.511757	0.000654276	0.00132492	14.8148	13.2066
Il6	3.99066e-10	5.66673e-08	2	0.234408	0.0492699	24338574	0.537235	1.05013e-24	9.55624e-24	20.5512	12.4187
Il6	3.99066e-10	5.66673e-08	3	0.0950327	-0.103484	12561306	0.465144	1.2029e-13	5.4155e-13	6.94737	13.9201
Il6	3.99066e-10	5.66673e-08	4	0.173108	-0.0210594	25471166	0.518506	1.09066e-07	1.43213e-07	17.466	12.7915
Il6	3.99066e-10	5.66673e-08	5	0.125671	-0.0719358	15486430	0.465023	1.40066e-16	6.38089e-16	6.69643	14.082
Il6	3.99066e-10	5.66673e-08	6	0.00387149	-0.216992	20723581	0.423906	3.24311e-105	3.2646e-104	0.287977	15.5074
Il6	3.99066e-10	5.66673e-08	7	0.366999	0.205832	29418338	0.567325	1.0937e-87	2.5276e-86	24.7903	11.4861
Il6	3.99066e-10	5.66673e-08	8	0.106426	-0.0859468	2372423	0.455333	2.98469e-05	0.000138667	4.2471	13.5507
Il6	3.99066e-10	5.66673e-08	9	0.182453	-0.0103181	25049680	0.487972	0.000417655	0.000640631	11.0696	13.8317
Fbxl5	3.57523e-238	1.10475e-235	1	1.17703	-0.0662186	24184214	0.482477	0.00195933	0.00371662	58.7701	62.5899
Fbxl5	3.57523e-238	1.10475e-235	2	2.00123	0.876558	3.22995e+07	0.71296	2.66148e-280	1.55388e-277	88.1496	58.3371
Fbxl5	3.57523e-238	1.10475e-235	3	0.393264	-0.903896	7469007	0.276577	1.23326e-184	6.39276e-183	31.2281	64.3713
Fbxl5	3.57523e-238	1.10475e-235	4	1.44191	0.241011	28030504	0.570606	4.79732e-35	1.51485e-34	84.3951	58.503
Fbxl5	3.57523e-238	1.10475e-235	5	0.586399	-0.709988	10778303	0.323648	2.49617e-142	1.39146e-140	32.9799	64.8569
Fbxl5	3.57523e-238	1.10475e-235	6	1.13227	-0.11773	22888895	0.468198	2.85975e-08	5.23054e-08	55.1836	63.1379
Fbxl5	3.57523e-238	1.10475e-235	7	1.74049	0.593349	3.33972e+07	0.644056	8.445e-148	3.76227e-146	78.6649	59.2067
Fbxl5	3.57523e-238	1.10475e-235	8	0.157496	-1.09031	1179808	0.226438	9.18974e-55	6.03206e-53	9.65251	62.728
Fbxl5	3.57523e-238	1.10475e-235	9	0.908843	-0.38003	20845882	0.406081	2.65623e-63	7.59422e-62	48.4211	64.3566
Pf4	0.00812682	0.658273	1	0.0638693	0.0558434	2.61017e+07	0.520731	1.24361e-66	2.91657e-65	4.99651	0.862167
Pf4	0.00812682	0.658273	2	0.0160899	0.000251652	2.27355e+07	0.50185	0.14344	0.189359	1.77165	1.39605
Pf4	0.00812682	0.658273	3	0	-0.0170629	1.32931e+07	0.492243	2.18185e-06	6.0267e-06	0	1.55137
Pf4	0.00812682	0.658273	4	0.0162802	0.000475828	24719951	0.503214	0.00812714	0.00894655	2.00429	1.35366
Pf4	0.00812682	0.658273	5	0.00223751	-0.0149466	1.64186e+07	0.493012	2.16191e-06	4.70421e-06	0.167411	1.56586
Pf4	0.00812682	0.658273	6	0.00174215	-0.0163576	2.4066e+07	0.492276	2.2244e-10	4.48642e-10	0.107991	1.6536
Pf4	0.00812682	0.658273	7	0.0106058	-0.00616588	2.5835e+07	0.49822	0.13213	0.173355	1.14056	1.49468
Pf4	0.00812682	0.658273	8	0	-0.0160739	2.56708e+06	0.492693	0.0500432	0.0971354	0	1.46145
Pf4	0.00812682	0.658273	9	0.00466726	-0.013095	2.53364e+07	0.493558	5.86818e-08	1.37101e-07	0.339559	1.62928
Cxcl3	1.07896e-11	1.57529e-09	1	0.0792932	0.00514897	24798992	0.494742	0.0146393	0.024012	3.84347	4.94462
Cxcl3	1.07896e-11	1.57529e-09	2	0.18429	0.125006	24564979	0.542232	1.47334e-77	5.63579e-76	12.2047	3.73402
Cxcl3	1.07896e-11	1.57529e-09	3	0	-0.080497	1.28072e+07	0.474249	1.69607e-18	9.30029e-18	0	5.15012
Cxcl3	1.07896e-11	1.57529e-09	4	0.0788071	0.00456571	2.52401e+07	0.513802	2.23445e-10	3.19911e-10	7.26557	4.39654
Cxcl3	1.07896e-11	1.57529e-09	5	0.00901147	-0.0722063	1.58497e+07	0.475931	8.2971e-20	4.52267e-19	0.390625	5.21416
Cxcl3	1.07896e-11	1.57529e-09	6	0.0448953	-0.0347035	23748302	0.485777	6.94837e-11	1.43428e-10	2.30382	5.18241
Cxcl3	1.07896e-11	1.57529e-09	7	0.123005	0.0563874	26767631	0.516207	1.95511e-14	8.11677e-14	7.5478	4.31733
Cxcl3	1.07896e-11	1.57529e-09	8	0.00760575	-0.0681277	2.49888e+06	0.479603	0.00226304	0.00682728	0.772201	4.84168
Cxcl3	1.07896e-11	1.57529e-09	9	0.0342143	-0.0475216	24797577	0.483061	1.72899e-15	8.02161e-15	1.86757	5.28369
Cxcl1	5.40948e-06	0.000659957	1	0.116084	0.0737013	25620171	0.511125	1.69717e-09	6.14247e-09	5.31097	3.1746
Cxcl1	5.40948e-06	0.000659957	2	0.0843047	0.0360663	2.35041e+07	0.518815	3.43738e-22	2.79552e-21	6.81102	2.99955
Cxcl1	5.40948e-06	0.000659957	3	0.000588334	-0.0560671	13008165	0.481692	3.40755e-13	1.4994e-12	0.0701754	3.73067
Cxcl1	5.40948e-06	0.000659957	4	0.0615638	0.0102326	2.51956e+07	0.512898	4.69843e-12	7.09015e-12	5.76235	3.11114
Cxcl1	5.40948e-06	0.000659957	5	0.00292694	-0.0546102	1.60478e+07	0.481879	1.25699e-15	5.41504e-15	0.167411	3.79359
Cxcl1	5.40948e-06	0.000659957	6	0.0127084	-0.0463443	23645731	0.483679	2.58189e-18	7.01295e-18	0.647948	3.9209
Cxcl1	5.40948e-06	0.000659957	7	0.0747735	0.025816	2.63802e+07	0.508735	1.50031e-06	3.72325e-06	4.96478	3.21932
Cxcl1	5.40948e-06	0.000659957	8	0	-0.0534133	2.51347e+06	0.482403	0.00212431	0.00646341	0	3.51941
Cxcl1	5.40948e-06	0.000659957	9	0.0311895	-0.0251849	2.5158e+07	0.490083	5.48217e-08	1.28543e-07	1.7657	3.76341
Cxcl2	0	0	1	2.97429	0.532547	2.85578e+07	0.569731	1.90891e-34	2.1498e-33	74.7729	63.7147
Cxcl2	0	0	2	4.36408	2.11064	3.48429e+07	0.769101	0	0	95.8661	60.9105
Cxcl2	0	0	3	0.336315	-2.34417	5430539	0.201093	0	0	18.2456	68.8038
Cxcl2	0	0	4	3.24989	0.849884	29961683	0.609918	2.52967e-81	3.00124e-80	90.0143	61.3355
Cxcl2	0	0	5	0.725552	-1.9637	8192281	0.245996	3.6763e-289	9.06248e-287	26.8973	68.9679
Cxcl2	0	0	6	1.97616	-0.625686	20491322	0.419155	1.27725e-44	6.40408e-44	53.3477	67.1497
Cxcl2	0	0	7	3.46095	1.10624	3.33532e+07	0.643208	3.57933e-144	1.56939e-142	83.8645	62.0811
Cxcl2	0	0	8	0.228134	-2.31788	1051877	0.201884	7.401e-64	6.21964e-62	11.9691	65.9542
Cxcl2	0	0	9	1.6823	-0.975193	1.91917e+07	0.373857	3.37055e-111	2.29384e-109	49.3718	67.9536
Areg	0.0264504	1	1	0.0459647	0.0162373	25120672	0.50116	0.439154	0.507745	2.44584	2.2325
Areg	0.0264504	1	2	0.0370514	0.00576163	22898008	0.505436	0.000566253	0.00114961	3.22835	2.12492
Areg	0.0264504	1	3	0.0144253	-0.0189048	13357006	0.494609	0.00830883	0.0145723	1.26316	2.33761
Areg	0.0264504	1	4	0.0309036	-0.00127998	24827633	0.505406	0.000357232	0.00041569	3.22119	2.11011
Areg	0.0264504	1	5	0.0195945	-0.0136105	16443111	0.49375	0.000678417	0.00111492	1.11607	2.37301
Areg	0.0264504	1	6	0.00156574	-0.0352479	23843897	0.487732	6.43439e-16	1.60253e-15	0.143988	2.59689
Areg	0.0264504	1	7	0.052766	0.0243152	26331705	0.5078	1.21312e-07	3.30886e-07	3.5894	2.03507
Areg	0.0264504	1	8	0.123801	0.0929745	2700086	0.518221	8.91994e-05	0.000377524	5.79151	2.21703
Areg	0.0264504	1	9	0.0308356	-0.00137052	25551210	0.497742	0.127392	0.143657	1.86757	2.32918
Cxcl9	1.6343e-05	0.00187944	1	1.09694	0.0420378	2.56866e+07	0.51245	0.0148271	0.0242986	41.4046	38.3636
Cxcl9	1.6343e-05	0.00187944	2	1.6277	0.64763	2.84958e+07	0.628999	2.68642e-127	2.44266e-125	62.5591	35.4059
Cxcl9	1.6343e-05	0.00187944	3	0.0417033	-1.09573	8.18736e+06	0.303177	7.26961e-176	3.56822e-174	2.80702	41.4965
Cxcl9	1.6343e-05	0.00187944	4	1.09513	0.0397776	26723629	0.544002	1.52464e-17	2.72831e-17	51.5032	36.7706
Cxcl9	1.6343e-05	0.00187944	5	0.0349439	-1.12478	9.85683e+06	0.295978	2.3732e-232	3.09716e-230	1.84152	42.3536
Cxcl9	1.6343e-05	0.00187944	6	0.0556175	-1.16387	1.41653e+07	0.289755	0	0	2.84377	44.4653
Cxcl9	1.6343e-05	0.00187944	7	2.49091	1.67519	3.9777e+07	0.767089	0	0	79.0003	31.9
Cxcl9	1.6343e-05	0.00187944	8	0.0634386	-1.01021	1658488	0.318309	1.99289e-30	5.78721e-29	3.4749	39.2454
Cxcl9	1.6343e-05	0.00187944	9	1.20984	0.174215	26522260	0.516658	0.000969728	0.00141934	39.8981	38.6036
Cxcl10	3.78984e-05	0.00413093	1	0.646774	-0.82751	1.9436e+07	0.387751	1.03972e-100	4.20934e-99	27.5681	46.0831
Cxcl10	3.78984e-05	0.00413093	2	2.32608	1.10588	30199396	0.666603	1.5745e-198	3.63874e-196	70.315	39.6614
Cxcl10	3.78984e-05	0.00413093	3	0.153417	-1.29522	8194854	0.303455	4.69782e-165	2.09289e-163	9.19298	46.0609
Cxcl10	3.78984e-05	0.00413093	4	1.56797	0.243277	28146160	0.57296	9.04098e-43	3.62981e-42	61.2026	40.6666
Cxcl10	3.78984e-05	0.00413093	5	0.248779	-1.21624	1.03365e+07	0.310383	3.83864e-189	3.32672e-187	9.87723	46.723
Cxcl10	3.78984e-05	0.00413093	6	0.320221	-1.20166	15318346	0.31334	3.59406e-268	9.42527e-267	12.383	48.3919
Cxcl10	3.78984e-05	0.00413093	7	2.7052	1.57801	3.78901e+07	0.7307	0	0	78.2959	37.5165
Cxcl10	3.78984e-05	0.00413093	8	0.275085	-1.09691	1741263	0.334196	3.46471e-24	7.76446e-23	12.7413	43.8783
Cxcl10	3.78984e-05	0.00413093	9	1.9837	0.731356	2.98107e+07	0.580716	3.30718e-54	7.66855e-53	52.8353	41.9024
Plac8	0	0	1	3.35104	-1.17442	16189561	0.322983	3.14713e-203	4.20616e-201	83.4032	94.6329
Plac8	0	0	2	4.74694	0.441474	2.5497e+07	0.562804	1.06704e-24	9.69425e-24	96.4173	92.5768
Plac8	0	0	3	4.73681	0.404603	1.40322e+07	0.519611	0.0133787	0.022541	100	92.5334
Plac8	0	0	4	4.49314	0.153723	22916529	0.466503	1.20962e-08	1.63738e-08	99.4989	92.0316
Plac8	0	0	5	5.23554	0.959413	21708419	0.651855	2.16777e-100	7.70739e-99	99.721	92.4128
Plac8	0	0	6	2.07055	-2.65144	5.61775e+06	0.114912	0	0	75.522	95.8234
Plac8	0	0	7	5.2222	1.00937	34412480	0.663635	6.74771e-180	3.98151e-178	99.1614	92.0092
Plac8	0	0	8	1.99538	-2.39557	960182	0.184285	1.67232e-68	1.54592e-66	61.0039	93.4682
Plac8	0	0	9	5.66371	1.52338	39739256	0.774127	0	0	99.1851	92.02
Spp1	4.4905e-26	7.94819e-24	1	0.553107	0.276288	26547509	0.529625	2.07971e-14	1.03361e-13	21.5933	17.1006
Spp1	4.4905e-26	7.94819e-24	2	0.404356	0.101366	24391531	0.538404	4.41353e-21	3.40942e-20	24.7638	16.7302
Spp1	4.4905e-26	7.94819e-24	3	0.183367	-0.142205	12884472	0.477111	1.45253e-05	3.70582e-05	13.8947	18.0202
Spp1	4.4905e-26	7.94819e-24	4	0.428258	0.130531	28057515	0.571156	7.52868e-74	7.45675e-73	31.2455	15.5841
Spp1	4.4905e-26	7.94819e-24	5	0.0612217	-0.278936	14051013	0.42192	1.2737e-60	2.60685e-59	3.40402	19.1132
Spp1	4.4905e-26	7.94819e-24	6	0.213957	-0.117719	23067090	0.471843	7.15548e-13	1.59871e-12	12.815	18.5078
Spp1	4.4905e-26	7.94819e-24	7	0.34534	0.0348055	26260178	0.50642	0.0919287	0.124925	18.7186	17.5625
Spp1	4.4905e-26	7.94819e-24	8	0.219614	-0.0972483	2415331	0.463568	0.00243494	0.00728445	10.0386	17.8307
Spp1	4.4905e-26	7.94819e-24	9	0.194525	-0.141562	23398689	0.45581	8.18748e-31	9.18339e-30	9.98302	19.0408
Rplp0	0	0	1	2.77042	-0.155747	23251723	0.463874	5.37704e-10	2.01853e-09	91.8588	93.5994
Rplp0	0	0	2	2.5026	-0.458893	1.69765e+07	0.37473	4.47538e-93	2.30909e-91	91.2598	93.6533
Rplp0	0	0	3	3.38768	0.519742	17320443	0.641375	4.04765e-71	6.96133e-70	98.9474	92.9344
Rplp0	0	0	4	2.92108	0.0194648	2.39532e+07	0.487606	0.0350075	0.0375824	97.6378	92.6743
Rplp0	0	0	5	3.95163	1.14834	2.61569e+07	0.785432	0	0	97.4888	92.9563
Rplp0	0	0	6	2.35794	-0.632595	17864349	0.365419	1.90887e-115	2.0924e-114	83.1174	94.971
Rplp0	0	0	7	2.6836	-0.258509	2.19573e+07	0.423441	7.85046e-41	7.88101e-40	94.901	93.09
Rplp0	0	0	8	3.47675	0.579835	3.42608e+06	0.657559	2.57252e-18	4.24026e-17	97.2973	93.3042
Rplp0	0	0	9	3.18211	0.324761	3.01668e+07	0.587654	1.84436e-52	4.0919e-51	95.0764	93.0641
Aldh2	0	0	1	0.193737	-0.668884	17011171	0.339375	7.70476e-210	1.05517e-207	16.8414	45.2038
Aldh2	0	0	2	0.300102	-0.535295	17720284	0.391147	2.89963e-88	1.36295e-86	28.3858	43.0478
Aldh2	0	0	3	0.66094	-0.11583	13528054	0.500943	0.894023	0.917089	46.5263	40.8211
Aldh2	0	0	4	1.28091	0.593639	33703686	0.686093	2.32859e-275	2.58311e-273	76.1274	35.6728
Aldh2	0	0	5	1.06296	0.322672	19581965	0.588002	2.36503e-43	3.19553e-42	54.2411	39.9645
Aldh2	0	0	6	2.29613	1.76859	41190140	0.842554	0	0	82.5774	34.6914
Aldh2	0	0	7	0.146252	-0.729082	16750755	0.323034	5.95666e-263	6.74257e-261	14.3241	45.8293
Aldh2	0	0	8	0.0685005	-0.709184	1627957	0.31245	2.65246e-31	8.03928e-30	4.6332	41.6911
Aldh2	0	0	9	0.369365	-0.466768	19959316	0.388811	5.30857e-104	3.27155e-102	23.8031	44.1627
Hcar2	3.53122e-302	1.13705e-299	1	0.596201	-0.11772	23432550	0.467482	3.24949e-10	1.23829e-09	34.4514	41.5439
Hcar2	3.53122e-302	1.13705e-299	2	1.42368	0.829729	31974789	0.705792	0	0	72.7559	35.961
Hcar2	3.53122e-302	1.13705e-299	3	0.193656	-0.541608	9.5323e+06	0.352981	1.20122e-96	2.74744e-95	15.1579	42.4569
Hcar2	3.53122e-302	1.13705e-299	4	0.944497	0.286379	30555374	0.622004	1.41634e-120	3.56268e-119	67.7165	36.2302
Hcar2	3.53122e-302	1.13705e-299	5	0.204367	-0.54056	11522487	0.345994	4.35004e-130	2.20342e-128	12.5	43.2523
Hcar2	3.53122e-302	1.13705e-299	6	0.810936	0.131474	24996349	0.511306	0.0308868	0.0373558	38.3729	40.891
Hcar2	3.53122e-302	1.13705e-299	7	0.883067	0.217501	2.94773e+07	0.568463	2.63671e-41	2.6687e-40	52.5998	38.4823
Hcar2	3.53122e-302	1.13705e-299	8	0.0889261	-0.616294	1.66632e+06	0.319813	2.88815e-29	8.0701e-28	4.6332	41.0101
Hcar2	3.53122e-302	1.13705e-299	9	0.237051	-0.53811	1.79158e+07	0.349003	8.6966e-192	1.50737e-189	15.2801	44.8167
Ncf1	0	0	1	0.51859	-0.357479	20359245	0.406169	3.04187e-67	7.31961e-66	34.2767	51.1819
Ncf1	0	0	2	0.77709	-0.0557126	2.29023e+07	0.50553	0.331663	0.397186	57.0472	47.634
Ncf1	0	0	3	0.374706	-0.485076	10104142	0.374156	3.19464e-65	5.06984e-64	31.5789	50.1029
Ncf1	0	0	4	1.3011	0.550762	3.3297e+07	0.677814	9.86867e-232	7.93284e-230	80.5297	43.7664
Ncf1	0	0	5	0.538432	-0.315142	13794069	0.414205	3.83798e-38	4.38463e-37	32.9241	50.339
Ncf1	0	0	6	1.98577	1.34301	39175220	0.801338	0	0	80.0576	43.8743
Ncf1	0	0	7	0.493331	-0.389513	21122869	0.407349	8.27203e-68	1.38613e-66	39.5505	50.3938
Ncf1	0	0	8	0.0605955	-0.775115	1416782	0.271919	5.44179e-42	2.35804e-40	3.861	49.3861
Ncf1	0	0	9	0.418607	-0.476057	18901723	0.368208	6.66464e-134	6.01063e-132	27.5722	52.3952
Ccl24	0.385485	1	1	0.0141516	0.00127572	2.49948e+07	0.49865	0.200886	0.256436	0.873515	1.14765
Ccl24	0.385485	1	2	0.0197758	0.00767779	22853072	0.504445	6.28332e-05	0.000145271	1.88976	0.997982
Ccl24	0.385485	1	3	0.00848744	-0.00491109	13433539	0.497443	0.0754887	0.108724	0.631579	1.14506
Ccl24	0.385485	1	4	0.0155192	0.00285565	2.48046e+07	0.504938	3.65577e-06	4.55913e-06	1.9685	0.972586
Ccl24	0.385485	1	5	0.00817951	-0.00534571	16530583	0.496376	0.00514931	0.00758483	0.446429	1.17305
Ccl24	0.385485	1	6	0	-0.0151159	24129708	0.493579	1.90076e-09	3.67529e-09	0	1.28424
Ccl24	0.385485	1	7	0.0249167	0.0138943	2.62022e+07	0.505302	3.25756e-07	8.55091e-07	2.01275	0.954297
Ccl24	0.385485	1	8	0	-0.0132232	2.57588e+06	0.494383	0.0863067	0.151738	0	1.12343
Ccl24	0.385485	1	9	0.0104885	-0.00300025	25548864	0.497696	0.0272097	0.0333559	0.713073	1.17607
Serpine1	0.00559975	0.470379	1	0.113601	0.0343605	25417042	0.507072	0.00635479	0.0110926	8.21104	6.92018
Serpine1	0.00559975	0.470379	2	0.144513	0.0690546	24475006	0.540246	2.53407e-49	5.18643e-48	14.2913	6.0776
Serpine1	0.00559975	0.470379	3	0.00107588	-0.089231	12491454	0.462558	2.85264e-26	2.05083e-25	0.140351	7.62493
Serpine1	0.00559975	0.470379	4	0.0687239	-0.0177807	24954771	0.507994	0.00226072	0.00254756	8.69721	6.84791
Serpine1	0.00559975	0.470379	5	0.00210667	-0.089863	15376128	0.461711	2.13192e-33	2.06364e-32	0.111607	7.77551
Serpine1	0.00559975	0.470379	6	0.0010689	-0.0960995	22454382	0.45931	3.19911e-54	1.86189e-53	0.0719942	8.21116
Serpine1	0.00559975	0.470379	7	0.226245	0.166544	28969006	0.558659	2.88867e-117	9.6518e-116	16.9742	5.4096
Serpine1	0.00559975	0.470379	8	0	-0.0851488	2417765	0.464035	7.67779e-06	3.96078e-05	0	7.19292
Serpine1	0.00559975	0.470379	9	0.0495827	-0.0403099	24517774	0.47761	2.27615e-18	1.30905e-17	3.19185	7.76203
Gm20186	0.000963154	0.0924628	1	0.0477388	0.0154039	2.54324e+07	0.507379	7.2259e-05	0.000165922	4.78686	3.31735
Gm20186	0.000963154	0.0924628	2	0.065446	0.0353547	2.326e+07	0.513427	6.60684e-12	2.94573e-11	5.86614	3.19018
Gm20186	0.000963154	0.0924628	3	0.00733429	-0.0292068	13103393	0.485218	5.34732e-09	1.82573e-08	0.77193	3.73067
Gm20186	0.000963154	0.0924628	4	0.0347526	0.000294452	2.51976e+07	0.512938	5.61219e-12	8.45411e-12	5.83393	3.15664
Gm20186	0.000963154	0.0924628	5	0.0219037	-0.0138093	16297975	0.489392	3.30358e-06	7.05556e-06	1.5625	3.71287
Gm20186	0.000963154	0.0924628	6	0.0244332	-0.0116542	23942782	0.489755	5.27004e-08	9.49651e-08	1.72786	3.80725
Gm20186	0.000963154	0.0924628	7	0.0364225	0.0022537	2.60394e+07	0.502163	0.236667	0.292616	3.89131	3.46076
Gm20186	0.000963154	0.0924628	8	0.0254484	-0.00916662	2.57375e+06	0.493973	0.29596	0.398288	2.3166	3.5393
Gm20186	0.000963154	0.0924628	9	0.0238494	-0.0124483	2.5226e+07	0.491406	2.90149e-06	5.6467e-06	2.03735	3.77488
Hilpda	3.41454e-32	6.55592e-30	1	0.895626	0.410981	28802669	0.574616	2.72469e-57	5.41667e-56	39.5877	27.5551
Hilpda	3.41454e-32	6.55592e-30	2	0.824721	0.322559	27147808	0.599244	1.73007e-90	8.41742e-89	47.4016	26.6596
Hilpda	3.41454e-32	6.55592e-30	3	0.0576721	-0.521145	9896789	0.366477	1.74671e-97	4.01996e-96	5.12281	31.059
Hilpda	3.41454e-32	6.55592e-30	4	0.468194	-0.0859648	25563055	0.520377	1.61168e-05	1.96552e-05	36.6858	28.0628
Hilpda	3.41454e-32	6.55592e-30	5	0.0839033	-0.502676	12238569	0.367497	5.70679e-118	2.49234e-116	5.24554	31.5594
Hilpda	3.41454e-32	6.55592e-30	6	0.16213	-0.440266	1.87881e+07	0.384315	9.08098e-132	1.14863e-130	9.35925	32.3844
Hilpda	3.41454e-32	6.55592e-30	7	1.16925	0.734309	34628573	0.667803	1.62198e-291	2.27755e-289	55.1828	24.8002
Hilpda	3.41454e-32	6.55592e-30	8	0.615028	0.0735924	2663029	0.511108	0.443863	0.548915	29.7297	29.239
Hilpda	3.41454e-32	6.55592e-30	9	0.257176	-0.33338	2.13447e+07	0.415798	3.71457e-74	1.35545e-72	15.2122	31.6161
Clec5a	4.54671e-160	1.28217e-157	1	1.06772	-0.0788361	24189088	0.482575	0.00196401	0.00372487	57.2327	60.2889
Clec5a	4.54671e-160	1.28217e-157	2	1.42299	0.328454	26661396	0.588507	1.60495e-50	3.36553e-49	74.3701	57.7932
Clec5a	4.54671e-160	1.28217e-157	3	0.71503	-0.452063	10503221	0.388934	1.56162e-47	1.80448e-46	48.4211	60.7198
Clec5a	4.54671e-160	1.28217e-157	4	1.21601	0.0933308	26589045	0.541263	3.96418e-13	6.17709e-13	79.0623	56.8081
Clec5a	4.54671e-160	1.28217e-157	5	0.300682	-0.915293	8699306	0.261221	5.79568e-262	1.12792e-259	17.5223	63.9421
Clec5a	4.54671e-160	1.28217e-157	6	1.06678	-0.0795413	23526879	0.481248	0.00100206	0.00136057	56.1555	60.4444
Clec5a	4.54671e-160	1.28217e-157	7	1.96099	0.966977	37718158	0.727385	0	0	84.1999	55.6884
Clec5a	4.54671e-160	1.28217e-157	8	0.0527322	-1.09669	1100320	0.211182	1.8196e-61	1.45215e-59	3.0888	60.5905
Clec5a	4.54671e-160	1.28217e-157	9	0.912787	-0.260316	22085915	0.430237	4.3954e-36	6.02697e-35	46.8251	62.0618
Trbc1	0.752955	1	1	0.140872	0.0131047	24916457	0.497086	0.284306	0.348063	7.26765	7.99931
Trbc1	0.752955	1	2	0.161478	0.0364084	23752385	0.524295	2.13864e-17	1.35798e-16	12.3622	7.2606
Trbc1	0.752955	1	3	0.0113722	-0.127126	12467990	0.461689	5.07831e-25	3.51427e-24	0.77193	8.43227
Trbc1	0.752955	1	4	0.0966019	-0.0382511	24683606	0.502474	0.368138	0.37781	8.55404	7.79206
Trbc1	0.752955	1	5	0.00474782	-0.1369	15270458	0.458538	2.12012e-35	2.19594e-34	0.334821	8.6257
Trbc1	0.752955	1	6	0.00828666	-0.140473	22333235	0.456832	2.70333e-55	1.59766e-54	0.431965	9.07489
Trbc1	0.752955	1	7	0.281464	0.17788	28890854	0.557152	3.35379e-101	9.37118e-100	17.6786	6.22018
Trbc1	0.752955	1	8	1.40846	1.29532	3805464	0.730373	5.83942e-164	4.62691e-161	50.9653	7.34205
Trbc1	0.752955	1	9	0.103934	-0.0300116	24952879	0.486086	2.29943e-07	5.01524e-07	5.43294	8.31278
Trbc2	0.737651	1	1	0.270131	0.0552503	25276598	0.504271	0.207189	0.263693	13.2075	12.8069
Trbc2	0.737651	1	2	0.303218	0.0920516	24706948	0.545366	3.62517e-37	4.98933e-36	21.378	11.6506
Trbc2	0.737651	1	3	0.0142824	-0.224026	11783140	0.436329	2.43748e-43	2.6431e-42	1.05263	13.7513
Trbc2	0.737651	1	4	0.170304	-0.0606542	24736414	0.503549	0.299364	0.308628	14.1374	12.6607
Trbc2	0.737651	1	5	0.00730435	-0.236101	14375377	0.43166	8.07318e-61	1.66461e-59	0.390625	14.0659
Trbc2	0.737651	1	6	0.00453943	-0.252531	20883991	0.427187	4.21939e-100	4.02802e-99	0.287977	14.8483
Trbc2	0.737651	1	7	0.467808	0.287181	30407639	0.586403	1.55625e-148	6.9611e-147	27.6082	10.3363
Trbc2	0.737651	1	8	1.8443	1.64253	4027093	0.77291	6.8521e-149	4.00054e-146	61.39	12.2384
Trbc2	0.737651	1	9	0.203449	-0.0224346	24876128	0.484591	4.11032e-06	7.87492e-06	9.94907	13.3555
Gimap4	0.0491455	1	1	0.129639	0.00908334	24968950	0.498133	0.527005	0.592007	8.94479	9.51239
Gimap4	0.0491455	1	2	0.156825	0.0399775	2.40484e+07	0.530829	3.07044e-23	2.62205e-22	15.1575	8.6174
Gimap4	0.0491455	1	3	0.0113415	-0.118798	12247771	0.453534	6.89282e-31	5.60162e-30	0.77193	10.0839
Gimap4	0.0491455	1	4	0.0731995	-0.0563599	2.43616e+07	0.49592	0.171175	0.178513	9.1267	9.48129
Gimap4	0.0491455	1	5	0.00632172	-0.126648	1.5003e+07	0.450506	1.55452e-42	2.05045e-41	0.390625	10.3046
Gimap4	0.0491455	1	6	0.00408028	-0.136339	2.1847e+07	0.446885	1.14198e-70	8.03299e-70	0.25198	10.8819
Gimap4	0.0491455	1	7	0.254479	0.15538	2.9398e+07	0.566932	1.01335e-117	3.40638e-116	20.9326	7.46191
Gimap4	0.0491455	1	8	1.583	1.47998	4262134	0.81802	1.94388e-264	5.39088e-261	67.5676	8.6842
Gimap4	0.0491455	1	9	0.10225	-0.0228889	2.49365e+07	0.485768	1.06019e-06	2.16548e-06	6.85908	9.86748
Tmem176b	4.07058e-68	9.60658e-66	1	0.197123	-0.00669919	24495144	0.488681	0.00169671	0.00324903	12.6485	15.2792
Tmem176b	4.07058e-68	9.60658e-66	2	0.170508	-0.0369838	22852145	0.504424	0.243518	0.303624	16.2992	14.7118
Tmem176b	4.07058e-68	9.60658e-66	3	0.149415	-0.0574863	1.30964e+07	0.48496	0.00220585	0.00428762	12.2105	15.1127
Tmem176b	4.07058e-68	9.60658e-66	4	0.216784	0.0161118	26772173	0.544991	4.86448e-35	1.53475e-34	24.0515	13.4569
Tmem176b	4.07058e-68	9.60658e-66	5	0.340563	0.150958	17503292	0.525584	7.3587e-09	1.99878e-08	18.4152	14.5717
Tmem176b	4.07058e-68	9.60658e-66	6	0.0119397	-0.221083	2.0513e+07	0.419598	1.95604e-107	2.01283e-106	1.04392	17.0985
Tmem176b	4.07058e-68	9.60658e-66	7	0.144752	-0.0680904	25253837	0.487013	0.000249673	0.000500112	13.0493	15.2285
Tmem176b	4.07058e-68	9.60658e-66	8	0.486986	0.287763	2840843	0.545236	5.25407e-05	0.000232112	22.0077	14.8183
Tmem176b	4.07058e-68	9.60658e-66	9	0.379269	0.206189	27746482	0.540506	6.14686e-30	6.61368e-29	20.747	13.9235
Tmem176a	5.64142e-46	1.19598e-43	1	0.144936	-0.0113263	24613351	0.491039	0.00665692	0.0115709	10.4822	12.4186
Tmem176a	5.64142e-46	1.19598e-43	2	0.135468	-0.0219385	22979610	0.507238	0.0372018	0.0556548	13.8189	11.9085
Tmem176a	5.64142e-46	1.19598e-43	3	0.0987285	-0.0601498	12982758	0.480751	1.88275e-05	4.7564e-05	8.63158	12.411
Tmem176a	5.64142e-46	1.19598e-43	4	0.168808	0.0163822	2.65587e+07	0.540644	3.78482e-34	1.16431e-33	20.0787	10.8861
Tmem176a	5.64142e-46	1.19598e-43	5	0.226787	0.0790695	16977353	0.509792	0.0156584	0.0215347	13.2812	12.0372
Tmem176a	5.64142e-46	1.19598e-43	6	0.0101193	-0.167371	21231004	0.434285	5.58352e-86	4.54758e-85	0.791937	13.9391
Tmem176a	5.64142e-46	1.19598e-43	7	0.109741	-0.0526311	25342177	0.488717	0.000510851	0.00098812	10.4327	12.4404
Tmem176a	5.64142e-46	1.19598e-43	8	0.426981	0.275815	2811824	0.539666	0.000107728	0.000448248	18.5328	12.0644
Tmem176a	5.64142e-46	1.19598e-43	9	0.30836	0.179654	2.75766e+07	0.537196	4.2635e-30	4.65045e-29	17.691	11.2099
Gpnmb	0.467149	1	1	0.470883	0.37198	2.88846e+07	0.576251	2.09021e-138	1.45828e-136	22.327	8.11351
Gpnmb	0.467149	1	2	0.203286	0.0595588	2.43552e+07	0.537601	7.94859e-32	9.27168e-31	17.0472	9.122
Gpnmb	0.467149	1	3	0.025455	-0.135148	1.23362e+07	0.456808	2.18749e-25	1.53096e-24	2.10526	10.7118
Gpnmb	0.467149	1	4	0.103006	-0.0557958	24601661	0.500806	0.793216	0.799051	10.6657	10.0216
Gpnmb	0.467149	1	5	0.0370403	-0.125115	15220529	0.457038	1.30666e-30	1.13418e-29	2.23214	10.8696
Gpnmb	0.467149	1	6	0.00489131	-0.169349	2.1675e+07	0.443367	2.34245e-75	1.7163e-74	0.323974	11.6547
Gpnmb	0.467149	1	7	0.203165	0.0609268	2.75507e+07	0.531307	1.34833e-25	8.81383e-25	15.6323	9.16355
Gpnmb	0.467149	1	8	0.0204706	-0.132363	2.3791e+06	0.456615	4.35062e-06	2.34051e-05	1.5444	10.2202
Gpnmb	0.467149	1	9	0.0682087	-0.0969561	24070411	0.468895	4.74194e-25	4.03392e-24	4.78778	11.0091
Tnip3	0.0106135	0.838464	1	0.320833	0.159633	2.69696e+07	0.538047	1.16873e-27	1.04977e-26	19.7414	12.8412
Tnip3	0.0106135	0.838464	2	0.226782	0.0493064	2.44086e+07	0.538781	4.50038e-26	4.35246e-25	21.2205	12.7551
Tnip3	0.0106135	0.838464	3	0.0187667	-0.177252	1.17376e+07	0.434641	5.66163e-43	6.09161e-42	1.68421	14.7222
Tnip3	0.0106135	0.838464	4	0.160707	-0.0265571	2.54794e+07	0.518673	1.18744e-07	1.55682e-07	17.9313	13.1555
Tnip3	0.0106135	0.838464	5	0.0581824	-0.137535	14791255	0.444148	7.1531e-39	8.37902e-38	3.45982	14.8084
Tnip3	0.0106135	0.838464	6	0.00255446	-0.209651	2.05872e+07	0.421117	2.5798e-110	2.69724e-109	0.179986	15.962
Tnip3	0.0106135	0.838464	7	0.327608	0.168661	2.90287e+07	0.55981	5.22707e-68	8.78544e-67	23.8846	12.0839
Tnip3	0.0106135	0.838464	8	0.0824962	-0.102428	2.3695e+06	0.454771	2.95185e-05	0.000137295	4.6332	13.9285
Tnip3	0.0106135	0.838464	9	0.224839	0.0481803	2.57015e+07	0.500669	0.846158	0.857849	13.3786	13.8833
Igkc	0.021178	1	1	0.0197202	-0.0194108	24797246	0.494707	0.000117773	0.000262182	0.978337	2.04408
Igkc	0.021178	1	2	0.0380606	0.00189194	22852319	0.504428	0.00219299	0.00407279	2.67717	1.78291
Igkc	0.021178	1	3	0.0119341	-0.0263105	13380003	0.495461	0.0153435	0.0255468	1.05263	1.95768
Igkc	0.021178	1	4	0.0452738	0.0102787	2.50058e+07	0.509033	7.72017e-11	1.12065e-10	3.47173	1.64373
Igkc	0.021178	1	5	0.013845	-0.0247348	16469166	0.494532	0.00118369	0.00188849	0.892857	1.99096
Igkc	0.021178	1	6	0.0222661	-0.0163703	2.44067e+07	0.499245	0.587698	0.613931	1.76386	1.91499
Igkc	0.021178	1	7	0.0185002	-0.0209726	25809110	0.497722	0.0918052	0.124788	1.50956	1.96033
Igkc	0.021178	1	8	0.736708	0.70932	2792918	0.536038	2.82642e-17	4.3974e-16	8.88031	1.80444
Igkc	0.021178	1	9	0.0382147	0.00211598	25560061	0.497914	0.124547	0.140578	1.52801	1.95628
Cd8b1	0.447925	1	1	0.0109507	-0.00947959	2.48199e+07	0.49516	0.000156334	0.000342729	0.803634	1.77572
Cd8b1	0.447925	1	2	0.0237474	0.00531059	22977596	0.507193	9.19422e-08	2.91988e-07	2.91339	1.45773
Cd8b1	0.447925	1	3	0.00148884	-0.0189341	1.3285e+07	0.491943	3.84178e-06	1.03817e-05	0.140351	1.75189
Cd8b1	0.447925	1	4	0.0182576	-0.000974782	24704010	0.50289	0.0254367	0.0274671	2.14746	1.55841
Cd8b1	0.447925	1	5	0	-0.0209404	16352000	0.491014	1.0542e-08	2.82128e-08	0	1.79724
Cd8b1	0.447925	1	6	0.000552365	-0.0214741	2.399e+07	0.49072	8.14135e-13	1.81751e-12	0.0359971	1.89226
Cd8b1	0.447925	1	7	0.0393586	0.0237318	2.6489e+07	0.510833	7.51001e-18	3.69276e-17	3.48876	1.32222
Cd8b1	0.447925	1	8	0.287543	0.2719	2881755	0.553088	9.01945e-41	3.7473e-39	11.9691	1.50619
Cd8b1	0.447925	1	9	0.0173269	-0.00207119	25574090	0.498187	0.151844	0.169799	1.32428	1.69239
Cd8a	0.949862	1	1	0.020914	-1.40181e-05	24932427	0.497404	0.047222	0.0700219	1.25786	1.78714
Cd8a	0.949862	1	2	0.0289796	0.00920042	22989854	0.507464	5.81193e-08	1.87909e-07	3.0315	1.52501
Cd8a	0.949862	1	3	0.00162843	-0.0207487	13264259	0.491175	7.34224e-07	2.11772e-06	0.0701754	1.83631
Cd8a	0.949862	1	4	0.0181892	-0.00317176	24692496	0.502655	0.0444758	0.0475721	2.18325	1.63804
Cd8a	0.949862	1	5	0	-0.0229439	16338560	0.49061	4.88603e-09	1.34393e-08	0	1.87796
Cd8a	0.949862	1	6	0.000907691	-0.0231784	23969198	0.490296	2.35992e-13	5.38653e-13	0.0359971	1.9775
Cd8a	0.949862	1	7	0.0357631	0.0173797	26424223	0.509584	9.18756e-14	3.68466e-13	3.35458	1.43145
Cd8a	0.949862	1	8	0.282019	0.264454	2879678	0.552689	1.46155e-38	5.76975e-37	11.9691	1.58075
Cd8a	0.949862	1	9	0.0195619	-0.0015946	25582633	0.498354	0.202776	0.22342	1.42615	1.76123
St3gal5	0	0	1	0.03043	-0.185013	21741167	0.433738	3.08371e-78	8.97837e-77	2.96995	16.1014
St3gal5	0	0	2	0.0950479	-0.107853	21677532	0.478496	7.59704e-09	2.66437e-08	11.1417	14.7006
St3gal5	0	0	3	0.0181946	-0.184139	11713245	0.433741	5.54674e-43	5.97378e-42	2.03509	15.176
St3gal5	0	0	4	0.383562	0.224951	31064327	0.632364	3.74738e-300	5.26199e-298	38.5827	10.3913
St3gal5	0	0	5	0.032685	-0.171888	14510231	0.43571	1.28351e-49	2.06049e-48	2.51116	15.3896
St3gal5	0	0	6	0.752852	0.652333	32500049	0.664796	0	0	40.2088	10.1602
St3gal5	0	0	7	0.0499336	-0.163433	23191078	0.447234	5.88725e-52	7.3877e-51	5.53506	15.7517
St3gal5	0	0	8	0.00599387	-0.185824	2239613	0.429843	1.63699e-10	1.54021e-09	0.3861	14.4356
St3gal5	0	0	9	0.0454493	-0.168337	22436086	0.437058	1.93865e-72	6.82711e-71	3.4635	16.0805
Tmsb10	0	0	1	1.45064	-0.260205	2.24947e+07	0.448772	5.49173e-19	3.43403e-18	61.6702	73.4612
Tmsb10	0	0	2	1.28935	-0.439767	18651572	0.411703	3.41933e-48	6.7253e-47	71.8898	71.793
Tmsb10	0	0	3	2.70745	1.11084	19677801	0.728668	5.29318e-187	2.78281e-185	93.9649	70.1388
Tmsb10	0	0	4	1.69333	0.0220588	2.49352e+07	0.507596	0.19129	0.198985	82.6414	70.083
Tmsb10	0	0	5	3.14422	1.61167	2.64065e+07	0.792929	0	0	88.058	70.2378
Tmsb10	0	0	6	0.732352	-1.09064	13303512	0.272126	0	0	39.8848	76.844
Tmsb10	0	0	7	1.39976	-0.321578	2.29813e+07	0.443188	1.00649e-23	6.16509e-23	75.2097	71.2216
Tmsb10	0	0	8	1.90535	0.234034	2881708	0.553079	0.0029425	0.00861471	73.7452	71.7801
Tmsb10	0	0	9	1.95735	0.330874	29740987	0.579359	2.91567e-44	5.06951e-43	77.1817	70.8967
Asprv1	0	0	1	0.0175622	-0.380351	19646596	0.391952	3.39206e-156	2.98636e-154	1.39762	22.9245
Asprv1	0	0	2	0.855126	0.583356	3.04602e+07	0.67236	0	0	50.1969	15.5865
Asprv1	0	0	3	0.0176275	-0.35144	10814337	0.400454	1.76236e-72	3.118e-71	1.47368	21.2865
Asprv1	0	0	4	0.656749	0.361882	32355327	0.658645	0	0	49.4273	15.2087
Asprv1	0	0	5	0.0137185	-0.362666	13188512	0.396021	7.2679e-97	2.50382e-95	0.948661	21.7284
Asprv1	0	0	6	0.910367	0.655206	3.01058e+07	0.615821	8.49141e-175	1.37311e-173	37.041	17.1951
Asprv1	0	0	7	0.100114	-0.286253	22154673	0.427247	2.7245e-74	5.03714e-73	7.88326	21.9603
Asprv1	0	0	8	0.00751732	-0.34131	2090877	0.401297	4.43649e-15	6.06084e-14	0.3861	20.1521
Asprv1	0	0	9	0.0281768	-0.369754	20257003	0.39461	3.0468e-152	3.37982e-150	1.90153	22.9419
Mxd1	0	0	1	0.335096	-0.790038	15423734	0.307705	1.72319e-267	3.53988e-265	24.144	57.337
Mxd1	0	0	2	1.67043	0.749725	31335126	0.691672	2.0517e-240	8.42945e-238	83.8976	48.2283
Mxd1	0	0	3	0.231413	-0.84161	7865488	0.291259	1.3905e-170	6.50836e-169	19.2982	55.1844
Mxd1	0	0	4	1.69373	0.787554	3.52501e+07	0.717572	0	0	89.2269	46.8661
Mxd1	0	0	5	0.30566	-0.776824	10169536	0.305368	9.78871e-183	7.59344e-181	19.9219	55.833
Mxd1	0	0	6	2.04858	1.19771	36453891	0.745673	0	0	77.6458	48.7328
Mxd1	0	0	7	0.724909	-0.338826	2.24282e+07	0.432522	1.07221e-35	9.58421e-35	49.7484	53.1762
Mxd1	0	0	8	0.34023	-0.682612	1705475	0.327327	4.69646e-24	1.04404e-22	19.305	53.1043
Mxd1	0	0	9	0.649531	-0.426239	20441784	0.398209	3.52191e-78	1.42586e-76	37.2156	55.2866
H1fx	0.79509	1	1	0.0123935	0.00978243	25466346	0.508056	1.01051e-29	9.81576e-29	1.88679	0.274066
H1fx	0.79509	1	2	0.00320562	-0.000890509	2.2614e+07	0.499166	0.265288	0.327019	0.354331	0.521417
H1fx	0.79509	1	3	0	-0.00428478	1.34299e+07	0.497309	0.00549822	0.00997249	0	0.53823
H1fx	0.79509	1	4	0.00523121	0.0014441	24602969	0.500833	0.246507	0.255227	0.644238	0.477761
H1fx	0.79509	1	5	0	-0.0043694	16559872	0.497256	0.00166689	0.00261354	0	0.548859
H1fx	0.79509	1	6	0.000424233	-0.00412301	24322316	0.497519	0.000572726	0.00078942	0.0719942	0.568246
H1fx	0.79509	1	7	0.00196548	-0.00236575	2.58364e+07	0.498249	0.0122861	0.0195847	0.201275	0.551883
H1fx	0.79509	1	8	0	-0.00403643	2.59194e+06	0.497465	0.250655	0.347732	0	0.507034
H1fx	0.79509	1	9	0.00541078	0.00166653	25649594	0.499658	0.626714	0.647554	0.441426	0.510585
Prok2	4.72797e-118	1.26237e-115	1	0	-0.058471	23846184	0.475734	2.3138e-33	2.5238e-32	0	4.85326
Prok2	4.72797e-118	1.26237e-115	2	0.0679953	0.020263	2.30305e+07	0.508361	8.07156e-05	0.000184476	5.62992	3.96389
Prok2	4.72797e-118	1.26237e-115	3	0.000442563	-0.0535615	1.29166e+07	0.478301	2.79893e-15	1.35465e-14	0.140351	4.4747
Prok2	4.72797e-118	1.26237e-115	4	0.129486	0.0918186	2.75529e+07	0.560884	2.37717e-196	1.4254e-194	14.8533	2.47412
Prok2	4.72797e-118	1.26237e-115	5	0.0007716	-0.0542584	1.59e+07	0.477441	7.50785e-20	4.10067e-19	0.0558036	4.56845
Prok2	4.72797e-118	1.26237e-115	6	0.174817	0.144221	26226310	0.536465	2.3683e-71	1.67442e-70	10.2952	3.20491
Prok2	4.72797e-118	1.26237e-115	7	0.000372633	-0.0584345	2.46802e+07	0.475951	7.17414e-34	6.09363e-33	0.0670916	4.87496
Prok2	4.72797e-118	1.26237e-115	8	0	-0.0509053	2.49508e+06	0.478874	0.000729596	0.00248569	0	4.22528
Prok2	4.72797e-118	1.26237e-115	9	0.000272639	-0.0584307	24425587	0.475814	6.53481e-34	8.2003e-33	0.0339559	4.87063
Klrg1	0.0138137	1	1	0.00484199	-0.00288988	25005941	0.498871	0.151497	0.199354	0.419287	0.645198
Klrg1	0.0138137	1	2	0.00873003	0.00160402	22747200	0.502108	0.0109178	0.0179823	0.984252	0.560664
Klrg1	0.0138137	1	3	0.00262118	-0.00505855	13444128	0.497835	0.0435407	0.066282	0.210526	0.643766
Klrg1	0.0138137	1	4	0.00450719	-0.00326671	24580444	0.500374	0.637796	0.646125	0.680029	0.602889
Klrg1	0.0138137	1	5	0	-0.00803238	16539264	0.496637	0.000496991	0.000833049	0	0.672622
Klrg1	0.0138137	1	6	0	-0.00848243	24269997	0.496448	8.36395e-06	1.32111e-05	0	0.710308
Klrg1	0.0138137	1	7	0.00785441	0.000619009	25995363	0.501314	0.0896483	0.122141	0.838645	0.574878
Klrg1	0.0138137	1	8	0.198325	0.193458	2864980	0.549868	1.01208e-92	1.70105e-90	10.4247	0.48715
Klrg1	0.0138137	1	9	0.00751555	0.000221624	25626011	0.499199	0.302922	0.325991	0.475382	0.636797
Slc2a3	0	0	1	0.0335207	-0.336316	19319562	0.385427	1.02769e-159	9.42162e-158	2.93501	25.688
Slc2a3	0	0	2	0.352807	0.0345108	24357619	0.537655	3.97383e-17	2.48348e-16	30.6299	21.3333
Slc2a3	0	0	3	0.0377207	-0.306298	10721463	0.397015	1.29139e-70	2.2073e-69	3.57895	23.9143
Slc2a3	0	0	4	0.749402	0.494629	35292793	0.718441	0	0	62.7774	16.0903
Slc2a3	0	0	5	0.00899631	-0.343841	12681269	0.38079	1.94417e-115	8.1692e-114	0.78125	24.5857
Slc2a3	0	0	6	1.11536	0.917911	35705233	0.730359	0	0	57.0554	17.036
Slc2a3	0	0	7	0.0605541	-0.30695	21016338	0.405294	1.77115e-113	5.7281e-112	7.14525	25.1222
Slc2a3	0	0	8	0.228617	-0.095191	2391174	0.458932	0.00185852	0.00574759	13.5135	22.6077
Slc2a3	0	0	9	0.0269205	-0.345633	19587877	0.381575	1.47084e-174	2.17546e-172	2.34295	25.8964
C3ar1	0.000869679	0.0860982	1	0.895552	0.452749	30880724	0.616073	2.0272e-125	1.18357e-123	49.3012	30.4785
C3ar1	0.000869679	0.0860982	2	0.775158	0.307036	27784682	0.613302	2.79685e-108	1.88033e-106	54.2126	30.1189
C3ar1	0.000869679	0.0860982	3	0.0148835	-0.528471	8869158	0.328424	2.76577e-147	1.05432e-145	1.40351	35.5074
C3ar1	0.000869679	0.0860982	4	0.508545	0.00249126	26646606	0.542434	6.6303e-18	1.19944e-17	46.063	31.0659
C3ar1	0.000869679	0.0860982	5	0.0176851	-0.535835	10841277	0.325539	3.15638e-187	2.6728e-185	1.39509	36.1817
C3ar1	0.000869679	0.0860982	6	0.00941877	-0.575429	15235304	0.311642	0	0	0.575954	38.26
C3ar1	0.000869679	0.0860982	7	0.854509	0.40777	32892894	0.634331	5.4006e-173	2.92238e-171	55.7196	29.2498
C3ar1	0.000869679	0.0860982	8	0.0481874	-0.464107	1800287	0.345524	1.59841e-24	3.64839e-23	2.3166	33.5189
C3ar1	0.000869679	0.0860982	9	0.586293	0.0933963	26122396	0.508868	0.0655043	0.076569	32.1222	33.2913
Clec4a3	0	0	1	0.896073	0.0294646	2.54431e+07	0.507592	0.161332	0.21087	48.4976	49.075
Clec4a3	0	0	2	0.920589	0.0569405	2.42399e+07	0.535057	7.81934e-10	3.00034e-09	59.7638	47.4602
Clec4a3	0	0	3	0.657759	-0.229003	12165870	0.450501	2.04568e-11	8.11904e-11	43.5088	49.4064
Clec4a3	0	0	4	0.841585	-0.0337956	2.59349e+07	0.527946	3.3257e-07	4.29626e-07	64.1016	46.5931
Clec4a3	0	0	5	1.62341	0.825242	23069725	0.692732	1.11078e-184	8.99409e-183	72.9911	46.6799
Clec4a3	0	0	6	0.0400268	-0.961856	11255051	0.230225	0	0	2.4838	56.3359
Clec4a3	0	0	7	0.748013	-0.143766	24576497	0.473951	1.01947e-06	2.56847e-06	47.635	49.2268
Clec4a3	0	0	8	0.0108246	-0.870993	1330151	0.255292	5.42345e-48	2.9205e-46	0.772201	49.6148
Clec4a3	0	0	9	1.45936	0.688055	3.30581e+07	0.643978	3.7311e-159	4.59879e-157	63.3956	46.5607
Clec4b1	5.23355e-73	1.26129e-70	1	0.00863717	-0.0302623	24474756	0.488274	1.53767e-12	6.90863e-12	0.768693	3.1118
Clec4b1	5.23355e-73	1.26129e-70	2	0.0129125	-0.0248318	22314642	0.49256	1.9952e-05	4.93704e-05	1.49606	2.96591
Clec4b1	5.23355e-73	1.26129e-70	3	0.15516	0.129573	14923790	0.552627	5.18593e-120	1.56751e-118	12.5614	2.04739
Clec4b1	5.23355e-73	1.26129e-70	4	0.026617	-0.00930824	24774221	0.504319	0.00992973	0.010892	3.5791	2.65613
Clec4b1	5.23355e-73	1.26129e-70	5	0.0632261	0.0313328	16884934	0.507017	0.000563187	0.00093749	4.01786	2.66358
Clec4b1	5.23355e-73	1.26129e-70	6	0.00240139	-0.037338	23707050	0.484933	2.89749e-19	8.09824e-19	0.179986	3.19354
Clec4b1	5.23355e-73	1.26129e-70	7	0.00850504	-0.0306241	25354939	0.488963	1.2953e-11	4.6561e-11	0.905736	3.10434
Clec4b1	5.23355e-73	1.26129e-70	8	0.00555673	-0.0294667	2542013	0.487882	0.0184777	0.0421668	0.3861	2.81354
Clec4b1	5.23355e-73	1.26129e-70	9	0.0700348	0.0413644	26096983	0.508373	3.22652e-07	6.92298e-07	4.17657	2.54719
Clec4a2	0	0	1	0.576043	-0.54859	17952217	0.358148	3.81857e-142	2.80526e-140	36.2683	60.6715
Clec4a2	0	0	2	0.797499	-0.285693	19837728	0.437886	4.23976e-26	4.10398e-25	57.5591	57.1989
Clec4a2	0	0	3	1.18343	0.146066	14788156	0.547605	4.0352e-10	1.48171e-09	68.7719	56.377
Clec4a2	0	0	4	1.63003	0.675007	3.39649e+07	0.69141	5.02958e-252	4.53603e-250	90.5154	51.9565
Clec4a2	0	0	5	1.12168	0.0812473	1.72906e+07	0.519198	0.00510659	0.0075319	56.1942	57.345
Clec4a2	0	0	6	2.10917	1.22917	38454767	0.786601	0	0	83.8733	53.0401
Clec4a2	0	0	7	0.479123	-0.665872	17154393	0.330818	3.33114e-208	2.53099e-206	37.8061	60.5749
Clec4a2	0	0	8	0.029861	-1.03082	1140636	0.218919	3.85911e-59	2.95235e-57	1.9305	57.956
Clec4a2	0	0	9	0.721621	-0.381028	20489903	0.399146	1.61087e-74	5.93667e-73	40.2716	60.1113
Clec4n	1.24513e-24	2.16653e-22	1	1.539	0.928228	34803671	0.694337	0	0	65.4088	35.6001
Clec4n	1.24513e-24	2.16653e-22	2	1.0297	0.329637	27556380	0.608262	5.42603e-89	2.59444e-87	61.2992	36.7235
Clec4n	1.24513e-24	2.16653e-22	3	0.0493799	-0.743791	8244005	0.305275	8.79151e-170	4.09765e-168	4.5614	42.4358
Clec4n	1.24513e-24	2.16653e-22	4	0.697369	-0.0507425	26213107	0.53361	1.00823e-10	1.45838e-10	53.5433	37.601
Clec4n	1.24513e-24	2.16653e-22	5	0.142648	-0.656217	10913249	0.3277	5.36518e-164	3.56383e-162	8.70536	42.7841
Clec4n	1.24513e-24	2.16653e-22	6	0.116318	-0.723471	15019304	0.307223	1.32718e-299	4.10095e-298	6.55148	45.0335
Clec4n	1.24513e-24	2.16653e-22	7	1.34457	0.706819	34778094	0.670686	1.71171e-249	1.79132e-247	65.9846	35.2975
Clec4n	1.24513e-24	2.16653e-22	8	0.0139259	-0.73659	1580419	0.303326	6.89524e-35	2.36077e-33	1.1583	40.2843
Clec4n	1.24513e-24	2.16653e-22	9	0.49995	-0.281955	21965099	0.427884	1.18226e-45	2.15704e-44	27.4703	41.8679
Clec4d	0	0	1	1.50611	0.388776	29763697	0.593789	9.66581e-63	2.16612e-61	69.7764	56.766
Clec4d	0	0	2	2.01977	0.968574	33155241	0.731848	0	0	89.8031	54.1489
Clec4d	0	0	3	0.232252	-1.01035	6779832	0.251057	1.04737e-232	7.74565e-231	18.4561	61.6115
Clec4d	0	0	4	1.44982	0.322045	2.914e+07	0.593191	9.12167e-61	6.34002e-60	83.5004	54.6354
Clec4d	0	0	5	0.331465	-0.921518	9041140	0.271485	1.00847e-241	1.55374e-239	19.0848	62.4031
Clec4d	0	0	6	1.07275	-0.114841	22626989	0.46284	6.08886e-11	1.26038e-10	47.6242	60.325
Clec4d	0	0	7	1.45298	0.3292	30350138	0.585294	6.06487e-54	7.86873e-53	75.0419	55.7746
Clec4d	0	0	8	0.089619	-1.09625	1179845	0.226445	1.08153e-55	7.22738e-54	5.01931	59.2832
Clec4d	0	0	9	0.722689	-0.525152	1.90365e+07	0.370833	4.38495e-120	3.309e-118	39.0492	61.8955
Clec4e	1.25019e-286	4.00062e-284	1	1.39925	-0.129899	23384912	0.466531	4.59973e-09	1.6086e-08	60.0629	67.6031
Clec4e	1.25019e-286	4.00062e-284	2	2.26701	0.863791	31159106	0.687787	1.45934e-214	4.1509e-212	89.4488	63.2821
Clec4e	1.25019e-286	4.00062e-284	3	0.655712	-0.919494	8057191	0.298357	4.09279e-148	1.57098e-146	44.5614	68.1969
Clec4e	1.25019e-286	4.00062e-284	4	1.86234	0.407282	29422496	0.598942	5.98285e-66	4.74395e-65	90.8017	62.6891
Clec4e	1.25019e-286	4.00062e-284	5	0.8023	-0.77693	10998146	0.33025	1.06838e-129	5.38704e-128	42.2433	68.8872
Clec4e	1.25019e-286	4.00062e-284	6	1.4253	-0.0991103	23476887	0.480225	0.000626363	0.000861424	61.0511	67.4111
Clec4e	1.25019e-286	4.00062e-284	7	2.14085	0.737901	3.39612e+07	0.654933	1.24371e-167	6.47723e-166	83.1936	63.6907
Clec4e	1.25019e-286	4.00062e-284	8	0.107811	-1.42115	974782	0.187087	7.53014e-70	7.4582e-68	4.6332	67.3411
Clec4e	1.25019e-286	4.00062e-284	9	1.04533	-0.54423	1.96386e+07	0.382563	3.35448e-96	1.89853e-94	49.2699	69.4625
Cd9	0	0	1	2.14265	0.66255	3.14971e+07	0.62837	9.66024e-113	4.78398e-111	78.5465	62.2359
Cd9	0	0	2	2.04552	0.539624	2.76935e+07	0.611289	3.36298e-77	1.25186e-75	85.2362	61.5777
Cd9	0	0	3	0.180707	-1.49716	5245783	0.194251	0	0	14.1053	68.3183
Cd9	0	0	4	1.96992	0.459815	29531547	0.601162	2.31225e-69	2.03086e-68	92.5197	60.0785
Cd9	0	0	5	0.0884228	-1.6279	5.53867e+06	0.166314	0	0	4.96652	70.2701
Cd9	0	0	6	2.36934	0.921866	33774545	0.690866	9.8934e-241	2.2864e-239	88.8049	60.6944
Cd9	0	0	7	2.17572	0.705821	3.32569e+07	0.64135	6.62793e-141	2.817e-139	82.1872	61.5004
Cd9	0	0	8	0.543471	-1.04295	1.49443e+06	0.286821	1.32717e-33	4.30475e-32	27.027	65.0097
Cd9	0	0	9	0.542714	-1.20454	1.30409e+07	0.254038	0	0	29.6435	70.4205
Ccnd2	1.02805e-06	0.00012645	1	0.179007	-0.105014	2.31435e+07	0.461715	3.04531e-21	2.10085e-20	13.0328	20.8576
Ccnd2	1.02805e-06	0.00012645	2	0.353067	0.0957295	25308052	0.558634	3.58058e-43	5.99991e-42	31.1024	18.1431
Ccnd2	1.02805e-06	0.00012645	3	0.0291336	-0.258194	11013979	0.407847	1.00855e-62	1.52839e-61	2.73684	21.0385
Ccnd2	1.02805e-06	0.00012645	4	0.215388	-0.0624453	25399672	0.517051	3.02654e-05	3.65127e-05	24.8747	18.9455
Ccnd2	1.02805e-06	0.00012645	5	0.0213085	-0.271873	13317714	0.399901	2.064e-90	6.44955e-89	1.45089	21.5239
Ccnd2	1.02805e-06	0.00012645	6	0.0517637	-0.251843	1.99604e+07	0.408295	6.00737e-111	6.33458e-110	3.92369	22.2582
Ccnd2	1.02805e-06	0.00012645	7	0.543097	0.320752	3.18433e+07	0.614089	7.50283e-181	4.49886e-179	38.7454	16.5047
Ccnd2	1.02805e-06	0.00012645	8	0.863338	0.601716	3.35384e+06	0.643694	2.38469e-30	6.90689e-29	44.0154	19.4462
Ccnd2	1.02805e-06	0.00012645	9	0.478671	0.244778	27732914	0.540241	7.97615e-24	6.36085e-23	24.618	18.9375
Klrb1c	0.0647341	1	1	0.00750358	-0.00781509	24925200	0.49726	0.00810613	0.013896	0.59399	1.14194
Klrb1c	0.0647341	1	2	0.0156938	0.00168263	22772558	0.502667	0.0142686	0.0230261	1.53543	0.997982
Klrb1c	0.0647341	1	3	0.00570626	-0.00915496	13409196	0.496542	0.0141692	0.0237467	0.421053	1.1134
Klrb1c	0.0647341	1	4	0.00769263	-0.00756576	24583129	0.500429	0.681506	0.689273	1.14531	1.05221
Klrb1c	0.0647341	1	5	0.00100257	-0.014493	16467066	0.494469	1.32077e-05	2.66048e-05	0.0558036	1.16229
Klrb1c	0.0647341	1	6	0.00313611	-0.0128347	24193303	0.49488	1.02624e-06	1.7168e-06	0.179986	1.20468
Klrb1c	0.0647341	1	7	0.0145056	0.00033347	26081290	0.502971	0.00350264	0.00607865	1.57665	0.977292
Klrb1c	0.0647341	1	8	0.461178	0.452711	3120431	0.598896	1.82099e-208	2.52504e-205	20.4633	0.815231
Klrb1c	0.0647341	1	9	0.00869578	-0.00645868	25521155	0.497156	0.00541592	0.00724977	0.57725	1.14738
Clec2d	9.23358e-06	0.00108889	1	1.00579	-0.0165721	2.48338e+07	0.495436	0.412538	0.481714	54.5423	56.3778
Clec2d	9.23358e-06	0.00108889	2	1.53323	0.586274	29651937	0.654518	2.47907e-153	3.31329e-151	79.3701	52.8089
Clec2d	9.23358e-06	0.00108889	3	0.32727	-0.744857	8140081	0.301427	5.57163e-151	2.19951e-149	24.9825	58.4613
Clec2d	9.23358e-06	0.00108889	4	1.04409	0.0278797	25996880	0.529208	2.07969e-07	2.70235e-07	72.9778	53.441
Clec2d	9.23358e-06	0.00108889	5	0.483035	-0.588783	11315648	0.339783	1.33563e-121	6.14779e-120	27.0647	58.9217
Clec2d	9.23358e-06	0.00108889	6	0.472057	-0.634482	15982282	0.326921	7.20029e-207	1.40621e-205	27.3938	60.6546
Clec2d	9.23358e-06	0.00108889	7	1.45361	0.50788	32888417	0.634244	9.59179e-133	3.77311e-131	75.0755	52.8715
Clec2d	9.23358e-06	0.00108889	8	1.2008	0.183096	2813336	0.539956	0.0207141	0.0464488	56.3707	56.1167
Clec2d	9.23358e-06	0.00108889	9	1.29254	0.318541	2.9451e+07	0.573709	6.54394e-41	1.03703e-39	62.2411	55.0858
Cd69	2.78533e-05	0.00311957	1	0.421089	-0.0788706	23309574	0.465028	2.10116e-13	9.88053e-13	23.6198	32.0601
Cd69	2.78533e-05	0.00311957	2	0.630128	0.161361	25742577	0.568226	3.15512e-42	5.12441e-41	44.5276	28.9303
Cd69	2.78533e-05	0.00311957	3	0.127709	-0.38833	10367956	0.383925	1.48139e-71	2.59197e-70	9.96491	32.4468
Cd69	2.78533e-05	0.00311957	4	0.453837	-0.0406142	26292878	0.535234	2.42548e-13	3.79597e-13	42.0902	29.0923
Cd69	2.78533e-05	0.00311957	5	0.116714	-0.408054	12283822	0.368856	1.51681e-111	6.0525e-110	6.52902	33.2221
Cd69	2.78533e-05	0.00311957	6	0.234733	-0.294269	19898600	0.407031	8.52226e-83	6.71431e-82	14.6508	33.4356
Cd69	2.78533e-05	0.00311957	7	0.892465	0.472745	32975809	0.63593	3.08158e-185	1.94227e-183	52.6333	27.1457
Cd69	2.78533e-05	0.00311957	8	1.4656	0.989294	3.54664e+06	0.680697	2.12108e-34	7.04464e-33	55.9846	30.5513
Cd69	2.78533e-05	0.00311957	9	0.612733	0.144776	2.66555e+07	0.519253	4.30427e-05	7.41187e-05	31.511	30.767
Klre1	0.000923149	0.0904686	1	0.0134022	-0.0142486	24903205	0.496821	0.00628604	0.0109847	0.803634	1.43885
Klre1	0.000923149	0.0904686	2	0.0270727	0.00162595	22840339	0.504163	0.000667516	0.00134412	2.08661	1.24467
Klre1	0.000923149	0.0904686	3	0.0105017	-0.0162868	13388196	0.495764	0.00752319	0.0133144	0.561404	1.4089
Klre1	0.000923149	0.0904686	4	0.00761625	-0.0208989	24470848	0.498143	0.114101	0.119906	1.03794	1.39916
Klre1	0.000923149	0.0904686	5	0	-0.0281228	16404864	0.492601	2.16809e-07	5.17551e-07	0	1.47977
Klre1	0.000923149	0.0904686	6	0.0127232	-0.0149668	24215037	0.495324	7.20141e-05	0.000105977	0.539957	1.47744
Klre1	0.000923149	0.0904686	7	0.0129511	-0.0148745	25872055	0.498936	0.352049	0.414046	1.1741	1.37971
Klre1	0.000923149	0.0904686	8	0.928634	0.91461	3309310	0.635147	4.68218e-307	1.73131e-303	27.7992	1.0091
Klre1	0.000923149	0.0904686	9	0.0220028	-0.00426272	25669474	0.500045	0.968557	0.971447	1.35823	1.34817
Klrd1	6.75111e-19	1.11393e-16	1	0.0663646	-0.0465359	24436715	0.487515	3.35305e-07	1.00257e-06	4.12299	6.62898
Klrd1	6.75111e-19	1.11393e-16	2	0.101966	-0.00502448	23207003	0.512257	1.91518e-06	5.29977e-06	8.58268	5.94864
Klrd1	6.75111e-19	1.11393e-16	3	0.0228666	-0.089776	12766709	0.47275	2.98117e-16	1.50593e-15	1.19298	6.65928
Klrd1	6.75111e-19	1.11393e-16	4	0.0625034	-0.0508307	24664536	0.502086	0.398656	0.408412	6.83608	6.18815
Klrd1	6.75111e-19	1.11393e-16	5	0.0117302	-0.103759	15629030	0.469305	1.53039e-24	1.03516e-23	0.669643	6.81769
Klrd1	6.75111e-19	1.11393e-16	6	0.0104157	-0.111095	22821521	0.46682	6.75829e-41	3.15397e-40	0.539957	7.18263
Klrd1	6.75111e-19	1.11393e-16	7	0.110304	0.0046147	26569264	0.512381	2.65433e-07	7.01893e-07	8.48708	5.89825
Klrd1	6.75111e-19	1.11393e-16	8	1.33522	1.24468	3565465	0.68431	2.82353e-130	1.20467e-127	40.9266	5.83089
Klrd1	6.75111e-19	1.11393e-16	9	0.267074	0.187862	27413085	0.534011	6.11384e-45	1.07995e-43	11.8506	5.33532
Klrk1	4.19062e-71	1.00575e-68	1	0.0850673	-0.195118	21549900	0.429923	1.85107e-71	4.79766e-70	6.14955	20.2295
Klrk1	4.19062e-71	1.00575e-68	2	0.283198	0.0347502	24489585	0.540568	7.76035e-23	6.48723e-22	26.5354	17.0722
Klrk1	4.19062e-71	1.00575e-68	3	0.0942062	-0.170497	12005658	0.444569	3.12125e-25	2.17488e-24	8.14035	19.0122
Klrk1	4.19062e-71	1.00575e-68	4	0.170306	-0.0955793	2.49374e+07	0.507641	0.0536699	0.0571747	21.5104	17.734
Klrk1	4.19062e-71	1.00575e-68	5	0.0690558	-0.20144	14125590	0.42416	5.1674e-56	9.63394e-55	4.18527	19.6083
Klrk1	4.19062e-71	1.00575e-68	6	0.00736683	-0.284153	19395923	0.396748	3.85975e-149	5.41292e-148	0.395968	21.0706
Klrk1	4.19062e-71	1.00575e-68	7	0.348386	0.111991	2.89033e+07	0.557393	3.83832e-50	4.61805e-49	28.5475	16.4875
Klrk1	4.19062e-71	1.00575e-68	8	0.745382	0.498945	3014379	0.578542	1.05345e-10	1.00828e-09	30.1158	18.0991
Klrk1	4.19062e-71	1.00575e-68	9	0.747695	0.578533	32651544	0.636057	3.26233e-270	1.34033e-267	38.6078	14.8127
Klri2	7.63412e-05	0.0081685	1	0.00417831	-0.00761043	24937997	0.497515	0.00326093	0.00597612	0.279525	0.776522
Klri2	7.63412e-05	0.0081685	2	0.00912457	-0.00182239	2.26621e+07	0.500229	0.796766	0.834453	0.748031	0.70083
Klri2	7.63412e-05	0.0081685	3	0.00349064	-0.00777274	1.34407e+07	0.497709	0.0464383	0.0701826	0.280702	0.738747
Klri2	7.63412e-05	0.0081685	4	0.00292307	-0.00903571	2.4513e+07	0.499001	0.241345	0.250046	0.536865	0.733705
Klri2	7.63412e-05	0.0081685	5	0.001923	-0.00964504	16542641	0.496738	0.00164306	0.00257794	0.111607	0.764098
Klri2	7.63412e-05	0.0081685	6	0.00271968	-0.00926299	24284455	0.496744	0.000140436	0.000202398	0.143988	0.795545
Klri2	7.63412e-05	0.0081685	7	0.00748818	-0.00378541	2.59565e+07	0.500564	0.497057	0.558252	0.805099	0.689853
Klri2	7.63412e-05	0.0081685	8	0.363473	0.357295	2.99547e+06	0.574913	6.75386e-180	5.76312e-177	15.444	0.516976
Klri2	7.63412e-05	0.0081685	9	0.0144948	0.00441286	2.57405e+07	0.501429	0.0867427	0.0997756	0.950764	0.665481
Klra4	0.0159083	1	1	0.00481186	-0.0084658	2.49676e+07	0.498105	0.00774739	0.0133222	0.174703	0.553843
Klra4	0.0159083	1	2	0.0150692	0.00340506	22746006	0.502081	0.00542072	0.00942509	0.866142	0.448531
Klra4	0.0159083	1	3	0.01133	-0.00081559	13521489	0.5007	0.470263	0.540919	0.631579	0.490739
Klra4	0.0159083	1	4	0.00413022	-0.00922303	2.45313e+07	0.499373	0.383336	0.393044	0.393701	0.517575
Klra4	0.0159083	1	5	0.00256523	-0.0104416	1.65701e+07	0.497563	0.00523828	0.00770564	0.0558036	0.543478
Klra4	0.0159083	1	6	0.00327177	-0.0102086	2.43325e+07	0.497728	0.00161178	0.00215623	0.107991	0.562564
Klra4	0.0159083	1	7	0.00977789	-0.00270665	2.5938e+07	0.500208	0.766606	0.805834	0.536733	0.494395
Klra4	0.0159083	1	8	0.384831	0.377541	2.85762e+06	0.548455	7.41358e-107	1.7878e-104	10.0386	0.37779
Klra4	0.0159083	1	9	0.00817634	-0.0045732	25608713	0.498862	0.10543	0.120038	0.305603	0.533532
Klra8	0.0162246	1	1	0.00558499	-0.00708113	24978042	0.498314	0.0262594	0.0410854	0.279525	0.61665
Klra8	0.0162246	1	2	0.0191347	0.00852603	22789403	0.503039	0.000139382	0.000308247	1.10236	0.493384
Klra8	0.0162246	1	3	0.00733105	-0.00466684	1.34608e+07	0.498451	0.133989	0.180908	0.280702	0.590998
Klra8	0.0162246	1	4	0.00485446	-0.00790037	2.45523e+07	0.499802	0.796109	0.801892	0.536865	0.574451
Klra8	0.0162246	1	5	0	-0.012797	16547328	0.496879	0.000796746	0.00129841	0	0.624193
Klra8	0.0162246	1	6	0.00487276	-0.00787199	24343677	0.497956	0.0077705	0.00989306	0.215983	0.625071
Klra8	0.0162246	1	7	0.00975258	-0.00224779	25947645	0.500393	0.597865	0.65399	0.63737	0.557632
Klra8	0.0162246	1	8	0.366091	0.358983	2.89667e+06	0.555951	4.99717e-125	1.91151e-122	11.583	0.427499
Klra8	0.0162246	1	9	0.00400529	-0.00896144	2.55575e+07	0.497863	0.00436036	0.00589584	0.203735	0.63106
Klra7	0.0815172	1	1	0.0103584	-0.00596215	25013488	0.499022	0.241676	0.30174	0.524109	0.719424
Klra7	0.0815172	1	2	0.016152	0.000764189	22736951	0.501881	0.0323429	0.0489201	1.02362	0.644763
Klra7	0.0815172	1	3	0.00639947	-0.00976663	13442900	0.49779	0.052234	0.0780274	0.280702	0.722917
Klra7	0.0815172	1	4	0.0042099	-0.0130646	24486812	0.498468	0.0696218	0.0737857	0.429492	0.733705
Klra7	0.0815172	1	5	0	-0.0169761	16524928	0.496206	0.000215605	0.000378076	0	0.758717
Klra7	0.0815172	1	6	0.00608124	-0.010886	24339389	0.497868	0.0117512	0.0147394	0.323974	0.750085
Klra7	0.0815172	1	7	0.00832011	-0.00839048	25889854	0.499279	0.380145	0.44226	0.570278	0.712849
Klra7	0.0815172	1	8	0.607077	0.599211	3067344	0.588707	1.13933e-256	2.52771e-253	18.1467	0.467266
Klra7	0.0815172	1	9	0.0084892	-0.00817549	25571662	0.49814	0.024297	0.0299607	0.373514	0.745798
Klra3	0.000569786	0.0575484	1	0.00307353	-0.00639986	24989376	0.49854	0.0461693	0.0687181	0.279525	0.570972
Klra3	0.000569786	0.0575484	2	0.00595515	-0.00299234	2.26468e+07	0.499891	0.887766	0.910334	0.511811	0.532631
Klra3	0.000569786	0.0575484	3	0.0060818	-0.00268011	1.3507e+07	0.500165	0.868571	0.896701	0.561404	0.527677
Klra3	0.000569786	0.0575484	4	0.00374146	-0.00560104	24553390	0.499824	0.811486	0.816491	0.501074	0.534638
Klra3	0.000569786	0.0575484	5	0.00533094	-0.0035563	16615672	0.498931	0.234025	0.267495	0.334821	0.548859
Klra3	0.000569786	0.0575484	6	0.00301448	-0.00643769	2.43446e+07	0.497974	0.00627212	0.00804168	0.179986	0.585294
Klra3	0.000569786	0.0575484	7	0.00773935	-0.000978236	2.59698e+07	0.500821	0.254114	0.31141	0.670916	0.505892
Klra3	0.000569786	0.0575484	8	0.278984	0.273891	2826401	0.542464	4.68724e-78	5.65169e-76	8.88031	0.422528
Klra3	0.000569786	0.0575484	9	0.00625314	-0.00271353	25620259	0.499087	0.206679	0.22763	0.373514	0.55648
Bcl2l14	0.000506495	0.0516625	1	0.00648262	-0.00445943	24943246	0.49762	0.00924559	0.015699	0.419287	0.896426
Bcl2l14	0.000506495	0.0516625	2	0.00818902	-0.00242951	22711220	0.501313	0.172061	0.22256	1.06299	0.796143
Bcl2l14	0.000506495	0.0516625	3	0.00657496	-0.004022	13463679	0.498559	0.247423	0.310623	0.561404	0.849559
Bcl2l14	0.000506495	0.0516625	4	0.0078141	-0.00289911	24600151	0.500776	0.401084	0.410773	0.966356	0.807644
Bcl2l14	0.000506495	0.0516625	5	0.00805909	-0.00247418	16612023	0.498822	0.293511	0.330517	0.613839	0.850194
Bcl2l14	0.000506495	0.0516625	6	0	-0.0119441	24208881	0.495198	2.14347e-07	3.73742e-07	0	0.960336
Bcl2l14	0.000506495	0.0516625	7	0.00878137	-0.00179725	25949990	0.500439	0.625633	0.679095	0.905736	0.816327
Bcl2l14	0.000506495	0.0516625	8	0.0324298	0.0223988	2634401	0.505614	0.0477579	0.0934086	1.9305	0.815231
Bcl2l14	0.000506495	0.0516625	9	0.0307703	0.0239105	25949737	0.505505	1.10816e-09	3.12159e-09	1.7657	0.671218
H2afj	3.61219e-18	5.92399e-16	1	0.273046	-0.213186	22313139	0.445149	4.37217e-33	4.72715e-32	19.0776	28.8455
H2afj	3.61219e-18	5.92399e-16	2	0.261738	-0.222256	20252606	0.447043	3.88426e-28	4.03825e-27	19.8031	28.5658
H2afj	3.61219e-18	5.92399e-16	3	0.490585	0.036876	13962119	0.517016	0.00636029	0.0113963	31.3684	27.1806
H2afj	3.61219e-18	5.92399e-16	4	0.560013	0.120208	27167736	0.553043	1.83279e-30	4.96607e-30	38.0816	25.7877
H2afj	3.61219e-18	5.92399e-16	5	0.949672	0.540959	2.09398e+07	0.628774	2.29688e-116	9.79972e-115	47.0982	25.5811
H2afj	3.61219e-18	5.92399e-16	6	0.922058	0.539296	3.09282e+07	0.632643	4.07449e-180	6.8795e-179	47.3362	24.338
H2afj	3.61219e-18	5.92399e-16	7	0.107877	-0.408118	2.0201e+07	0.38957	5.89645e-133	2.33605e-131	9.99665	30.4685
H2afj	3.61219e-18	5.92399e-16	8	0.280333	-0.178221	2.30399e+06	0.442199	4.67786e-05	0.000208567	15.444	27.6284
H2afj	3.61219e-18	5.92399e-16	9	0.315728	-0.164308	23004827	0.448138	1.95857e-30	2.17047e-29	18.3701	29.0115
Arhgdib	0	0	1	1.9296	-0.937094	1.37114e+07	0.273544	0	0	82.0755	93.7421
Arhgdib	0	0	2	2.21225	-0.59727	15152838	0.334474	4.58974e-161	6.69921e-159	91.2992	92.218
Arhgdib	0	0	3	2.97956	0.262873	15686423	0.580867	1.97144e-24	1.33267e-23	98.3158	91.6363
Arhgdib	0	0	4	3.4009	0.771641	35253929	0.71765	4.01176e-300	5.56281e-298	99.4989	90.9282
Arhgdib	0	0	5	2.93229	0.216234	19126436	0.574324	2.20795e-25	1.54528e-24	96.0379	91.7241
Arhgdib	0	0	6	4.33256	1.84966	45327199	0.927178	0	0	98.9921	91.016
Arhgdib	0	0	7	2.09123	-0.754175	1.52917e+07	0.294897	1.81983e-281	2.34737e-279	89.3324	92.5783
Arhgdib	0	0	8	2.06961	-0.674026	1813625	0.348084	3.86004e-17	5.95541e-16	81.8533	92.2354
Arhgdib	0	0	9	2.30209	-0.506128	19709751	0.383949	1.38834e-90	7.03237e-89	87.3345	92.9092
Ncr1	0.00410682	0.353186	1	0.0043816	-0.0118135	2.49451e+07	0.497657	0.00587035	0.0103119	0.314465	0.782231
Ncr1	0.00410682	0.353186	2	0.0134264	-0.00126741	22710261	0.501292	0.148529	0.195171	0.944882	0.68401
Ncr1	0.00410682	0.353186	3	0.0055218	-0.00969182	13449419	0.498031	0.0892203	0.126176	0.350877	0.744024
Ncr1	0.00410682	0.353186	4	0.00327082	-0.0130551	2.44898e+07	0.49853	0.0869817	0.0918154	0.465283	0.756455
Ncr1	0.00410682	0.353186	5	0	-0.0159375	16520448	0.496072	0.000166224	0.000295737	0	0.785622
Ncr1	0.00410682	0.353186	6	0.00600716	-0.00987499	24342603	0.497934	0.0163969	0.0203094	0.359971	0.772815
Ncr1	0.00410682	0.353186	7	0.00632401	-0.00961907	2.58721e+07	0.498937	0.203538	0.255992	0.536733	0.747341
Ncr1	0.00410682	0.353186	8	0.681819	0.675874	3189445	0.612142	0	0	22.7799	0.43247
Ncr1	0.00410682	0.353186	9	0.00692719	-0.00889411	2.55541e+07	0.497797	0.00875375	0.0113987	0.339559	0.780219
Rpl28	2.77223e-121	7.42956e-119	1	1.89665	-0.277917	2.26076e+07	0.451024	3.33101e-17	1.92052e-16	75.1922	84.6009
Rpl28	2.77223e-121	7.42956e-119	2	1.57628	-0.638892	16022135	0.353663	7.54438e-127	6.80405e-125	80.8661	83.623
Rpl28	2.77223e-121	7.42956e-119	3	2.6689	0.573483	1.70184e+07	0.63019	7.52039e-61	1.10058e-59	94.1053	82.4653
Rpl28	2.77223e-121	7.42956e-119	4	2.22668	0.10564	2.49659e+07	0.508221	0.161053	0.168163	92.0186	81.8906
Rpl28	2.77223e-121	7.42956e-119	5	3.37523	1.35924	2.55603e+07	0.767517	0	0	91.1272	82.5226
Rpl28	2.77223e-121	7.42956e-119	6	2.21733	0.0947202	2.63502e+07	0.539	3.29108e-11	6.90132e-11	77.1418	84.2482
Rpl28	2.77223e-121	7.42956e-119	7	1.57841	-0.652586	18509107	0.356943	1.44201e-138	6.05916e-137	81.4827	83.5872
Rpl28	2.77223e-121	7.42956e-119	8	2.2494	0.115341	2.81196e+06	0.539693	0.0275367	0.0588564	82.6255	83.2878
Rpl28	2.77223e-121	7.42956e-119	9	2.22785	0.107917	27227720	0.5304	1.17031e-07	2.64188e-07	82.5806	83.3974
Pglyrp1	0	0	1	0.0329001	-1.15235	14930168	0.297858	0	0	3.21454	42.6402
Pglyrp1	0	0	2	0.785199	-0.272112	24022434	0.530256	1.18365e-08	4.08024e-08	52.5197	34.9069
Pglyrp1	0	0	3	0.150742	-0.938266	9483701	0.351181	5.60236e-104	1.40923e-102	12.4211	38.9584
Pglyrp1	0	0	4	2.35898	1.54784	4.01008e+07	0.816317	0	0	94.8103	27.932
Pglyrp1	0	0	5	0.197796	-0.905204	11762453	0.3532	2.23943e-124	1.06163e-122	12.6116	39.4641
Pglyrp1	0	0	6	4.0363	3.48853	47332900	0.968206	0	0	98.5601	27.4008
Pglyrp1	0	0	7	0.039414	-1.1526	15651246	0.30183	0	0	4.66286	42.6617
Pglyrp1	0	0	8	0.255839	-0.777433	1.96758e+06	0.377633	5.25194e-15	7.11353e-14	15.444	37.3813
Pglyrp1	0	0	9	0.0703461	-1.11406	15822001	0.308215	0	0	5.60272	42.4244
Apoe	0.00179892	0.165501	1	3.40661	2.05168	3.87805e+07	0.773674	0	0	84.102	51.9185
Apoe	0.00179892	0.165501	2	2.0802	0.499342	27176293	0.599873	4.74989e-65	1.45957e-63	76.8898	53.5266
Apoe	0.00179892	0.165501	3	0.179924	-1.5732	6.46639e+06	0.23945	6.3938e-258	6.11435e-256	12.6316	59.733
Apoe	0.00179892	0.165501	4	2.01406	0.429902	2.93618e+07	0.597706	1.93937e-67	1.6127e-66	79.5991	52.7585
Apoe	0.00179892	0.165501	5	1.54678	-0.105614	15947007	0.478853	0.00198774	0.00308608	49.8884	57.0706
Apoe	0.00179892	0.165501	6	0.184966	-1.68832	10737131	0.219631	0	0	12.311	63.4049
Apoe	0.00179892	0.165501	7	1.57205	-0.0832286	2.64827e+07	0.510712	0.0506426	0.0723009	64.9446	54.9813
Apoe	0.00179892	0.165501	8	0.124618	-1.53804	1252362	0.240363	5.76963e-51	3.31619e-49	7.33591	57.0711
Apoe	0.00179892	0.165501	9	1.54791	-0.111279	24869180	0.484455	0.00477451	0.0064284	52.4618	57.1109
Cd177	0	0	1	0.010964	-0.507642	19066935	0.380387	3.01301e-178	3.24498e-176	1.43256	25.0885
Cd177	0	0	2	0.110067	-0.38526	19410593	0.428457	6.23399e-59	1.65045e-57	10.5512	23.3629
Cd177	0	0	3	0.0746141	-0.400713	11228138	0.415777	5.3565e-49	6.38235e-48	6.94737	22.8801
Cd177	0	0	4	0.953065	0.586134	3.41668e+07	0.695519	0	0	58.3035	15.9595
Cd177	0	0	5	0.240604	-0.22663	1.54265e+07	0.463223	9.72521e-13	3.46219e-12	16.0156	22.3203
Cd177	0	0	6	1.95418	1.74475	39913633	0.816443	0	0	70.5184	14.0698
Cd177	0	0	7	0.0157421	-0.505518	19762660	0.381118	4.16237e-182	2.50941e-180	1.71084	25.2026
Cd177	0	0	8	0.0047484	-0.448252	2039964	0.391525	8.55497e-17	1.28591e-15	0.3861	22.0411
Cd177	0	0	9	0.0428124	-0.47283	20058151	0.390736	1.26582e-152	1.41835e-150	3.39559	24.8695
Ceacam10	0	0	1	0.0024018	-0.260448	20731713	0.4136	1.93838e-125	1.13769e-123	0.279525	17.5345
Ceacam10	0	0	2	0.168504	-0.0659889	22496134	0.496566	0.367998	0.433999	15.1575	15.1043
Ceacam10	0	0	3	0.00644761	-0.236349	11412134	0.422591	2.57012e-55	3.43084e-54	0.77193	16.1891
Ceacam10	0	0	4	0.564635	0.392139	33751659	0.687069	0	0	49.2842	9.68035
Ceacam10	0	0	5	0.00347084	-0.24428	13933968	0.418406	4.12767e-75	1.07484e-73	0.223214	16.5465
Ceacam10	0	0	6	0.921119	0.804541	33831453	0.69203	0	0	45.6803	10.2853
Ceacam10	0	0	7	0.00467274	-0.259569	21488892	0.414408	2.54105e-127	9.30292e-126	0.536733	17.6085
Ceacam10	0	0	8	0	-0.22918	2206421	0.423473	1.02494e-11	1.09429e-10	0	15.3055
Ceacam10	0	0	9	0.00331027	-0.260626	21220954	0.413387	4.8688e-129	4.12287e-127	0.305603	17.6123
Rps19	0	0	1	2.81121	0.099461	2.63608e+07	0.5259	8.53552e-06	2.19941e-05	93.3263	91.1442
Rps19	0	0	2	2.38111	-0.39369	17364637	0.383296	4.65162e-81	1.89013e-79	91.1024	91.5003
Rps19	0	0	3	3.20415	0.514406	1.71072e+07	0.633479	1.28276e-63	1.96543e-62	98.5263	90.9187
Rps19	0	0	4	2.73442	0.0100838	2.38325e+07	0.485148	0.0115063	0.0125878	96.7072	90.6154
Rps19	0	0	5	3.7433	1.1157	2.60267e+07	0.781524	0	0	97.433	90.8739
Rps19	0	0	6	1.97004	-0.874968	15949637	0.326254	3.90574e-191	7.12604e-190	72.2102	94.488
Rps19	0	0	7	2.49979	-0.264652	21601853	0.416586	3.70788e-48	4.28453e-47	93.2908	91.1354
Rps19	0	0	8	3.20647	0.486942	3.28207e+06	0.62992	6.07231e-13	7.15835e-12	96.5251	91.3854
Rps19	0	0	9	2.98017	0.297435	2.9548e+07	0.575599	1.7374e-39	2.62932e-38	93.7182	91.0676
Zfp36	7.08024e-23	1.20364e-20	1	2.50309	0.0447172	2.57623e+07	0.51396	0.0163583	0.0265684	87.7708	87.4672
Zfp36	7.08024e-23	1.20364e-20	2	3.1853	0.823273	3.12819e+07	0.690497	5.80894e-213	1.57167e-210	98.4252	85.9554
Zfp36	7.08024e-23	1.20364e-20	3	1.75994	-0.7577	8.36347e+06	0.309699	1.63835e-127	5.31409e-126	81.7544	87.9426
Zfp36	7.08024e-23	1.20364e-20	4	2.70985	0.284167	2.69278e+07	0.548158	2.42288e-16	4.17798e-16	97.9599	85.8492
Zfp36	7.08024e-23	1.20364e-20	5	1.96849	-0.544004	1.21703e+07	0.365448	2.37213e-79	6.5621e-78	80.7478	88.1619
Zfp36	7.08024e-23	1.20364e-20	6	1.96324	-0.580558	1.86958e+07	0.382426	1.02852e-88	8.64998e-88	74.3341	89.5897
Zfp36	7.08024e-23	1.20364e-20	7	2.77765	0.366642	3.03807e+07	0.585885	5.20273e-51	6.41266e-50	92.9889	86.5709
Zfp36	7.08024e-23	1.20364e-20	8	0.71489	-1.77229	817523	0.156905	1.09028e-80	1.43982e-78	35.5212	88.1792
Zfp36	7.08024e-23	1.20364e-20	9	2.52605	0.0717745	2.66735e+07	0.519604	0.0006451	0.000964043	86.2818	87.7173
Dmkn	4.72857e-42	9.69356e-40	1	0.0198817	-0.103043	22974002	0.458334	3.37122e-48	5.53209e-47	1.60727	9.94633
Dmkn	4.72857e-42	9.69356e-40	2	0.112944	0.00513274	2.32329e+07	0.512829	1.95537e-05	4.83957e-05	11.2205	8.42678
Dmkn	4.72857e-42	9.69356e-40	3	0.241295	0.142833	1.4947e+07	0.553486	5.49686e-43	5.92581e-42	18.5263	8.04179
Dmkn	4.72857e-42	9.69356e-40	4	0.0940682	-0.0166686	2.53686e+07	0.516419	1.26579e-08	1.71258e-08	12.0616	8.25276
Dmkn	4.72857e-42	9.69356e-40	5	0.074945	-0.0367371	1.58853e+07	0.477001	5.26225e-11	1.67935e-10	4.40848	9.19608
Dmkn	4.72857e-42	9.69356e-40	6	0.0872906	-0.0245009	2.36723e+07	0.484223	4.90022e-08	8.84591e-08	5.93952	9.22264
Dmkn	4.72857e-42	9.69356e-40	7	0.0974106	-0.0129326	2.59999e+07	0.5014	0.618024	0.672263	9.12445	8.71515
Dmkn	4.72857e-42	9.69356e-40	8	0.0102977	-0.0994172	2.39443e+06	0.459558	4.99622e-06	2.66341e-05	0.772201	8.87806
Dmkn	4.72857e-42	9.69356e-40	9	0.200172	0.107217	2.65989e+07	0.51815	1.2712e-10	3.91706e-10	11.4771	8.31851
Nkg7	1.98528e-65	4.64555e-63	1	0.151832	-0.0808302	23535212	0.46953	2.16332e-18	1.30778e-17	8.28092	14.6283
Nkg7	1.98528e-65	4.64555e-63	2	0.200992	-0.0232101	23128609	0.510527	0.00406228	0.00721583	16.063	13.4055
Nkg7	1.98528e-65	4.64555e-63	3	0.0712043	-0.161391	12319537	0.456192	2.65036e-20	1.55888e-19	5.75439	14.337
Nkg7	1.98528e-65	4.64555e-63	4	0.242918	0.0250441	26654878	0.542603	9.45006e-34	2.86498e-33	22.083	12.4104
Nkg7	1.98528e-65	4.64555e-63	5	0.00578634	-0.236304	14214820	0.426839	1.02367e-65	2.28944e-64	0.390625	15.0237
Nkg7	1.98528e-65	4.64555e-63	6	0.341198	0.138815	25612675	0.523913	1.19736e-11	2.55429e-11	17.2786	13.1776
Nkg7	1.98528e-65	4.64555e-63	7	0.301016	0.0933673	27756489	0.535276	6.92918e-25	4.43028e-24	19.792	12.6991
Nkg7	1.98528e-65	4.64555e-63	8	2.31463	2.12027	4296385	0.824594	2.39838e-198	2.41866e-195	70.6564	13.0039
Nkg7	1.98528e-65	4.64555e-63	9	0.111751	-0.128068	23554723	0.45885	6.00276e-33	7.24576e-32	6.62139	14.9389
Ftl1	1.67859e-08	2.26609e-06	1	3.70743	0.557195	31585427	0.630132	9.90527e-111	4.73617e-109	97.3795	95.5464
Ftl1	1.67859e-08	2.26609e-06	2	3.30091	0.0827213	2.28903e+07	0.505266	0.389655	0.456339	98.2283	95.4586
Ftl1	1.67859e-08	2.26609e-06	3	2.78086	-0.481296	1.02458e+07	0.379401	3.07434e-52	3.89312e-51	95.0175	95.863
Ftl1	1.67859e-08	2.26609e-06	4	3.19318	-0.0409235	23386273	0.476065	4.67847e-05	5.6082e-05	98.6399	95.3532
Ftl1	1.67859e-08	2.26609e-06	5	3.74983	0.571601	21722585	0.65228	6.44935e-101	2.30783e-99	96.3728	95.749
Ftl1	1.67859e-08	2.26609e-06	6	3.34014	0.12927	2.66766e+07	0.545675	9.17029e-15	2.19711e-14	94.0245	96.0848
Ftl1	1.67859e-08	2.26609e-06	7	3.08695	-0.165808	2.35024e+07	0.453238	3.03694e-16	1.38923e-15	97.7524	95.47
Ftl1	1.67859e-08	2.26609e-06	8	1.2877	-1.96579	680575	0.130621	4.73342e-93	8.07814e-91	58.6873	96.2818
Ftl1	1.67859e-08	2.26609e-06	9	2.84214	-0.451634	20383375	0.397071	1.24763e-71	4.27161e-70	92.4958	96.3628
Rpl18	8.05916e-238	2.48222e-235	1	2.30323	-0.0173574	2.54135e+07	0.507003	0.228515	0.287303	85.7442	88.2209
Rpl18	8.05916e-238	2.48222e-235	2	1.99911	-0.364472	1.80559e+07	0.398556	9.02383e-62	2.53421e-60	87.8346	87.8784
Rpl18	8.05916e-238	2.48222e-235	3	2.51864	0.21557	14945708	0.553439	1.52943e-11	6.12713e-11	93.7544	87.4307
Rpl18	8.05916e-238	2.48222e-235	4	2.35985	0.048326	2.44816e+07	0.498361	0.780287	0.786383	93.8797	86.9184
Rpl18	8.05916e-238	2.48222e-235	5	3.25001	1.02172	24712304	0.742055	2.55956e-252	4.65462e-250	92.2991	87.4462
Rpl18	8.05916e-238	2.48222e-235	6	1.83358	-0.561054	1.90421e+07	0.38951	1.48341e-78	1.12632e-77	72.9662	90.2262
Rpl18	8.05916e-238	2.48222e-235	7	2.09389	-0.262685	2.22447e+07	0.428983	2.00433e-35	1.76321e-34	90.104	87.4907
Rpl18	8.05916e-238	2.48222e-235	8	2.80791	0.496075	3261539	0.625979	2.8583e-12	3.21574e-11	92.278	87.8163
Rpl18	8.05916e-238	2.48222e-235	9	2.54521	0.265432	2.8916e+07	0.563288	3.28352e-28	3.28737e-27	90.1528	87.4878
Saa3	3.74557e-08	5.01906e-06	1	1.86396	0.951087	31256268	0.623566	7.78874e-130	4.90912e-128	54.4724	35.8342
Saa3	3.74557e-08	5.01906e-06	2	1.7302	0.781101	29259053	0.645846	5.8869e-163	8.70712e-161	63.622	34.8677
Saa3	3.74557e-08	5.01906e-06	3	0.0885175	-1.02998	8591783	0.318153	3.68274e-151	1.45902e-149	5.82456	40.9055
Saa3	3.74557e-08	5.01906e-06	4	1.04829	0.00211357	26453285	0.538499	7.56839e-14	1.20488e-13	49.9284	36.6284
Saa3	3.74557e-08	5.01906e-06	5	0.290423	-0.828945	11803573	0.354435	7.25529e-120	3.29848e-118	12.779	40.9277
Saa3	3.74557e-08	5.01906e-06	6	0.108972	-1.08548	14873860	0.304248	0	0	5.18359	43.7038
Saa3	3.74557e-08	5.01906e-06	7	1.68016	0.742296	32983819	0.636084	2.1485e-162	1.05457e-160	61.0869	34.5732
Saa3	3.74557e-08	5.01906e-06	8	0.0840566	-0.974799	1688749	0.324117	9.42503e-29	2.55628e-27	4.2471	38.8925
Saa3	3.74557e-08	5.01906e-06	9	0.911664	-0.157575	24162938	0.470698	5.95721e-09	1.55857e-08	33.1749	39.3437
Mrgpra2b	0	0	1	0.00362638	-0.313177	19744947	0.393914	1.0085e-158	9.09538e-157	0.419287	21.5942
Mrgpra2b	0	0	2	0.278723	0.00674988	2.35433e+07	0.519679	2.20137e-06	6.05349e-06	22.874	18.0141
Mrgpra2b	0	0	3	0.0107676	-0.281751	1.09658e+07	0.406064	3.67333e-68	6.10918e-67	1.26316	19.9251
Mrgpra2b	0	0	4	0.662185	0.451246	3.49391e+07	0.711242	0	0	57.6593	12.4161
Mrgpra2b	0	0	5	0.00382951	-0.294923	13310422	0.399682	4.23502e-95	1.42361e-93	0.334821	20.3831
Mrgpra2b	0	0	6	1.05079	0.900787	35661335	0.729461	0	0	54.7156	12.9219
Mrgpra2b	0	0	7	0.0106976	-0.307036	20583040	0.396938	5.11903e-155	2.42673e-153	1.10701	21.6212
Mrgpra2b	0	0	8	0	-0.276327	2.11383e+06	0.405702	1.43941e-14	1.89637e-13	0	18.8597
Mrgpra2b	0	0	9	0.00583993	-0.312081	20211506	0.393723	4.44078e-163	5.59791e-161	0.441426	21.6912
Siglech	7.08095e-06	0.000849714	1	0.0456552	0.0209353	25190644	0.502556	0.0841961	0.117794	2.62055	2.13543
Siglech	7.08095e-06	0.000849714	2	0.0542753	0.030405	23132500	0.510612	9.31056e-12	4.10338e-11	4.05512	1.9399
Siglech	7.08095e-06	0.000849714	3	0.00468758	-0.0247003	13233752	0.490045	7.93431e-07	2.28433e-06	0.350877	2.34288
Siglech	7.08095e-06	0.000849714	4	0.0535551	0.0300096	25664518	0.522442	6.20088e-51	3.20832e-50	6.12026	1.58116
Siglech	7.08095e-06	0.000849714	5	0.00564441	-0.024139	16320562	0.49007	4.52956e-08	1.15086e-07	0.390625	2.37839
Siglech	7.08095e-06	0.000849714	6	0.0084119	-0.0222871	23953731	0.489979	2.28544e-11	4.82535e-11	0.467963	2.47755
Siglech	7.08095e-06	0.000849714	7	0.0134333	-0.0166653	25624232	0.494156	5.92501e-05	0.000126909	1.20765	2.37425
Siglech	7.08095e-06	0.000849714	8	0.0191436	-0.00862651	2567724	0.492817	0.117635	0.192496	0.772201	2.222
Siglech	7.08095e-06	0.000849714	9	0.0204708	-0.00840433	25385665	0.494517	0.000177357	0.000285175	1.25637	2.36361
Isg20	8.35767e-27	1.49602e-24	1	0.0907546	-0.269245	20133204	0.401659	4.93868e-111	2.37163e-109	7.75681	27.2239
Isg20	8.35767e-27	1.49602e-24	2	0.61736	0.337214	28275309	0.624132	5.16237e-159	7.43716e-157	46.2205	21.3949
Isg20	8.35767e-27	1.49602e-24	3	0.0469853	-0.295889	10600421	0.392533	4.05641e-72	7.14251e-71	4.84211	25.967
Isg20	8.35767e-27	1.49602e-24	4	0.373203	0.0591299	2.7979e+07	0.569558	2.14549e-55	1.26126e-54	39.7996	22.0566
Isg20	8.35767e-27	1.49602e-24	5	0.101768	-0.241668	1.35233e+07	0.406074	4.82301e-68	1.12635e-66	6.97545	26.1784
Isg20	8.35767e-27	1.49602e-24	6	0.28035	-0.0484346	2.2731e+07	0.464968	3.35855e-15	8.15596e-15	17.3146	25.6222
Isg20	8.35767e-27	1.49602e-24	7	0.390317	0.0798113	2.80546e+07	0.541026	2.09097e-21	1.19072e-20	32.0362	23.1963
Isg20	8.35767e-27	1.49602e-24	8	0.424189	0.10332	2668226	0.512106	0.374214	0.480402	24.3243	24.4917
Isg20	8.35767e-27	1.49602e-24	9	0.472894	0.176176	27108212	0.528072	9.92992e-11	3.09504e-10	26.7912	24.1007
Ctsc	0	0	1	3.64703	0.865926	32627089	0.650914	7.34542e-149	5.90455e-147	98.0783	81.3406
Ctsc	0	0	2	3.33975	0.499259	26607755	0.587323	2.37931e-46	4.36259e-45	91.6142	82.5634
Ctsc	0	0	3	2.94336	0.0436886	1.20825e+07	0.447413	3.01023e-11	1.18329e-10	97.5439	82.65
Ctsc	0	0	4	2.86356	-0.0454009	2.10787e+07	0.42909	1.23638e-33	3.72896e-33	97.8525	81.4412
Ctsc	0	0	5	2.89539	-0.00804385	14946925	0.448823	6.83981e-13	2.45835e-12	95.3125	82.571
Ctsc	0	0	6	0.187437	-3.14393	1697375	0.0347202	0	0	12.131	94.9881
Ctsc	0	0	7	4.02429	1.31376	3.93261e+07	0.758393	0	0	99.4968	80.983
Ctsc	0	0	8	0.547517	-2.38554	655208	0.125752	7.18688e-96	1.32873e-93	30.5019	84.3764
Ctsc	0	0	9	3.45764	0.64866	3.20518e+07	0.624374	3.78032e-104	2.34275e-102	91.8506	82.3131
Gm26522	2.59463e-128	7.00549e-126	1	0.276272	-0.0138302	24241818	0.483627	9.53488e-05	0.000215331	18.2041	22.2565
Gm26522	2.59463e-128	7.00549e-126	2	0.281792	-0.00727462	23341753	0.515231	0.000558581	0.00113513	25.4724	21.1482
Gm26522	2.59463e-128	7.00549e-126	3	0.453734	0.178025	15249358	0.564683	1.10781e-29	8.69087e-29	33.3333	20.8116
Gm26522	2.59463e-128	7.00549e-126	4	0.261044	-0.0314244	25879162	0.526812	2.52035e-10	3.6024e-10	28.7044	20.5722
Gm26522	2.59463e-128	7.00549e-126	5	0.372656	0.0926436	16928953	0.508338	0.105279	0.128097	21.4286	21.7122
Gm26522	2.59463e-128	7.00549e-126	6	0.031955	-0.296649	18908425	0.386776	1.86459e-156	2.71086e-155	2.01584	24.7926
Gm26522	2.59463e-128	7.00549e-126	7	0.348313	0.0704616	2.75361e+07	0.531025	5.45555e-14	2.2176e-13	27.2392	20.7358
Gm26522	2.59463e-128	7.00549e-126	8	0.0400614	-0.251293	2107048	0.4044	2.04908e-13	2.48149e-12	2.7027	21.9317
Gm26522	2.59463e-128	7.00549e-126	9	0.402005	0.13308	2.68808e+07	0.523641	1.18561e-08	2.99658e-08	24.2784	21.2495
Hbb-bs	0.518442	1	1	0.00579146	-0.00375919	24988808	0.498529	0.0742128	0.105193	0.419287	0.713715
Hbb-bs	0.518442	1	2	0.0106156	0.00181987	22671397	0.500434	0.616237	0.673556	0.748031	0.661583
Hbb-bs	0.518442	1	3	0.00178367	-0.00778328	13435474	0.497515	0.0268196	0.0426231	0.210526	0.707087
Hbb-bs	0.518442	1	4	0.00369796	-0.00617083	24543186	0.499616	0.644428	0.652724	0.608447	0.682516
Hbb-bs	0.518442	1	5	0.00899262	-3.29058e-05	16640824	0.499687	0.756452	0.782116	0.613839	0.678003
Hbb-bs	0.518442	1	6	0.00511799	-0.00452102	24345132	0.497985	0.0157362	0.0195172	0.323974	0.727355
Hbb-bs	0.518442	1	7	0.0216988	0.0148485	26212043	0.505492	1.19785e-11	4.317e-11	1.6102	0.511641
Hbb-bs	0.518442	1	8	0	-0.00913879	2587410	0.496595	0.182696	0.272655	0	0.681016
Hbb-bs	0.518442	1	9	0.011007	0.00231966	25649054	0.499648	0.665059	0.685814	0.611205	0.682692
Coro1a	1.23852e-107	3.22015e-105	1	0.786864	-1.02505	14746907	0.294202	2.10208e-280	4.66368e-278	44.3746	75.7394
Coro1a	1.23852e-107	3.22015e-105	2	1.21906	-0.512799	1.82598e+07	0.403055	8.6094e-58	2.21587e-56	71.9685	71.2436
Coro1a	1.23852e-107	3.22015e-105	3	2.021	0.379614	15847314	0.586825	1.55727e-28	1.18321e-27	84.9825	70.3076
Coro1a	1.23852e-107	3.22015e-105	4	2.05619	0.449945	2.92802e+07	0.596045	2.16625e-61	1.52379e-60	90.6943	68.2573
Coro1a	1.23852e-107	3.22015e-105	5	2.65572	1.08303	2.36378e+07	0.70979	2.99151e-194	2.86076e-192	83.0357	70.2056
Coro1a	1.23852e-107	3.22015e-105	6	3.03413	1.58186	3.90084e+07	0.797926	0	0	91.1447	68.2066
Coro1a	1.23852e-107	3.22015e-105	7	0.768084	-1.05406	1.48258e+07	0.285912	0	0	54.0423	74.2972
Coro1a	1.23852e-107	3.22015e-105	8	1.324	-0.348368	2268349	0.435358	0.000290533	0.00109734	56.7568	71.5216
Coro1a	1.23852e-107	3.22015e-105	9	1.42348	-0.285766	2.31987e+07	0.451915	2.65608e-17	1.40104e-16	64.9915	72.4055
Mki67	0.00244873	0.217937	1	0.267616	-0.322265	21483447	0.428597	1.53515e-52	2.74668e-51	18.4486	31.0837
Mki67	0.00244873	0.217937	2	0.224623	-0.365563	1.95979e+07	0.432592	1.15055e-42	1.90494e-41	20.6693	30.5394
Mki67	0.00244873	0.217937	3	2.22939	1.81146	2.38577e+07	0.883449	0	0	89.8246	24.7586
Mki67	0.00244873	0.217937	4	0.757275	0.246452	29277226	0.595985	1.27461e-91	1.88775e-90	48.5326	26.2541
Mki67	0.00244873	0.217937	5	0.0897294	-0.498751	12299021	0.369312	1.20221e-114	4.97615e-113	5.80357	31.5755
Mki67	0.00244873	0.217937	6	0.946712	0.46557	2.85509e+07	0.584015	2.64467e-70	1.85445e-69	39.9208	27.6338
Mki67	0.00244873	0.217937	7	0.253053	-0.341529	22481985	0.433559	3.01685e-47	3.4324e-46	20.4965	30.8192
Mki67	0.00244873	0.217937	8	0.792776	0.251354	2.73634e+06	0.525178	0.08288	0.14682	30.1158	29.2986
Mki67	0.00244873	0.217937	9	0.24363	-0.351838	20788837	0.40497	8.41096e-94	4.50738e-92	12.9372	32.075
Ifitm2	2.25437e-17	3.65207e-15	1	1.10364	-0.910931	15678731	0.312792	1.38517e-229	2.13412e-227	54.123	81.2664
Ifitm2	2.25437e-17	3.65207e-15	2	1.92192	0.0403175	2.28795e+07	0.505027	0.408891	0.475354	88.2677	75.9139
Ifitm2	2.25437e-17	3.65207e-15	3	1.64479	-0.260018	12127268	0.449072	1.05002e-10	3.9849e-10	78.6667	77.3627
Ifitm2	2.25437e-17	3.65207e-15	4	2.25071	0.421945	29143693	0.593267	2.62938e-57	1.65537e-56	94.2377	74.7867
Ifitm2	2.25437e-17	3.65207e-15	5	2.84983	1.05608	2.41487e+07	0.725132	1.12472e-220	1.31332e-218	88.5603	76.3829
Ifitm2	2.25437e-17	3.65207e-15	6	2.57041	0.791725	32106673	0.656749	1.2273e-157	1.80323e-156	85.4212	76.1962
Ifitm2	2.25437e-17	3.65207e-15	7	1.01028	-1.02652	14468368	0.279019	0	0	60.2482	80.4024
Ifitm2	2.25437e-17	3.65207e-15	8	0.428282	-1.47712	1024784	0.196684	4.6093e-64	3.90313e-62	20.0772	78.1926
Ifitm2	2.25437e-17	3.65207e-15	9	2.1729	0.334638	29495632	0.574579	7.05143e-39	1.04995e-37	82.4788	76.6049
Ifitm1	6.53351e-237	2.00579e-234	1	0.396818	-0.963455	16314975	0.325485	1.77673e-230	2.77595e-228	19.986	52.0498
Ifitm1	6.53351e-237	2.00579e-234	2	2.52612	1.48647	34786853	0.767863	0	0	88.3858	41.7302
Ifitm1	6.53351e-237	2.00579e-234	3	0.311929	-0.981672	8.65587e+06	0.320526	3.27928e-132	1.11245e-130	17.1228	49.8338
Ifitm1	6.53351e-237	2.00579e-234	4	1.85624	0.731608	3.26561e+07	0.664768	1.29431e-201	8.02111e-200	78.3822	42.6459
Ifitm1	6.53351e-237	2.00579e-234	5	0.326716	-0.984845	10620737	0.318917	1.83702e-165	1.23503e-163	16.7411	50.5166
Ifitm1	6.53351e-237	2.00579e-234	6	1.56932	0.398731	2.60675e+07	0.533218	1.10794e-09	2.16647e-09	46.5443	47.7043
Ifitm1	6.53351e-237	2.00579e-234	7	0.761177	-0.543247	2.20986e+07	0.426165	3.22167e-44	3.46971e-43	41.6639	48.5542
Ifitm1	6.53351e-237	2.00579e-234	8	0.491565	-0.742825	1831926	0.351597	6.296e-19	1.08618e-17	17.3745	47.9346
Ifitm1	6.53351e-237	2.00579e-234	9	1.50602	0.328565	28040723	0.546238	3.59597e-18	2.03937e-17	52.8693	46.6468
Ifitm3	6.41481e-253	2.00142e-250	1	2.92786	-1.25204	1.14809e+07	0.229045	0	0	90.007	97.442
Ifitm3	6.41481e-253	2.00142e-250	2	4.0873	0.0951273	2.25055e+07	0.496773	0.598078	0.656814	98.5039	96.0978
Ifitm3	6.41481e-253	2.00142e-250	3	3.90096	-0.110822	11702526	0.433344	4.23882e-17	2.21381e-16	99.2982	96.1796
Ifitm3	6.41481e-253	2.00142e-250	4	4.26745	0.305278	2.67232e+07	0.543993	7.28048e-14	1.15988e-13	99.8926	95.8423
Ifitm3	6.41481e-253	2.00142e-250	5	4.94916	1.03626	25869427	0.776801	0	0	99.8884	96.0611
Ifitm3	6.41481e-253	2.00142e-250	6	3.66773	-0.38939	20439438	0.418093	6.52953e-44	3.21492e-43	94.3844	96.7155
Ifitm3	6.41481e-253	2.00142e-250	7	3.86625	-0.16139	2.24877e+07	0.433669	4.55056e-31	3.58518e-30	98.2556	96.0793
Ifitm3	6.41481e-253	2.00142e-250	8	0.787704	-3.25774	282249	0.0541713	1.17504e-134	5.43112e-132	34.3629	97.1964
Ifitm3	6.41481e-253	2.00142e-250	9	4.94248	1.097	39582419	0.771072	0	0	99.4228	95.8866
Ifitm6	0	0	1	0.159651	-2.05161	8.68875e+06	0.173341	0	0	11.1461	71.2744
Ifitm6	0	0	2	1.54992	-0.426324	2.12597e+07	0.469273	2.56484e-07	7.7631e-07	71.8898	61.5385
Ifitm6	0	0	3	1.14806	-0.833319	1.09346e+07	0.404906	7.76405e-35	6.93451e-34	69.0526	62.3608
Ifitm6	0	0	4	3.74253	2.10857	40485039	0.824138	0	0	98.4252	57.1721
Ifitm6	0	0	5	2.38205	0.50321	20675021	0.620824	1.33253e-67	3.07954e-66	89.9554	60.2131
Ifitm6	0	0	6	4.6913	3.20519	4.36483e+07	0.892836	0	0	93.6285	57.9668
Ifitm6	0	0	7	0.388327	-1.79778	11834102	0.228217	0	0	28.7487	68.6692
Ifitm6	0	0	8	0.0331082	-1.91432	987312	0.189492	8.62981e-70	8.47173e-68	3.0888	63.598
Ifitm6	0	0	9	1.43682	-0.568433	2.25606e+07	0.439483	3.32834e-27	3.17739e-26	62.6486	62.8593
Rplp2	6.19301e-26	1.08997e-23	1	1.31592	-0.120495	23675314	0.472325	1.00573e-06	2.87098e-06	54.0182	63.3493
Rplp2	6.19301e-26	1.08997e-23	2	0.955805	-0.529715	18709699	0.412986	2.15422e-48	4.25967e-47	60.6299	62.2393
Rplp2	6.19301e-26	1.08997e-23	3	1.64997	0.247814	14844210	0.54968	1.16503e-10	4.40781e-10	69.4035	61.4849
Rplp2	6.19301e-26	1.08997e-23	4	1.54242	0.142463	26079797	0.530896	6.48453e-08	8.57774e-08	72.9062	60.3117
Rplp2	6.19301e-26	1.08997e-23	5	2.61923	1.31543	2.35241e+07	0.706377	3.53877e-194	3.32674e-192	73.4375	60.9395
Rplp2	6.19301e-26	1.08997e-23	6	1.67914	0.300642	2.74606e+07	0.561712	4.78352e-27	1.64081e-26	64.2549	61.6888
Rplp2	6.19301e-26	1.08997e-23	7	0.836707	-0.682653	20175473	0.389079	1.96975e-88	4.61953e-87	57.162	62.8744
Rplp2	6.19301e-26	1.08997e-23	8	1.45941	0.0404354	2632214	0.505194	0.767296	0.824769	57.1429	62.1017
Rplp2	6.19301e-26	1.08997e-23	9	1.30334	-0.13577	23971914	0.466977	3.51415e-09	9.41377e-09	53.5144	63.4789
Ctsd	1.16364e-213	3.456e-211	1	1.96446	0.843807	3.40578e+07	0.679457	1.79907e-219	2.6969e-217	75.6813	61.2995
Ctsd	1.16364e-213	3.456e-211	2	1.46339	0.256154	25727191	0.567886	5.73115e-30	6.33855e-29	77.9528	61.2357
Ctsd	1.16364e-213	3.456e-211	3	0.556095	-0.73444	8.53386e+06	0.316008	3.53942e-125	1.12501e-123	40.9825	64.9992
Ctsd	1.16364e-213	3.456e-211	4	1.37798	0.160872	2.7099e+07	0.551644	2.07927e-19	3.93673e-19	80.6371	60.5676
Ctsd	1.16364e-213	3.456e-211	5	0.933701	-0.334926	14140497	0.424607	2.51568e-27	1.90098e-26	49.442	64.6578
Ctsd	1.16364e-213	3.456e-211	6	1.39326	0.178408	2.63732e+07	0.53947	6.47515e-12	1.39636e-11	62.995	63.3708
Ctsd	1.16364e-213	3.456e-211	7	1.16045	-0.0922079	25358227	0.489027	0.0492143	0.0704158	67.5277	62.5984
Ctsd	1.16364e-213	3.456e-211	8	0.600001	-0.647399	1761922	0.338161	3.77002e-20	6.99346e-19	31.2741	63.7322
Ctsd	1.16364e-213	3.456e-211	9	0.716184	-0.611347	18021553	0.351063	2.00102e-155	2.28838e-153	40.3735	67.1964
Cd81	0	0	1	0.154766	-0.0520487	23430240	0.467436	8.63897e-20	5.61406e-19	8.73515	15.5818
Cd81	0	0	2	0.168602	-0.0353023	21779929	0.480757	3.13688e-07	9.44812e-07	11.1811	15.1099
Cd81	0	0	3	0.0333095	-0.178691	11804545	0.437122	4.26936e-38	4.15439e-37	3.01754	15.4926
Cd81	0	0	4	0.404587	0.237674	30840508	0.627808	4.01316e-274	4.40772e-272	38.1174	10.8861
Cd81	0	0	5	0.0268728	-0.189277	14281151	0.428831	3.68358e-59	7.37581e-58	1.5625	15.8793
Cd81	0	0	6	0.555035	0.411655	31006528	0.634246	9.18264e-301	2.85331e-299	36.8611	11.1092
Cd81	0	0	7	0.073255	-0.147884	23154640	0.446531	3.258e-52	4.10227e-51	5.50151	16.1828
Cd81	0	0	8	0.113758	-0.0868498	2400417	0.460706	0.000396962	0.00144852	6.56371	14.7239
Cd81	0	0	9	0.060488	-0.162503	22375370	0.435876	1.43724e-73	5.19325e-72	3.53141	16.4936
Syne1	0	0	1	0.0236149	-0.437477	18604329	0.371158	3.41722e-191	4.12035e-189	2.20126	27.715
Syne1	0	0	2	0.203139	-0.224489	20846653	0.460156	4.2754e-18	2.83994e-17	19.252	24.8262
Syne1	0	0	3	0.0197041	-0.408509	10250317	0.379569	4.76132e-91	1.03563e-89	1.96491	25.7981
Syne1	0	0	4	0.979014	0.671439	3.74544e+07	0.762445	0	0	73.4073	16.3008
Syne1	0	0	5	0.0106954	-0.426454	12388873	0.37201	4.73558e-126	2.30403e-124	0.837054	26.3775
Syne1	0	0	6	1.63507	1.43045	4.04794e+07	0.828016	0	0	73.5421	16.3314
Syne1	0	0	7	0.0419057	-0.419045	19828374	0.382385	4.1679e-165	2.08263e-163	4.72996	27.4562
Syne1	0	0	8	0.170497	-0.232097	2237969	0.429528	1.98024e-07	1.31067e-06	10.0386	24.3128
Syne1	0	0	9	0.0222983	-0.441099	18982962	0.369791	6.91223e-200	1.25701e-197	2.07131	27.8584
Sgk1	2.72764e-29	5.10069e-27	1	1.53835	0.956645	3.49895e+07	0.698045	0	0	64.6052	35.897
Sgk1	2.72764e-29	5.10069e-27	2	0.949383	0.266529	2.65125e+07	0.58522	9.67192e-56	2.34259e-54	56.1024	37.6261
Sgk1	2.72764e-29	5.10069e-27	3	0.152796	-0.605639	9.22642e+06	0.341654	9.91061e-113	2.79031e-111	12.6316	41.982
Sgk1	2.72764e-29	5.10069e-27	4	0.698354	-0.0205412	2.65576e+07	0.540622	5.85772e-15	9.66241e-15	54.796	37.5668
Sgk1	2.72764e-29	5.10069e-27	5	0.197772	-0.568286	11522313	0.345989	3.51696e-131	1.79786e-129	12.1652	42.6065
Sgk1	2.72764e-29	5.10069e-27	6	0.1867	-0.612946	16510813	0.337733	1.75075e-212	3.50562e-211	13.1749	44.1527
Sgk1	2.72764e-29	5.10069e-27	7	1.19588	0.562025	3.35246e+07	0.646513	5.05836e-184	3.10013e-182	62.4623	36.0678
Sgk1	2.72764e-29	5.10069e-27	8	0.202825	-0.519861	1.85989e+06	0.356964	3.47174e-19	6.04585e-18	11.583	40.2943
Sgk1	2.72764e-29	5.10069e-27	9	0.379346	-0.393625	20369688	0.396805	2.18475e-91	1.12201e-89	22.9202	42.8031
Rps12	1.24439e-157	3.49675e-155	1	2.38789	-0.241454	22810373	0.455069	1.13781e-14	5.73975e-14	86.443	91.2127
Rps12	1.24439e-157	3.49675e-155	2	2.15228	-0.506256	1.68284e+07	0.371459	5.96929e-98	3.37844e-96	90.2756	90.5808
Rps12	1.24439e-157	3.49675e-155	3	3.13742	0.582749	17419096	0.645028	8.74407e-75	1.58493e-73	96.9123	90.0638
Rps12	1.24439e-157	3.49675e-155	4	2.64715	0.0599414	2.44643e+07	0.49801	0.734914	0.741666	95.7409	89.7168
Rps12	1.24439e-157	3.49675e-155	5	3.72424	1.23767	25664143	0.770636	0	0	95.5357	90.0613
Rps12	1.24439e-157	3.49675e-155	6	2.58133	-0.0163273	2.53405e+07	0.518347	0.00184368	0.00245492	84.7372	91.4593
Rps12	1.24439e-157	3.49675e-155	7	2.08176	-0.601699	1.82807e+07	0.352539	1.50525e-146	6.65249e-145	89.4666	90.7272
Rps12	1.24439e-157	3.49675e-155	8	2.87061	0.278723	2997541	0.57531	3.00093e-05	0.000139228	91.5058	90.5304
Rps12	1.24439e-157	3.49675e-155	9	2.69017	0.110756	27268227	0.531189	5.79e-08	1.35417e-07	90.1868	90.6029
Arg1	5.40034e-45	1.13407e-42	1	2.6421	1.81038	38364727	0.76538	0	0	75.2621	32.4084
Arg1	5.40034e-45	1.13407e-42	2	1.5821	0.566738	27778619	0.613168	6.14076e-99	3.6042e-97	60.2362	35.3218
Arg1	5.40034e-45	1.13407e-42	3	0.0139891	-1.15263	8.05202e+06	0.298166	8.3072e-186	4.34678e-184	1.26316	41.2221
Arg1	5.40034e-45	1.13407e-42	4	1.07591	-0.0117068	2.62403e+07	0.534164	3.20345e-11	4.7086e-11	50.5011	36.5089
Arg1	5.40034e-45	1.13407e-42	5	0.0230698	-1.16543	9.85519e+06	0.295929	1.073e-233	1.43407e-231	1.6183	41.977
Arg1	5.40034e-45	1.13407e-42	6	0.0309525	-1.22161	1.40404e+07	0.2872	0	0	2.26782	44.1357
Arg1	5.40034e-45	1.13407e-42	7	1.94422	1.00529	34815798	0.671413	1.58526e-256	1.72405e-254	66.1858	33.6706
Arg1	5.40034e-45	1.13407e-42	8	0.0500235	-1.04932	1.65447e+06	0.317537	7.93145e-31	2.33999e-29	3.0888	38.8825
Arg1	5.40034e-45	1.13407e-42	9	0.538624	-0.639866	2.02718e+07	0.394897	9.62256e-97	5.474e-95	21.8676	41.2254
Cd24a	0	0	1	0.352195	-0.649649	16996580	0.339083	2.29533e-196	2.92668e-194	22.2572	51.6216
Cd24a	0	0	2	1.18455	0.312973	2.68732e+07	0.593182	7.40113e-61	2.0322e-59	67.6378	44.6288
Cd24a	0	0	3	0.256421	-0.703363	8.8677e+06	0.32837	3.92185e-121	1.19849e-119	20.3509	49.5383
Cd24a	0	0	4	1.6888	0.901873	3.67024e+07	0.747136	0	0	91.3744	40.5244
Cd24a	0	0	5	0.0893918	-0.900388	8.90113e+06	0.267281	4.84257e-272	1.05331e-269	5.74777	51.5228
Cd24a	0	0	6	2.21709	1.51273	4.07691e+07	0.833941	0	0	88.1569	41.0785
Cd24a	0	0	7	0.755822	-0.181295	24258875	0.467826	1.20557e-09	3.82207e-09	46.7628	47.6229
Cd24a	0	0	8	0.195506	-0.724295	1628642	0.312581	3.05e-29	8.50093e-28	10.8108	47.9694
Cd24a	0	0	9	0.282041	-0.734748	1.60757e+07	0.313158	2.56952e-270	1.09629e-267	17.1817	52.6189
Psap	0	0	1	2.6564	0.627069	3.1958e+07	0.637565	3.54339e-124	2.03662e-122	88.1901	81.3406
Psap	0	0	2	2.1422	0.028332	22772211	0.50266	0.663107	0.716605	88.7008	81.3916
Psap	0	0	3	2.37199	0.273734	1.49701e+07	0.554343	6.32212e-12	2.59649e-11	91.7895	81.5894
Psap	0	0	4	2.23754	0.139232	25741075	0.524001	4.24795e-05	5.10094e-05	93.1639	80.5767
Psap	0	0	5	3.09421	1.071	24621883	0.73934	1.1605e-247	2.0434e-245	90.4018	81.5217
Psap	0	0	6	1.00546	-1.28748	1.10148e+07	0.22531	0	0	52.5198	87.0042
Psap	0	0	7	1.97821	-0.163052	2.37693e+07	0.458385	3.04612e-13	1.18981e-12	86.2462	81.6269
Psap	0	0	8	0.275806	-1.86531	652328	0.1252	2.91536e-96	5.48138e-94	18.5328	83.1237
Psap	0	0	9	2.09242	-0.0292021	2.55736e+07	0.498178	0.750678	0.768482	80.9508	82.5311
Prf1	0.00342361	0.301277	1	0.0103963	-0.00750475	24951593	0.497787	0.0364683	0.0554776	0.733753	1.1762
Prf1	0.00342361	0.301277	2	0.0209005	0.00463075	22830716	0.503951	0.000385492	0.000802451	1.81102	1.0148
Prf1	0.00342361	0.301277	3	0.00480331	-0.0129493	13381705	0.495524	0.00190249	0.00373655	0.280702	1.17672
Prf1	0.00342361	0.301277	4	0.00586985	-0.0127215	24487960	0.498492	0.15821	0.165257	0.858984	1.15459
Prf1	0.00342361	0.301277	5	0	-0.0184715	16447872	0.493893	2.54343e-06	5.49237e-06	0	1.22148
Prf1	0.00342361	0.301277	6	0.00229302	-0.0168514	24169115	0.494385	1.60015e-07	2.80995e-07	0.143988	1.26719
Prf1	0.00342361	0.301277	7	0.0140332	-0.003296	26025556	0.501896	0.0684058	0.0954017	1.44247	1.05778
Prf1	0.00342361	0.301277	8	0.656007	0.647389	3293245	0.632064	0	0	27.027	0.780434
Prf1	0.00342361	0.301277	9	0.00647833	-0.0121204	25485566	0.496463	0.000717095	0.00106646	0.509338	1.21622
Srgn	3.26256e-151	9.03729e-149	1	3.81898	-0.154655	21868493	0.436279	6.77249e-28	6.14286e-27	98.1481	95.8376
Srgn	3.26256e-151	9.03729e-149	2	5.03042	1.23209	34781521	0.767746	0	0	100	95.6156
Srgn	3.26256e-151	9.03729e-149	3	2.17867	-1.90658	3.58117e+06	0.13261	0	0	88.4211	96.7442
Srgn	3.26256e-151	9.03729e-149	4	4.13213	0.20885	25419853	0.517462	0.00297705	0.00334053	99.6779	95.6035
Srgn	3.26256e-151	9.03729e-149	5	2.78094	-1.28388	7261455	0.218045	0	0	93.0246	96.4647
Srgn	3.26256e-151	9.03729e-149	6	3.28874	-0.767864	18786952	0.384291	8.01458e-86	6.51324e-85	86.2131	97.7327
Srgn	3.26256e-151	9.03729e-149	7	4.93289	1.14909	38962728	0.751386	0	0	99.8994	95.5217
Srgn	3.26256e-151	9.03729e-149	8	3.8587	-0.0944146	2.43235e+06	0.466834	0.0661789	0.12213	97.2973	96.1475
Srgn	3.26256e-151	9.03729e-149	9	4.19128	0.279806	27978812	0.545032	4.88435e-15	2.18918e-14	98.7436	95.726
Cdk1	0.875843	1	1	0.0311562	-0.210083	21542714	0.429779	9.65088e-85	3.15803e-83	2.90007	16.798
Cdk1	0.875843	1	2	0.0360461	-0.200704	19800820	0.437071	5.07762e-62	1.4296e-60	4.13386	16.3714
Cdk1	0.875843	1	3	1.04643	0.897461	20745298	0.768197	0	0	62.5965	11.2553
Cdk1	0.875843	1	4	0.28335	0.0829996	27884569	0.567635	3.2258e-77	3.44075e-76	28.0601	12.746
Cdk1	0.875843	1	5	0.00945978	-0.221776	14064149	0.422315	2.93948e-69	7.05795e-68	0.669643	16.2129
Cdk1	0.875843	1	6	0.500036	0.333817	28823207	0.589585	2.24221e-133	2.86554e-132	29.3017	12.5639
Cdk1	0.875843	1	7	0.0215282	-0.222798	22146448	0.427088	2.71338e-94	6.85638e-93	2.61657	16.9416
Cdk1	0.875843	1	8	0.49996	0.29194	2955283	0.5672	1.76052e-09	1.49881e-08	26.6409	14.694
Cdk1	0.875843	1	9	0.085212	-0.147895	23110840	0.450203	1.58033e-44	2.76945e-43	6.3837	16.2756
Mif	0.430756	1	1	1.54017	0.912784	35728211	0.712781	0	0	68.7631	42.8571
Mif	0.430756	1	2	0.913404	0.180279	25992421	0.573741	3.82586e-39	5.63616e-38	63.7795	44.0345
Mif	0.430756	1	3	0.327813	-0.459952	1.00644e+07	0.372685	3.615e-68	6.02119e-67	27.5088	47.9236
Mif	0.430756	1	4	0.748902	-0.00776055	2.5903e+07	0.527298	4.5252e-07	5.81683e-07	59.7351	44.392
Mif	0.430756	1	5	0.34952	-0.445235	12323319	0.370042	4.68143e-87	1.41502e-85	23.3259	48.7301
Mif	0.430756	1	6	0.168707	-0.679536	14475927	0.296108	0	0	12.383	51.8809
Mif	0.430756	1	7	1.09799	0.401068	3.25283e+07	0.627299	4.22606e-129	1.58914e-127	67.3935	42.9146
Mif	0.430756	1	8	0.662207	-0.0945937	2405124	0.461609	0.0208392	0.0467008	35.1351	46.6421
Mif	0.430756	1	9	0.532716	-0.260538	2.16526e+07	0.421796	2.095e-49	4.31967e-48	32.6995	48.8268
Cstb	0.749884	1	1	2.95038	1.3377	3.84845e+07	0.76777	0	0	91.9287	68.5109
Cstb	0.749884	1	2	2.38354	0.665994	29089000	0.642093	7.56572e-122	6.50593e-120	88.5433	69.4158
Cstb	0.749884	1	3	0.727795	-1.15344	7.02548e+06	0.260153	1.58048e-205	9.47692e-204	52.2105	73.2732
Cstb	0.749884	1	4	1.73782	-0.07272	2.37365e+07	0.483194	0.003839	0.00428517	85.8984	69.5598
Cstb	0.749884	1	5	0.908199	-0.978419	9864482	0.296208	3.28966e-183	2.56987e-181	50.8929	73.8162
Cstb	0.749884	1	6	0.471537	-1.53883	9293482	0.1901	0	0	29.3737	78.4976
Cstb	0.749884	1	7	2.99217	1.39581	4.07883e+07	0.786591	0	0	95.8739	67.6746
Cstb	0.749884	1	8	0.385355	-1.43344	1103414	0.211775	1.1807e-58	8.79029e-57	22.0077	72.4412
Cstb	0.749884	1	9	1.47394	-0.381811	21688219	0.42249	2.64217e-42	4.35506e-41	66.6553	72.6694
Prtn3	3.37599e-20	5.60415e-18	1	0.0694851	-0.361304	20653003	0.412029	1.30638e-99	5.23163e-98	6.53389	23.4898
Prtn3	3.37599e-20	5.60415e-18	2	0.127664	-0.288317	20277844	0.447601	3.69842e-33	4.48378e-32	13.3465	22.2135
Prtn3	3.37599e-20	5.60415e-18	3	1.16448	0.843429	19609691	0.726146	0	0	60.8421	18.1204
Prtn3	3.37599e-20	5.60415e-18	4	0.573938	0.224711	28361826	0.57735	6.18653e-76	6.43782e-75	35.5762	18.809
Prtn3	3.37599e-20	5.60415e-18	5	0.61553	0.258197	19520040	0.586143	3.83988e-64	8.3195e-63	35.9375	19.6782
Prtn3	3.37599e-20	5.60415e-18	6	0.723202	0.397332	25507173	0.521755	2.29097e-07	3.98459e-07	22.6782	20.8603
Prtn3	3.37599e-20	5.60415e-18	7	0.0568096	-0.378623	21146605	0.407807	6.51879e-113	2.08997e-111	6.0047	23.6965
Prtn3	3.37599e-20	5.60415e-18	8	0.0528987	-0.331354	2102879	0.4036	7.16942e-14	9.01705e-13	1.9305	21.3551
Prtn3	3.37599e-20	5.60415e-18	9	0.224947	-0.181297	23894267	0.465464	3.87086e-17	2.02258e-16	15.4839	22.0584
Elane	1.97593e-28	3.63571e-26	1	0.0118581	-0.229651	22767137	0.454207	2.45947e-58	4.98773e-57	0.838574	9.97488
Elane	1.97593e-28	3.63571e-26	2	0.0262881	-0.20902	21041273	0.464452	1.44532e-32	1.72582e-31	2.59843	9.55932
Elane	1.97593e-28	3.63571e-26	3	0.598064	0.418048	16957745	0.627944	3.95041e-239	3.1755e-237	32.7719	6.8809
Elane	1.97593e-28	3.63571e-26	4	0.415761	0.239326	27381996	0.557404	7.82369e-89	1.10558e-87	18.7545	7.09248
Elane	1.97593e-28	3.63571e-26	5	0.0769617	-0.145047	16003532	0.48055	2.48111e-08	6.43511e-08	5.24554	9.02389
Elane	1.97593e-28	3.63571e-26	6	0.668024	0.531192	27035245	0.553012	1.11221e-75	8.19785e-75	17.2066	7.34743
Elane	1.97593e-28	3.63571e-26	7	0.00619652	-0.237854	23489937	0.452997	2.05297e-63	3.20304e-62	0.704462	10.0604
Elane	1.97593e-28	3.63571e-26	8	0.057207	-0.154003	2427550	0.465913	0.000111409	0.000462005	1.9305	8.77864
Elane	1.97593e-28	3.63571e-26	9	0.0414816	-0.196116	23968913	0.466918	5.44165e-32	6.35413e-31	3.12394	9.63226
R3hdm4	0	0	1	0.140479	-0.327951	20281216	0.404612	2.49665e-93	9.05078e-92	13.8365	31.2835
R3hdm4	0	0	2	0.30322	-0.136114	21869125	0.482725	0.000418409	0.000866419	28.3465	28.9022
R3hdm4	0	0	3	0.224163	-0.213107	12106839	0.448316	3.63534e-16	1.82805e-15	21.0526	29.418
R3hdm4	0	0	4	0.738711	0.366616	3.24925e+07	0.661436	2.40941e-258	2.3041e-256	59.1625	24.0132
R3hdm4	0	0	5	0.278965	-0.157229	1.50017e+07	0.450466	4.17177e-18	2.08363e-17	19.5312	29.7299
R3hdm4	0	0	6	1.35907	1.08457	36815275	0.753065	0	0	63.8229	23.3095
R3hdm4	0	0	7	0.0997052	-0.377956	20037709	0.386422	5.71356e-136	2.36494e-134	10.8353	31.9172
R3hdm4	0	0	8	0.135846	-0.290209	2101329	0.403303	2.11704e-11	2.18256e-10	9.65251	29.0799
R3hdm4	0	0	9	0.150327	-0.318001	20367704	0.396766	1.45246e-111	9.94575e-110	11.3752	31.7825
Cnn2	0	0	1	0.0953107	-0.463211	1.90093e+07	0.379237	2.75573e-146	2.13771e-144	10.3774	32.5739
Cnn2	0	0	2	0.213202	-0.320168	1.95338e+07	0.431177	2.95241e-44	5.18213e-43	20.0394	30.7973
Cnn2	0	0	3	0.436602	-0.0611325	13465984	0.498645	0.831964	0.867467	30.6667	29.3652
Cnn2	0	0	4	0.776115	0.327573	30829265	0.627579	8.17526e-160	3.32191e-158	53.8296	25.583
Cnn2	0	0	5	0.601028	0.117941	17895802	0.537371	8.21549e-11	2.58537e-10	35.8259	28.842
Cnn2	0	0	6	1.56421	1.23977	37272821	0.762424	0	0	65.5868	23.7527
Cnn2	0	0	7	0.0805591	-0.483659	1.92537e+07	0.371303	1.63267e-171	8.62437e-170	9.05736	32.952
Cnn2	0	0	8	0.359786	-0.135395	2.37746e+06	0.456301	0.00265713	0.00787695	20.0772	29.577
Cnn2	0	0	9	0.235673	-0.30134	21435186	0.417561	7.97547e-71	2.69731e-69	15.9253	31.7423
Rps15	5.54029e-14	8.53205e-12	1	0.827601	-0.190395	2.26236e+07	0.451342	6.13803e-20	4.01469e-19	35.5346	46.8825
Rps15	5.54029e-14	8.53205e-12	2	0.562635	-0.489657	19395526	0.428125	1.0025e-37	1.4006e-36	40.3543	45.9913
Rps15	5.54029e-14	8.53205e-12	3	1.23374	0.260723	15036523	0.556802	4.75481e-15	2.28136e-14	54.6667	44.5834
Rps15	5.54029e-14	8.53205e-12	4	1.10816	0.135488	2.67e+07	0.543521	5.7374e-16	9.78251e-16	55.8339	43.6128
Rps15	5.54029e-14	8.53205e-12	5	2.07261	1.18563	2.26945e+07	0.681465	5.71932e-170	3.91632e-168	62.4442	43.6343
Rps15	5.54029e-14	8.53205e-12	6	1.34771	0.412722	28430336	0.581549	1.00761e-51	5.68245e-51	55.8675	43.6186
Rps15	5.54029e-14	8.53205e-12	7	0.404007	-0.687882	1.99111e+07	0.38398	6.5614e-109	2.01622e-107	33.0091	47.3929
Rps15	5.54029e-14	8.53205e-12	8	1.04586	0.055307	2585931	0.496311	0.823186	0.868683	41.3127	45.3398
Rps15	5.54029e-14	8.53205e-12	9	0.887103	-0.121745	23695840	0.461599	2.8472e-13	1.11723e-12	36.8421	46.7156
Gadd45b	2.13779e-50	4.63901e-48	1	0.506167	0.117474	2.63726e+07	0.526135	3.48058e-08	1.13426e-07	32.8092	30.0046
Gadd45b	2.13779e-50	4.63901e-48	2	0.696673	0.332989	2.75505e+07	0.608132	2.3379e-104	1.46521e-102	49.0945	27.736
Gadd45b	2.13779e-50	4.63901e-48	3	0.110671	-0.316669	1.05588e+07	0.39099	5.76537e-64	8.85807e-63	11.0877	31.8506
Gadd45b	2.13779e-50	4.63901e-48	4	0.478882	0.0853987	2.83522e+07	0.577154	1.88786e-58	1.23188e-57	48.0673	27.5907
Gadd45b	2.13779e-50	4.63901e-48	5	0.138455	-0.29246	1.29356e+07	0.388426	4.30838e-82	1.22232e-80	9.54241	32.4096
Gadd45b	2.13779e-50	4.63901e-48	6	0.280142	-0.144792	21313861	0.43598	1.3114e-40	6.08933e-40	18.5025	32.2764
Gadd45b	2.13779e-50	4.63901e-48	7	0.487264	0.0961346	2.81478e+07	0.542824	3.86623e-20	2.09313e-19	37.9738	29.1003
Gadd45b	2.13779e-50	4.63901e-48	8	0.426236	0.021313	2540703	0.487631	0.400019	0.505746	25.0965	30.4668
Gadd45b	2.13779e-50	4.63901e-48	9	0.323616	-0.0953606	23301399	0.453915	7.41795e-23	5.58638e-22	21.2224	31.9488
Ckap4	0	0	1	0.0713986	-0.461369	1.84269e+07	0.367619	9.23375e-177	9.75523e-175	7.37247	32.6653
Ckap4	0	0	2	0.204938	-0.300484	19775028	0.436502	3.19631e-38	4.55156e-37	20.9843	30.2702
Ckap4	0	0	3	0.382955	-0.0914007	13472313	0.498879	0.86014	0.890069	31.5088	28.9325
Ckap4	0	0	4	0.955836	0.565401	3.5191e+07	0.71637	0	0	69.4703	22.6994
Ckap4	0	0	5	0.248279	-0.240868	1.4344e+07	0.430717	1.15738e-33	1.12819e-32	16.6295	30.3164
Ckap4	0	0	6	1.67827	1.40137	3.98917e+07	0.815993	0	0	73.3981	22.1218
Ckap4	0	0	7	0.0732355	-0.462374	1.91275e+07	0.368869	2.15925e-179	1.26066e-177	7.9839	32.7335
Ckap4	0	0	8	0.0867447	-0.386127	1960128	0.376202	1.26798e-17	2.00939e-16	4.2471	29.4328
Ckap4	0	0	9	0.0835612	-0.449348	1.88847e+07	0.367878	2.80553e-180	4.44596e-178	7.19864	32.8151
Hsp90b1	1.65225e-270	5.25415e-268	1	2.29523	0.398833	29888298	0.596274	6.6741e-62	1.46316e-60	87.3864	79.3708
Hsp90b1	1.65225e-270	5.25415e-268	2	2.16642	0.244477	2.5401e+07	0.560686	2.54099e-23	2.1783e-22	86.9685	79.575
Hsp90b1	1.65225e-270	5.25415e-268	3	2.26772	0.33901	1.54527e+07	0.572213	6.20688e-20	3.58422e-19	93.6842	79.505
Hsp90b1	1.65225e-270	5.25415e-268	4	1.89838	-0.062622	2.26274e+07	0.460617	1.77363e-11	2.62437e-11	90.8017	78.8591
Hsp90b1	1.65225e-270	5.25415e-268	5	1.6634	-0.316881	14011387	0.42073	7.79054e-29	6.27144e-28	72.9353	81.2258
Hsp90b1	1.65225e-270	5.25415e-268	6	0.797888	-1.33678	9.67305e+06	0.197864	0	0	43.9525	86.2655
Hsp90b1	1.65225e-270	5.25415e-268	7	2.55778	0.709112	3.52465e+07	0.679719	4.2309e-218	3.45099e-216	93.1231	78.3329
Hsp90b1	1.65225e-270	5.25415e-268	8	2.25947	0.311011	2851000	0.547185	0.00870445	0.0221922	80.3089	80.4991
Hsp90b1	1.65225e-270	5.25415e-268	9	1.95854	0.00715538	2.5922e+07	0.504965	0.386246	0.41068	78.3701	80.8559
Lyz2	0.0236441	1	1	2.40212	0.127611	25719464	0.513106	0.0177445	0.0286605	53.6338	53.934
Lyz2	0.0236441	1	2	3.35371	1.21242	27846113	0.614658	1.47153e-86	6.66274e-85	71.2205	51.4241
Lyz2	0.0236441	1	3	0.692119	-1.72064	8791337	0.325543	1.02215e-118	3.05625e-117	26.7368	55.9337
Lyz2	0.0236441	1	4	1.61865	-0.780856	23277072	0.473842	2.80506e-06	3.51123e-06	62.9921	52.4457
Lyz2	0.0236441	1	5	1.18332	-1.21606	12182126	0.365802	3.75597e-87	1.13839e-85	28.4598	56.3442
Lyz2	0.0236441	1	6	1.30341	-1.14514	19519574	0.399277	2.13913e-72	1.52797e-71	40.7847	55.9609
Lyz2	0.0236441	1	7	4.12082	2.14172	36055281	0.695316	7.7688e-283	1.02594e-280	80.208	49.382
Lyz2	0.0236441	1	8	0.282903	-2.0354	1462497	0.280693	1.83962e-37	7.03688e-36	13.5135	54.4117
Lyz2	0.0236441	1	9	2.61788	0.380435	26219864	0.510767	0.0487059	0.0579031	48.455	54.8104
Lyz1	0.0120327	0.914484	1	0.421789	0.183798	26038701	0.519475	2.55339e-10	9.80433e-10	13.557	9.84926
Lyz1	0.0120327	0.914484	2	0.292443	0.0327139	23225038	0.512655	9.35797e-05	0.000212199	12.6772	10.0415
Lyz1	0.0120327	0.914484	3	0.111848	-0.163385	12723958	0.471167	6.33065e-12	2.59807e-11	5.05263	10.7699
Lyz1	0.0120327	0.914484	4	0.406629	0.165519	26977020	0.549161	2.96599e-56	1.79398e-55	19.0766	8.98646
Lyz1	0.0120327	0.914484	5	0.30676	0.0470952	16653264	0.50006	0.987321	0.989194	10.2121	10.3853
Lyz1	0.0120327	0.914484	6	0.0365047	-0.263184	22190108	0.453904	1.90868e-49	1.04713e-48	2.4838	11.615
Lyz1	0.0120327	0.914484	7	0.216035	-0.0559582	25431614	0.490442	0.00159526	0.00289959	8.75545	10.6467
Lyz1	0.0120327	0.914484	8	0.0196527	-0.247298	2361673	0.45327	9.97132e-07	5.97902e-06	1.1583	10.4886
Lyz1	0.0120327	0.914484	9	0.281713	0.0209315	25471952	0.496198	0.211477	0.232453	9.57555	10.5043
Ifng	0.618762	1	1	0.105733	0.00812126	25012202	0.498996	0.662134	0.71631	5.27603	5.52701
Ifng	0.618762	1	2	0.13307	0.0392044	23558581	0.520017	1.21546e-16	7.38397e-16	9.09449	4.97869
Ifng	0.618762	1	3	0.00725558	-0.0983767	12786390	0.473479	2.4277e-17	1.28058e-16	0.561404	5.86249
Ifng	0.618762	1	4	0.0497258	-0.0568174	24228543	0.493211	0.00344643	0.00385591	4.40229	5.66488
Ifng	0.618762	1	5	0.00387554	-0.104025	15679890	0.470832	4.34846e-25	2.99798e-24	0.167411	6.00517
Ifng	0.618762	1	6	0.00301359	-0.110852	22940612	0.469256	7.37898e-40	3.37129e-39	0.179986	6.33026
Ifng	0.618762	1	7	0.239129	0.164434	28184386	0.543528	1.02589e-82	2.19695e-81	12.9151	4.2196
Ifng	0.618762	1	8	1.03664	0.949967	3493615	0.670521	1.69507e-126	6.71551e-124	38.2239	5.07034
Ifng	0.618762	1	9	0.0766203	-0.0258712	25189109	0.490688	4.11244e-05	7.09917e-05	3.87097	5.76559
Il23a	0.000201458	0.0211531	1	0.0133247	-0.00609915	24880040	0.496359	0.00633304	0.0110599	1.15304	1.88421
Il23a	0.000201458	0.0211531	2	0.0577394	0.0447507	23515910	0.519076	4.09011e-42	6.60431e-41	5.11811	1.30635
Il23a	0.000201458	0.0211531	3	0.00482118	-0.0147796	13305382	0.492697	5.83942e-05	0.000140605	0.421053	1.88381
Il23a	0.000201458	0.0211531	4	0.0221441	0.0041454	24916154	0.507208	8.75349e-08	1.15392e-07	3.04223	1.58116
Il23a	0.000201458	0.0211531	5	0.00284123	-0.0172423	16366959	0.491463	1.81017e-07	4.3558e-07	0.223214	1.93177
Il23a	0.000201458	0.0211531	6	0.00686098	-0.0135541	24082867	0.492621	4.63899e-08	8.38935e-08	0.50396	1.98318
Il23a	0.000201458	0.0211531	7	0.0250355	0.00757677	26130322	0.503916	0.00281908	0.00495438	2.44884	1.66715
Il23a	0.000201458	0.0211531	8	0.00922632	-0.00946111	2568500	0.492966	0.0890195	0.155364	0.3861	1.79947
Il23a	0.000201458	0.0211531	9	0.00801991	-0.0123292	25307194	0.492988	1.03235e-07	2.34285e-07	0.57725	1.98497
Rpl41	4.61198e-95	1.18989e-92	1	2.40113	-0.0732879	24207180	0.482936	0.0033507	0.00612951	86.0238	89.9281
Rpl41	4.61198e-95	1.18989e-92	2	2.19056	-0.312528	1.88193e+07	0.415406	1.78358e-43	3.03455e-42	90.9449	89.1568
Rpl41	4.61198e-95	1.18989e-92	3	2.74716	0.304319	1.5645e+07	0.579332	1.37118e-23	9.05389e-23	94.2456	89.0138
Rpl41	4.61198e-95	1.18989e-92	4	2.52345	0.0687447	2.47845e+07	0.504529	0.440817	0.450607	94.3092	88.5963
Rpl41	4.61198e-95	1.18989e-92	5	3.38824	1.01322	2.43136e+07	0.730083	4.76336e-228	5.93708e-226	93.3594	88.9959
Rpl41	4.61198e-95	1.18989e-92	6	2.38588	-0.0905953	2.47908e+07	0.507102	0.227912	0.25252	83.0454	90.3796
Rpl41	4.61198e-95	1.18989e-92	7	2.06854	-0.463377	1.96699e+07	0.379329	7.99766e-99	2.14295e-97	89.7014	89.3245
Rpl41	4.61198e-95	1.18989e-92	8	2.68675	0.225486	2.91616e+06	0.559691	0.000938252	0.00311711	88.0309	89.397
Rpl41	4.61198e-95	1.18989e-92	9	2.4604	-0.00435413	2.59268e+07	0.505059	0.37881	0.403237	87.6061	89.6793
Rps26	1.86409e-154	5.20081e-152	1	1.17093	-0.08961	24075164	0.480302	0.000484293	0.000998377	54.4375	62.0875
Rps26	1.86409e-154	5.20081e-152	2	0.830949	-0.476393	18380794	0.405726	9.28647e-57	2.32015e-55	57.9134	61.4544
Rps26	1.86409e-154	5.20081e-152	3	1.74284	0.532094	16765720	0.620834	1.27667e-55	1.70834e-54	77.3333	59.7858
Rps26	1.86409e-154	5.20081e-152	4	1.23716	-0.0125163	25274741	0.514508	0.0109555	0.0119934	71.6893	59.3163
Rps26	1.86409e-154	5.20081e-152	5	2.38167	1.24303	2.42068e+07	0.726876	2.36165e-235	3.19486e-233	75.5022	59.6158
Rps26	1.86409e-154	5.20081e-152	6	1.21944	-0.0330141	24122481	0.493431	0.250487	0.276291	54.7156	62.007
Rps26	1.86409e-154	5.20081e-152	7	0.754178	-0.578398	1.97823e+07	0.381496	3.84338e-101	1.06854e-99	52.8346	62.4145
Rps26	1.86409e-154	5.20081e-152	8	1.55206	0.308015	2.9481e+06	0.56582	0.000170568	0.000680125	65.6371	60.9534
Rps26	1.86409e-154	5.20081e-152	9	1.26337	0.0180205	2.55172e+07	0.49708	0.600629	0.62205	57.0458	61.6832
Cd63	0	0	1	0.56663	-0.0418551	23822541	0.475262	4.14571e-07	1.22799e-06	27.6031	34.3782
[truncated: 1,961 more rows]
