# Supplementary material for: Transcription cofactor GRIP1 differentially affects myeloid cell–driven neuroinflammation and response to IFN-β therapy
Source: J Exp Med. 2020 Oct 12;218(1):e20192386. doi: 10.1084/jem.20192386 (PMC7555412; doi:10.1084/jem.20192386)
Supplement: Table S4 — shows that Gene Ontology proliferative categories are enriched among genes with area under the curve >0.7 from cluster 3. [file JEM_20192386_TableS4.xlsx]

## Sheet: Table Description
Table S4. GO proliferative categories are enriched among genes with AUC>0.7 from Cluster 3
Term	GO term and GO ID
Overlap	number of identified genes versus the total number of genes in the category
P-value	Binomial test p values
Adjusted P-value	Benjamini-Hochberg adjusted p values
Genes	identified genes belonging to a category

## Sheet: GO_Biological_Process_2018_Clus
Term	Overlap	P-value	Adjusted P-value	Genes
mitotic nuclear division (GO:0140014)	9/74	9.18317e-12	4.68617e-08	TPX2;UBE2C;UBE2S;NUSAP1;BIRC5;CDCA8;KIF11;SMC4;RAN
mitotic spindle organization (GO:0007052)	9/74	9.18317e-12	2.34309e-08	CENPE;TPX2;CCNB1;PRC1;STMN1;BIRC5;KIF11;AURKB;RAN
microtubule cytoskeleton organization involved in mitosis (GO:1902850)	7/44	2.9519e-10	5.02117e-07	CENPE;CCNB1;STMN1;NUSAP1;KIF11;AURKB;RAN
mitotic sister chromatid segregation (GO:0000070)	8/82	8.4696e-10	1.08051e-06	CENPE;CCNB1;PRC1;NUSAP1;CDCA8;SMC4;RAN;SMC2
nucleosome assembly (GO:0006334)	7/60	2.83463e-09	2.89303e-06	H2AFY;H2AFX;H3F3A;HMGB2;ANP32E;ANP32B;CENPA
chromatin assembly (GO:0031497)	7/65	5.0332e-09	4.28073e-06	H2AFY;H2AFX;H3F3A;HMGB2;ANP32E;ANP32B;CENPA
nucleosome organization (GO:0034728)	7/79	2.00888e-08	1.46448e-05	H2AFY;H2AFX;H3F3A;HMGB2;ANP32E;ANP32B;CENPA
protein-DNA complex assembly (GO:0065004)	7/91	5.4095e-08	3.45059e-05	H2AFY;H2AFX;H3F3A;HMGB2;ANP32E;ANP32B;CENPA
regulation of cell cycle (GO:0051726)	9/215	1.23816e-07	7.02035e-05	CCNB2;CCNB1;CENPF;GMNN;PCLAF;CKS2;CDK1;BIRC5;CKS1B
sister chromatid segregation (GO:0000819)	5/32	1.28841e-07	6.57475e-05	TOP2A;NUSAP1;CDCA8;SMC4;RAN
regulation of mitotic cell cycle (GO:0007346)	8/165	2.11952e-07	9.83266e-05	TPX2;CCNB1;CKS2;CDK1;BIRC5;MKI67;KIF20B;CKS1B
protein localization to chromosome, centromeric region (GO:0071459)	4/15	2.54536e-07	0.000108241	CDK1;KNL1;CENPA;AURKB
regulation of mitotic cell cycle phase transition (GO:1901990)	8/184	4.87241e-07	0.000191261	TPX2;CENPE;CCNB1;CENPF;UBE2C;CDK1;HMMR;TUBB4B
regulation of cell cycle G2/M phase transition (GO:1902749)	6/84	7.91472e-07	0.000288492	TPX2;CENPF;H2AFY;CDK1;HMMR;TUBB4B
mitotic spindle assembly (GO:0090307)	5/46	8.41444e-07	0.000286259	TPX2;RACGAP1;BIRC5;KIF11;AURKB
chromosome condensation (GO:0030261)	4/23	1.61363e-06	0.000514648	TOP2A;NUSAP1;SMC4;SMC2
mitotic cell cycle phase transition (GO:0044772)	8/221	1.93639e-06	0.00058126	CCNA2;CCNB2;CCNB1;UBE2C;UBE2S;CDK1;TUBB4B;CDKN3
kinetochore assembly (GO:0051382)	3/8	2.91262e-06	0.000825728	CENPE;CENPF;CENPA
positive regulation of cell cycle process (GO:0090068)	6/107	3.2844e-06	0.00088212	CCNB1;RACGAP1;RAD21;NUSAP1;KIF20B;AURKB
DNA topological change (GO:0006265)	3/9	4.357e-06	0.00111169	TOP2A;HMGB2;HMGB1
chromatin remodeling (GO:0006338)	6/116	5.2489e-06	0.00127548	CBX3;HMGB2;ANP32E;HMGB1;DEK;ANP32B
cytoskeleton-dependent cytokinesis (GO:0061640)	5/70	6.92074e-06	0.0016053	RACGAP1;STMN1;NUSAP1;CENPA;AURKB
mitotic spindle elongation (GO:0000022)	3/11	8.5117e-06	0.00188849	RACGAP1;PRC1;AURKB
centromere complex assembly (GO:0034508)	4/36	1.03401e-05	0.00219856	CENPE;CENPF;KNL1;CENPA
histone exchange (GO:0043486)	4/36	1.03401e-05	0.00211061	ANP32E;KNL1;ANP32B;CENPA
regulation of ubiquitin protein ligase activity (GO:1904666)	4/36	1.03401e-05	0.00202944	CCNB1;UBE2C;UBE2S;CDK1
kinetochore organization (GO:0051383)	3/12	1.13179e-05	0.00213909	CENPE;CENPF;CENPA
protein localization to kinetochore (GO:0034501)	3/12	1.13179e-05	0.00206269	CDK1;KNL1;AURKB
anaphase-promoting complex-dependent catabolic process (GO:0031145)	5/79	1.25493e-05	0.00220825	CCNB1;UBE2C;UBE2S;CDK1;AURKB
positive regulation of binding (GO:0051099)	5/81	1.41826e-05	0.00241246	GMNN;STMN1;HMGB2;HMGB1;RAN
viral process (GO:0016032)	7/220	2.03426e-05	0.00334866	RPL3;RPL32;NUCKS1;RPS20;DEK;PPIA;RAN
regulation of G2/M transition of mitotic cell cycle (GO:0010389)	6/149	2.19933e-05	0.00350724	TPX2;CCNB1;CENPF;CDK1;HMMR;TUBB4B
mitotic chromosome condensation (GO:0007076)	3/15	2.32163e-05	0.00359008	NUSAP1;SMC4;SMC2
metaphase plate congression (GO:0051310)	4/44	2.32876e-05	0.00349519	CENPE;CCNB1;CENPF;CDCA8
regulation of cell cycle process (GO:0010564)	5/90	2.36898e-05	0.00345397	RACGAP1;PRC1;MKI67;KIF20B;AURKB
DNA metabolic process (GO:0006259)	8/314	2.5206e-05	0.00357295	TOP2A;RAD21;HMGB2;PCLAF;CDK1;NAP1L1;HMGB1;RAN
nucleocytoplasmic transport (GO:0006913)	4/46	2.78333e-05	0.00383874	SNRPD1;ANP32E;SNRPE;HNRNPA1
DNA conformation change (GO:0071103)	3/18	4.1296e-05	0.00554562	TOP2A;HMGB2;HMGB1
DNA ligation (GO:0006266)	3/18	4.1296e-05	0.00540342	TOP2A;HMGB2;HMGB1
mitotic cytokinesis (GO:0000281)	4/59	7.47819e-05	0.0095403	RACGAP1;STMN1;NUSAP1;CENPA
apoptotic nuclear changes (GO:0030262)	3/23	8.84098e-05	0.0110038	TOP2A;HMGB2;HMGB1
negative regulation of gene expression, epigenetic (GO:0045814)	3/25	0.000114192	0.0138744	H2AFY;H3F3A;EZH2
G2/M transition of mitotic cell cycle (GO:0000086)	5/126	0.000118382	0.0140489	CCNA2;CCNB2;CCNB1;CDK1;TUBB4B
cell cycle G2/M phase transition (GO:0044839)	5/127	0.000122871	0.0142503	CCNA2;CCNB2;CCNB1;CDK1;TUBB4B
protein sumoylation (GO:0016925)	4/68	0.000130399	0.0147873	TOP2A;BIRC5;CDCA8;AURKB
nuclear import (GO:0051170)	4/71	0.000154245	0.0171111	SNRPD1;SNRPE;HNRNPA1;RAN
regulation of chromosome segregation (GO:0051983)	3/29	0.000179445	0.0194832	RACGAP1;MKI67;AURKB
regulation of gene expression, epigenetic (GO:0040029)	4/74	0.000181095	0.0192526	H2AFY;H3F3A;DEK;EZH2
regulation of cytokinesis (GO:0032465)	4/77	0.000211165	0.0219913	RACGAP1;PRC1;KIF20B;AURKB
positive regulation of viral genome replication (GO:0045070)	3/31	0.000219544	0.0224067	TOP2A;NUCKS1;PPIA
positive regulation of ubiquitin protein ligase activity (GO:1904668)	4/82	0.000269039	0.0269197	CCNB1;UBE2C;UBE2S;CDK1
positive regulation of cytokinesis (GO:0032467)	3/34	0.000289886	0.0284479	RACGAP1;KIF20B;AURKB
regulation of mitotic nuclear division (GO:0007088)	4/84	0.000295098	0.0284129	NUSAP1;KIF11;MKI67;KIF20B
V(D)J recombination (GO:0033151)	2/7	0.000295584	0.0279327	HMGB2;HMGB1
regulation of metaphase/anaphase transition of cell cycle (GO:1902099)	2/8	0.000393142	0.0364765	CENPE;UBE2C
cotranslational protein targeting to membrane (GO:0006613)	4/93	0.00043518	0.0396558	RPL3;RPL32;ARL6IP1;RPS20
DNA replication-independent nucleosome assembly (GO:0006336)	3/39	0.000436728	0.0390987	H3F3A;KNL1;CENPA
positive regulation of mitotic nuclear division (GO:0045840)	3/40	0.000470853	0.0414269	H2AFY;UBE2C;NUSAP1
positive regulation of mitotic cell cycle phase transition (GO:1901992)	3/40	0.000470853	0.0407248	CCNB1;UBE2C;CDK1
cellular macromolecule biosynthetic process (GO:0034645)	7/367	0.000487977	0.0415024	RPL3;RPL32;PCLAF;CDK1;NAP1L1;RPS20;PTMA
negative regulation of phagocytosis (GO:0050765)	2/9	0.000504225	0.0421813	PRTN3;HMGB1
positive regulation of cell division (GO:0051781)	3/41	0.000506642	0.0416999	RACGAP1;KIF20B;AURKB
mitotic metaphase plate congression (GO:0007080)	3/43	0.000583347	0.0472511	CENPE;CCNB1;CDCA8
regulation of multicellular organismal development (GO:2000026)	3/43	0.000583347	0.0465128	RACGAP1;CDK1;HMGB1
positive regulation of viral life cycle (GO:1903902)	3/44	0.000624327	0.0490145	TOP2A;LGALS1;PPIA
mitotic nuclear envelope disassembly (GO:0007077)	3/44	0.000624327	0.0482719	CCNB2;CCNB1;CDK1
mitotic spindle midzone assembly (GO:0051256)	2/10	0.00062873	0.0478867	RACGAP1;AURKB
regulation of attachment of spindle microtubules to kinetochore (GO:0051988)	2/10	0.00062873	0.0471825	CCNB1;RACGAP1
nuclear envelope disassembly (GO:0051081)	3/46	0.000711703	0.052635	CCNB2;CCNB1;CDK1
positive regulation of gene expression, epigenetic (GO:0045815)	3/47	0.00075816	0.0552698	H2AFY;H3F3A;DEK
positive regulation of chromosome segregation (GO:0051984)	2/11	0.000766557	0.055095	CCNB1;RAD21
DNA repair (GO:0006281)	6/288	0.000795337	0.0563695	RAD21;H2AFX;HMGB2;CDK1;NUCKS1;HMGB1
DNA ligation involved in DNA repair (GO:0051103)	2/12	0.000917606	0.0641445	HMGB2;HMGB1
exit from mitosis (GO:0010458)	2/12	0.000917606	0.0632776	UBE2C;UBE2S
peptidyl-lysine modification (GO:0018205)	4/115	0.000967573	0.0658336	TOP2A;BIRC5;CDCA8;AURKB
establishment of chromosome localization (GO:0051303)	2/13	0.00108178	0.0726356	CENPE;CENPF
DNA recombination (GO:0006310)	3/55	0.00120024	0.079543	RAD21;NUCKS1;HMGB1
chromosome organization (GO:0051276)	3/56	0.00126473	0.0827425	TOP2A;H3F3A;CDCA8
regulation of mitotic sister chromatid separation (GO:0010965)	2/15	0.00144909	0.0936037	CENPE;UBE2C
apoptotic DNA fragmentation (GO:0006309)	2/15	0.00144909	0.0924337	HMGB2;HMGB1
regulation of mitotic metaphase/anaphase transition (GO:0030071)	2/15	0.00144909	0.0912925	CENPE;UBE2C
protein localization to chromatin (GO:0071168)	2/16	0.00165203	0.102809	H2AFY;RAD21
positive regulation of G2/M transition of mitotic cell cycle (GO:0010971)	2/16	0.00165203	0.10157	CCNB1;CDK1
positive regulation of cell cycle G2/M phase transition (GO:1902751)	2/17	0.0018677	0.113463	CCNB1;CDK1
RNA splicing, via transesterification reactions with bulged adenosine as nucleophile (GO:0000377)	5/236	0.00205113	0.12314	SNRPD1;SRSF3;SNRPE;HNRNPA1;LSM5
establishment of mitotic spindle localization (GO:0040001)	2/18	0.002096	0.124371	NUSAP1;CENPA
regulation of cyclin-dependent protein serine/threonine kinase activity (GO:0000079)	3/67	0.00212129	0.124425	CKS2;CKS1B;CDKN3
negative regulation of gene expression (GO:0010629)	8/618	0.00236249	0.136997	CENPF;H2AFY;CBX3;GMNN;H3F3A;HMGB2;BIRC5;EZH2
cellular protein metabolic process (GO:0044267)	7/484	0.00241424	0.138425	RPL3;LGALS1;RPL32;UBE2S;H3F3A;RPS20;SEC11C
negative regulation of ubiquitin-protein ligase activity involved in mitotic cell cycle (GO:0051436)	3/71	0.00250356	0.141952	CCNB1;UBE2C;CDK1
regulation of transcription, DNA-templated (GO:0006355)	14/1598	0.0025465	0.1428	CBX3;GMNN;HMGB2;NUCKS1;HMGB1;DEK;CKS1B;HINT1;CENPF;RAD21;CKS2;BIRC5;RAN;EZH2
regulation of ubiquitin-protein ligase activity involved in mitotic cell cycle (GO:0051439)	3/72	0.00260533	0.144511	CCNB1;UBE2C;CDK1
regulation of nuclear division (GO:0051783)	2/21	0.00285573	0.156697	MKI67;KIF20B
positive regulation of ubiquitin-protein ligase activity involved in regulation of mitotic cell cycle transition (GO:0051437)	3/76	0.00303786	0.164917	CCNB1;UBE2C;CDK1
DNA catabolic process, endonucleolytic (GO:0000737)	2/22	0.0031336	0.168324	HMGB2;HMGB1
negative regulation of ubiquitin protein ligase activity (GO:1904667)	3/77	0.00315246	0.167573	CCNB1;UBE2C;CDK1
mRNA splicing, via spliceosome (GO:0000398)	5/261	0.00316694	0.166607	SNRPD1;SRSF3;SNRPE;HNRNPA1;LSM5
retrograde vesicle-mediated transport, Golgi to ER (GO:0006890)	3/80	0.00351207	0.182879	CENPE;RACGAP1;KIF11
regulation of protein serine/threonine kinase activity (GO:0071900)	3/80	0.00351207	0.181031	H2AFY;CDKN3;EZH2
spindle assembly (GO:0051225)	3/80	0.00351207	0.179221	TPX2;BIRC5;KIF11
negative regulation of transcription, DNA-templated (GO:0045892)	9/813	0.00361342	0.182567	CENPF;H2AFY;CBX3;GMNN;HMGB2;BIRC5;HMGB1;AURKB;EZH2
negative regulation of cell cycle process (GO:0010948)	3/81	0.00363728	0.181971	CBX3;AURKB;EZH2
DNA geometric change (GO:0032392)	2/24	0.0037257	0.184585	HMGB2;HMGB1
positive regulation of cell cycle (GO:0045787)	3/82	0.00376519	0.184748	CCNB1;CKS2;CKS1B
protein modification by small protein conjugation (GO:0032446)	6/398	0.00405109	0.196883	TOP2A;UBE2C;UBE2S;BIRC5;CDCA8;AURKB
positive regulation of hydrolase activity (GO:0051345)	4/172	0.0041888	0.201655	HMGB2;PRTN3;S100A10;EZH2
nuclear-transcribed mRNA catabolic process (GO:0000956)	4/174	0.00436395	0.208124	RPL3;RPL32;RPS20;LSM5
positive regulation of cyclin-dependent protein kinase activity (GO:1904031)	2/26	0.00436566	0.206277	CKS2;CKS1B
positive regulation of protein ubiquitination involved in ubiquitin-dependent protein catabolic process (GO:2000060)	3/87	0.00444584	0.208139	CCNB1;UBE2C;CDK1
mRNA processing (GO:0006397)	5/283	0.00446428	0.207102	SNRPD1;SRSF3;SNRPE;HNRNPA1;LSM5
protein localization to chromosome (GO:0034502)	2/27	0.00470336	0.216227	RAD21;CENPA
SRP-dependent cotranslational protein targeting to membrane (GO:0006614)	3/89	0.00473759	0.215856	RPL3;RPL32;RPS20
proteasome-mediated ubiquitin-dependent protein catabolic process (GO:0043161)	5/291	0.0050184	0.226627	CCNB1;UBE2C;UBE2S;CDK1;AURKB
protein K11-linked ubiquitination (GO:0070979)	2/28	0.00505275	0.226177	UBE2C;UBE2S
nuclear export (GO:0051168)	3/92	0.00519651	0.23059	SRSF3;HNRNPA1;RAN
regulation of embryonic development (GO:0045995)	2/29	0.00541373	0.238158	RACGAP1;CDK1
regulation of GTPase activity (GO:0043087)	4/188	0.00573029	0.249929	RACGAP1;PRTN3;S100A10;EZH2
ATP-dependent chromatin remodeling (GO:0043044)	2/30	0.00578623	0.25023	ANP32E;ANP32B
CENP-A containing nucleosome assembly (GO:0034080)	2/30	0.00578623	0.248127	KNL1;CENPA
CENP-A containing chromatin organization (GO:0061641)	2/30	0.00578623	0.246059	KNL1;CENPA
positive regulation of cyclin-dependent protein serine/threonine kinase activity (GO:0045737)	2/30	0.00578623	0.244026	CKS2;CKS1B
antigen processing and presentation of exogenous peptide antigen (GO:0002478)	3/97	0.00601915	0.251768	CENPE;RACGAP1;KIF11
protein targeting to ER (GO:0045047)	3/97	0.00601915	0.249721	RPL3;RPL32;RPS20
antigen processing and presentation of exogenous peptide antigen via MHC class II (GO:0019886)	3/97	0.00601915	0.247707	CENPE;RACGAP1;KIF11
positive regulation of ubiquitin-protein transferase activity (GO:0051443)	2/31	0.00617014	0.25189	UBE2C;UBE2S
antigen processing and presentation of peptide antigen via MHC class II (GO:0002495)	3/98	0.00619246	0.250795	CENPE;RACGAP1;KIF11
histone modification (GO:0016570)	3/98	0.00619246	0.24882	CCNA2;AURKB;EZH2
positive regulation of telomere maintenance via telomerase (GO:0032212)	2/32	0.00656538	0.261743	HNRNPA1;AURKB
chromatin remodeling at centromere (GO:0031055)	2/32	0.00656538	0.259714	KNL1;CENPA
negative regulation of nucleic acid-templated transcription (GO:1903507)	6/444	0.00683876	0.268448	CENPF;CBX3;GMNN;HMGB2;BIRC5;EZH2
positive regulation of telomere maintenance via telomere lengthening (GO:1904358)	2/34	0.00738948	0.287851	HNRNPA1;AURKB
positive regulation of DNA binding (GO:0043388)	2/34	0.00738948	0.28567	HMGB2;HMGB1
viral life cycle (GO:0019058)	3/107	0.0078871	0.302615	DEK;PPIA;RAN
cellular response to DNA damage stimulus (GO:0006974)	5/329	0.00833107	0.317265	TOP2A;H2AFX;PCLAF;CDK1;CRIP1
viral gene expression (GO:0019080)	3/110	0.00850679	0.321557	RPL3;RPL32;RPS20
spliceosomal snRNP assembly (GO:0000387)	2/37	0.00870836	0.326756	SNRPD1;SNRPE
negative regulation of G0 to G1 transition (GO:0070317)	2/37	0.00870836	0.324371	CBX3;EZH2
regulation of DNA repair (GO:0006282)	2/37	0.00870836	0.32202	H2AFX;DEK
nuclear-transcribed mRNA catabolic process, nonsense-mediated decay (GO:0000184)	3/112	0.0089354	0.328038	RPL3;RPL32;RPS20
viral transcription (GO:0019083)	3/113	0.00915438	0.333677	RPL3;RPL32;RPS20
positive regulation of DNA repair (GO:0045739)	2/38	0.00916971	0.331865	H2AFX;HMGB1
regulation of G0 to G1 transition (GO:0070316)	2/39	0.00964176	0.346492	CBX3;EZH2
positive regulation of protein serine/threonine kinase activity (GO:0071902)	3/118	0.0102963	0.367428	CKS2;CKS1B;EZH2
RNA export from nucleus (GO:0006405)	3/119	0.0105342	0.373306	SRSF3;HNRNPA1;RAN
spliceosomal complex assembly (GO:0000245)	2/41	0.0106177	0.373669	SNRPD1;SNRPE
DNA replication (GO:0006260)	3/120	0.0107753	0.376617	PCLAF;CDK1;NAP1L1
ribosome biogenesis (GO:0042254)	4/226	0.0108041	0.375057	RPL3;RPL32;RPS20;RAN
regulation of apoptotic process (GO:0042981)	8/815	0.0120513	0.415527	TOP2A;LGALS1;ARL6IP1;ANP32E;CDK1;BIRC5;HMGB1;ANP32B
protein polymerization (GO:0051258)	2/45	0.0126943	0.434758	UBE2C;UBE2S
negative regulation of cellular macromolecule biosynthetic process (GO:2000113)	6/512	0.0132073	0.449313	CENPF;CBX3;GMNN;HMGB2;BIRC5;EZH2
positive regulation of cellular process (GO:0048522)	6/519	0.0140406	0.474498	PRC1;H3F3A;BIRC5;PRTN3;NAP1L1;KIF20B
regulation of megakaryocyte differentiation (GO:0045652)	2/49	0.0149328	0.501331	H3F3A;HMGB2
regulation of telomere maintenance via telomerase (GO:0032210)	2/51	0.0161112	0.537356	HNRNPA1;AURKB
double-strand break repair (GO:0006302)	3/141	0.0165829	0.549496	RAD21;H2AFX;NUCKS1
regulation of DNA binding (GO:0051101)	2/52	0.0167149	0.550297	HMGB2;HMGB1
positive regulation of mitotic cell cycle (GO:0045931)	2/52	0.0167149	0.546769	CCNB1;NUSAP1
cellular protein complex assembly (GO:0043623)	3/144	0.0175303	0.56979	CENPE;CENPF;CENPA
cytoplasmic translation (GO:0002181)	2/54	0.0179508	0.579766	RPL32;RPS20
regulation of gene silencing by RNA (GO:0060966)	2/55	0.0185829	0.596406	H3F3A;RAN
regulation of posttranscriptional gene silencing (GO:0060147)	2/55	0.0185829	0.592679	H3F3A;RAN
positive regulation of DNA biosynthetic process (GO:2000573)	2/55	0.0185829	0.588998	HNRNPA1;AURKB
regulation of programmed cell death (GO:0043067)	4/268	0.0190574	0.600308	LGALS1;ANP32E;BIRC5;ANP32B
positive regulation of protein transport (GO:0051222)	2/56	0.0192243	0.601851	KIF20B;PPIA
gene expression (GO:0010467)	5/411	0.0200989	0.625395	RPL3;RPL32;SRSF3;RPS20;PTMA
ribonucleoprotein complex assembly (GO:0022618)	3/156	0.0216179	0.668583	RPL3;SNRPD1;SNRPE
regulation of stress fiber assembly (GO:0051492)	2/60	0.0218816	0.672662	STMN1;S100A10
regulation of mRNA splicing, via spliceosome (GO:0048024)	2/60	0.0218816	0.668634	SRSF3;HNRNPA1
regulation of cell proliferation (GO:0042127)	7/740	0.0222309	0.675263	PRC1;HMGB2;BIRC5;PRTN3;NAP1L1;KIF20B;CDKN3
regulation of DNA replication (GO:0006275)	2/61	0.0225684	0.68146	GMNN;NUCKS1
regulation of glial cell differentiation (GO:0045685)	1/6	0.0225871	0.678012	CDK1
exit from host cell (GO:0035891)	1/6	0.0225871	0.674048	PPIA
positive regulation of megakaryocyte differentiation (GO:0045654)	1/6	0.0225871	0.670129	HMGB2
regulation of histone H3-K27 methylation (GO:0061085)	1/6	0.0225871	0.666255	H2AFY
histone-serine phosphorylation (GO:0035404)	1/6	0.0225871	0.662426	AURKB
negative regulation of chromosome organization (GO:2001251)	1/6	0.0225871	0.658641	TOP2A
ribosomal small subunit export from nucleus (GO:0000056)	1/6	0.0225871	0.654898	RAN
regulation of mitotic spindle checkpoint (GO:1903504)	1/6	0.0225871	0.651198	CCNB1
membrane raft assembly (GO:0001765)	1/6	0.0225871	0.64754	S100A10
protein localization to nucleolus (GO:1902570)	1/6	0.0225871	0.643922	RAN
negative regulation of cell cycle phase transition (GO:1901988)	1/6	0.0225871	0.640345	H2AFY
viral release from host cell (GO:0019076)	1/6	0.0225871	0.636807	PPIA
regulation of nuclease activity (GO:0032069)	1/6	0.0225871	0.633308	HMGB2
negative regulation of cytokinesis (GO:0032466)	1/6	0.0225871	0.629848	AURKB
neutrophil extravasation (GO:0072672)	1/6	0.0225871	0.626425	PRTN3
endoplasmic reticulum membrane organization (GO:0090158)	1/6	0.0225871	0.623039	ARL6IP1
Golgi disassembly (GO:0090166)	1/6	0.0225871	0.619689	CDK1
positive regulation of cell proliferation (GO:0008284)	5/424	0.022635	0.617681	PRC1;BIRC5;PRTN3;NAP1L1;KIF20B
DNA damage response, signal transduction by p53 class mediator resulting in cell cycle arrest (GO:0006977)	2/62	0.0232641	0.631473	CCNB1;CDK1
signal transduction involved in mitotic G1 DNA damage checkpoint (GO:0072431)	2/63	0.0239686	0.647153	CCNB1;CDK1
regulation of viral genome replication (GO:0045069)	2/63	0.0239686	0.643747	TOP2A;PPIA
regulation of cell division (GO:0051302)	2/65	0.0254036	0.678715	PRC1;AURKB
neuron projection development (GO:0031175)	3/167	0.0257851	0.685318	STMN1;HMGB1;KIF20B
purine ribonucleotide metabolic process (GO:0009150)	2/66	0.026134	0.690993	HINT1;RAN
positive regulation of cellular protein localization (GO:1903829)	2/66	0.026134	0.687432	CDK1;KIF20B
membrane fusion involved in viral entry into host cell (GO:0039663)	1/7	0.0263024	0.688314	PPIA
regulation of toll-like receptor 9 signaling pathway (GO:0034163)	1/7	0.0263024	0.684802	HMGB1
rRNA-containing ribonucleoprotein complex export from nucleus (GO:0071428)	1/7	0.0263024	0.681326	RAN
regulation of dendritic cell differentiation (GO:2001198)	1/7	0.0263024	0.677885	HMGB1
cleavage furrow formation (GO:0036089)	1/7	0.0263024	0.674478	AURKB
negative regulation of retinoic acid receptor signaling pathway (GO:0048387)	1/7	0.0263024	0.671106	EZH2
T-helper 1 type immune response (GO:0042088)	1/7	0.0263024	0.667767	HMGB1
negative regulation of B cell apoptotic process (GO:0002903)	1/7	0.0263024	0.664461	AURKB
fusion of virus membrane with host plasma membrane (GO:0019064)	1/7	0.0263024	0.661188	PPIA
regulation of cellular response to insulin stimulus (GO:1900076)	1/7	0.0263024	0.657947	NUCKS1
positive regulation of endothelial cell proliferation (GO:0001938)	2/67	0.0268728	0.668937	HMGB2;HMGB1
regulation of gene silencing by miRNA (GO:0060964)	2/67	0.0268728	0.66569	H3F3A;RAN
cellular response to UV (GO:0034644)	2/67	0.0268728	0.662474	CRIP1;AURKB
positive regulation of gene expression (GO:0010628)	7/771	0.0270435	0.663475	H2AFY;H3F3A;HMGB2;CKS2;DEK;RAN;CKS1B
negative regulation of cysteine-type endopeptidase activity involved in apoptotic process (GO:0043154)	2/68	0.0276201	0.67438	ARL6IP1;BIRC5
termination of RNA polymerase II transcription (GO:0006369)	2/68	0.0276201	0.671169	SRSF3;SNRPE
positive regulation of protein kinase activity (GO:0045860)	3/172	0.0278121	0.67263	TPX2;CENPE;EZH2
peptide biosynthetic process (GO:0043043)	3/174	0.0286461	0.689533	RPL3;RPL32;RPS20
establishment of protein localization to chromatin (GO:0071169)	1/8	0.0300037	0.718822	H2AFY
positive regulation of viral entry into host cell (GO:0046598)	1/8	0.0300037	0.715463	LGALS1
ribosomal large subunit export from nucleus (GO:0000055)	1/8	0.0300037	0.712135	RAN
establishment of integrated proviral latency (GO:0075713)	1/8	0.0300037	0.708838	PPIA
positive regulation of chromatin binding (GO:0035563)	1/8	0.0300037	0.705572	GMNN
cell junction maintenance (GO:0034331)	1/8	0.0300037	0.702335	PRTN3
protein localization to microtubule cytoskeleton (GO:0072698)	1/8	0.0300037	0.699128	KIF20B
regulation of muscle organ development (GO:0048634)	1/8	0.0300037	0.69595	CENPF
regulation of T cell mediated immunity (GO:0002709)	1/8	0.0300037	0.692801	HMGB1
protein K6-linked ubiquitination (GO:0085020)	1/8	0.0300037	0.68968	UBE2S
regulation of response to oxidative stress (GO:1902882)	1/8	0.0300037	0.686588	H2AFY
protein localization to microtubule (GO:0035372)	1/8	0.0300037	0.683523	KIF20B
regulation of endodeoxyribonuclease activity (GO:0032071)	1/8	0.0300037	0.680485	HMGB1
cellular response to UV-B (GO:0071493)	1/8	0.0300037	0.677474	CRIP1
regulation of apoptotic cell clearance (GO:2000425)	1/8	0.0300037	0.674489	HMGB1
protein phosphorylation (GO:0006468)	5/470	0.0332481	0.744145	CCNA2;PRDX4;CDK1;BIRC5;AURKB
regulation of striated muscle tissue development (GO:0016202)	1/9	0.0336912	0.750769	CENPF
establishment of viral latency (GO:0019043)	1/9	0.0336912	0.747505	PPIA
positive regulation of vascular endothelial cell proliferation (GO:1905564)	1/9	0.0336912	0.744269	HMGB1
negative regulation of lymphocyte apoptotic process (GO:0070229)	1/9	0.0336912	0.741061	AURKB
regulation of interleukin-1 secretion (GO:0050704)	1/9	0.0336912	0.73788	HMGB1
negative regulation of microtubule polymerization (GO:0031115)	1/9	0.0336912	0.734727	STMN1
histone phosphorylation (GO:0016572)	1/9	0.0336912	0.7316	CCNA2
negative regulation of histone methylation (GO:0031061)	1/9	0.0336912	0.7285	H2AFY
Golgi inheritance (GO:0048313)	1/9	0.0336912	0.725427	CDK1
neutrophil degranulation (GO:0043312)	5/479	0.0356343	0.764041	PRDX4;PRTN3;HMGB1;TUBB4B;PPIA
neutrophil activation involved in immune response (GO:0002283)	5/483	0.0367282	0.784201	PRDX4;PRTN3;HMGB1;TUBB4B;PPIA
positive regulation of GTPase activity (GO:0043547)	3/192	0.0367451	0.781292	PRTN3;S100A10;EZH2
nucleic acid metabolic process (GO:0090304)	2/80	0.0372172	0.788047	HNRNPA1;RAN
RNA transport (GO:0050658)	2/80	0.0372172	0.784791	SRSF3;HNRNPA1
transcription from RNA polymerase II promoter (GO:0006366)	5/485	0.0372829	0.78294	CCNB1;CDK1;SRSF3;SNRPE;DEK
regulation of response to stress (GO:0080134)	1/10	0.0373648	0.781445	H2AFY
regulation of B cell apoptotic process (GO:0002902)	1/10	0.0373648	0.778255	AURKB
regulation of chromatin organization (GO:1902275)	1/10	0.0373648	0.775092	MKI67
membrane raft organization (GO:0031579)	1/10	0.0373648	0.771954	S100A10
establishment of spindle localization (GO:0051293)	1/10	0.0373648	0.768841	NUSAP1
regulation of histone phosphorylation (GO:0033127)	1/10	0.0373648	0.765753	H2AFY
sequestering of actin monomers (GO:0042989)	1/10	0.0373648	0.76269	TMSB10
I-kappaB phosphorylation (GO:0007252)	1/10	0.0373648	0.759652	PRDX4
positive regulation of nuclease activity (GO:0032075)	1/10	0.0373648	0.756637	HMGB2
regulation of single stranded viral RNA replication via double stranded DNA intermediate (GO:0045091)	1/10	0.0373648	0.753646	TOP2A
cell-cell junction maintenance (GO:0045217)	1/10	0.0373648	0.750679	PRTN3
neutrophil mediated immunity (GO:0002446)	5/487	0.0378427	0.757299	PRDX4;PRTN3;HMGB1;TUBB4B;PPIA
DNA damage response, signal transduction by p53 class mediator (GO:0030330)	2/82	0.0389249	0.775913	CCNB1;CDK1
positive regulation of DNA metabolic process (GO:0051054)	2/82	0.0389249	0.772894	H2AFX;HMGB1
positive regulation of cell cycle arrest (GO:0071158)	2/82	0.0389249	0.769898	CCNB1;CDK1
rRNA metabolic process (GO:0016072)	3/200	0.0406839	0.801583	RPL3;RPL32;RPS20
positive regulation by host of viral process (GO:0044794)	1/11	0.0410246	0.805187	NUCKS1
T-helper cell differentiation (GO:0042093)	1/11	0.0410246	0.802102	HMGB1
modulation by host of viral genome replication (GO:0044827)	1/11	0.0410246	0.799041	NUCKS1
chromatin silencing at rDNA (GO:0000183)	1/11	0.0410246	0.796003	H3F3A
regulation of chromatin binding (GO:0035561)	1/11	0.0410246	0.792987	GMNN
negative regulation of cell division (GO:0051782)	1/11	0.0410246	0.789995	AURKB
regulation of mitotic centrosome separation (GO:0046602)	1/11	0.0410246	0.787025	KIF11
inhibition of cysteine-type endopeptidase activity involved in apoptotic process (GO:1990001)	1/11	0.0410246	0.784078	BIRC5
attachment of mitotic spindle microtubules to kinetochore (GO:0051315)	1/11	0.0410246	0.781152	CENPE
hepatocyte growth factor receptor signaling pathway (GO:0048012)	1/11	0.0410246	0.778248	STMN1
regulation of RNA polymerase II transcriptional preinitiation complex assembly (GO:0045898)	1/11	0.0410246	0.775366	HMGB1
rRNA processing (GO:0006364)	3/202	0.0417008	0.785237	RPL3;RPL32;RPS20
positive regulation of keratinocyte differentiation (GO:0045618)	1/12	0.0446707	0.838069	H2AFY
regulation of vascular endothelial cell proliferation (GO:1905562)	1/12	0.0446707	0.834999	HMGB1
regulation of transcription of nuclear large rRNA transcript from RNA polymerase I promoter (GO:1901836)	1/12	0.0446707	0.831952	H2AFY
positive regulation of interleukin-1 production (GO:0032732)	1/12	0.0446707	0.828926	HMGB1
regulation of DNA-dependent DNA replication (GO:0090329)	1/12	0.0446707	0.825923	GMNN
negative regulation of histone modification (GO:0031057)	1/12	0.0446707	0.822941	H2AFY
regulation of viral life cycle (GO:1903900)	1/12	0.0446707	0.819981	PPIA
vesicle budding from membrane (GO:0006900)	1/12	0.0446707	0.817042	S100A10
ribosomal subunit export from nucleus (GO:0000054)	1/12	0.0446707	0.814124	RAN
cellular response to arsenic-containing substance (GO:0071243)	1/12	0.0446707	0.811227	HNRNPA1
regulation of sister chromatid cohesion (GO:0007063)	1/12	0.0446707	0.80835	RAD21
positive regulation of neuron migration (GO:2001224)	1/12	0.0446707	0.805494	KIF20B
cell cycle G1/S phase transition (GO:0044843)	2/92	0.0478945	0.860582	CCNA2;CDKN3
regulation of granulocyte chemotaxis (GO:0071622)	1/13	0.0483032	0.864881	KIF20B
DNA replication-independent nucleosome organization (GO:0034724)	1/13	0.0483032	0.861857	H3F3A
response to UV-B (GO:0010224)	1/13	0.0483032	0.858854	CRIP1
mitotic DNA integrity checkpoint (GO:0044774)	1/13	0.0483032	0.855872	TOP2A
endoplasmic reticulum tubular network organization (GO:0071786)	1/13	0.0483032	0.85291	ARL6IP1
regulation of retinoic acid receptor signaling pathway (GO:0048385)	1/13	0.0483032	0.849969	EZH2
regulation of cysteine-type endopeptidase activity involved in apoptotic process (GO:0043281)	2/93	0.0488294	0.856276	ARL6IP1;HMGB1
ciliary basal body-plasma membrane docking (GO:0097711)	2/96	0.0516738	0.903053	CDK1;TUBB4B
myeloid dendritic cell activation (GO:0001773)	1/14	0.0519219	0.904292	HMGB1
lipid particle organization (GO:0034389)	1/14	0.0519219	0.901217	PPIA
establishment of mitotic spindle orientation (GO:0000132)	1/14	0.0519219	0.898162	CENPA
establishment of protein localization to chromosome (GO:0070199)	1/14	0.0519219	0.895127	H2AFY
negative regulation of Rho protein signal transduction (GO:0035024)	1/14	0.0519219	0.892113	STMN1
regulation of mitotic cell cycle spindle assembly checkpoint (GO:0090266)	1/14	0.0519219	0.88912	CCNB1
purine nucleotide catabolic process (GO:0006195)	1/14	0.0519219	0.886146	HINT1
mRNA metabolic process (GO:0016071)	2/97	0.052635	0.895321	SNRPE;LSM5
response to UV (GO:0009411)	2/98	0.0536025	0.90875	PCLAF;AURKB
ncRNA processing (GO:0034470)	3/227	0.0554772	0.937417	RPL3;RPL32;RPS20
regulation of establishment of cell polarity (GO:2000114)	1/15	0.0555272	0.935165	KIF20B
regulation of exit from mitosis (GO:0007096)	1/15	0.0555272	0.932089	UBE2C
positive regulation of protein export from nucleus (GO:0046827)	1/15	0.0555272	0.929033	ANP32B
sulfate transport (GO:0008272)	1/15	0.0555272	0.925997	RACGAP1
response to X-ray (GO:0010165)	1/15	0.0555272	0.922981	NUCKS1
negative regulation of DNA-dependent DNA replication (GO:2000104)	1/15	0.0555272	0.919984	GMNN
inhibition of cysteine-type endopeptidase activity (GO:0097340)	1/15	0.0555272	0.917007	BIRC5
microtubule depolymerization (GO:0007019)	1/15	0.0555272	0.914049	STMN1
intrinsic apoptotic signaling pathway (GO:0097193)	2/101	0.056543	0.927778	HINT1;CRIP1
translation (GO:0006412)	3/232	0.0584638	0.95622	RPL3;RPL32;RPS20
miRNA metabolic process (GO:0010586)	1/16	0.0591188	0.963845	RAN
dendritic cell chemotaxis (GO:0002407)	1/16	0.0591188	0.960775	HMGB1
establishment of skin barrier (GO:0061436)	1/16	0.0591188	0.957725	STMN1
hyaluronan catabolic process (GO:0030214)	1/16	0.0591188	0.954694	HMMR
regulation of stem cell proliferation (GO:0072091)	1/16	0.0591188	0.951683	HMGB2
regulation of water loss via skin (GO:0033561)	1/16	0.0591188	0.94869	STMN1
regulation of histone H3-K4 methylation (GO:0051569)	1/16	0.0591188	0.945716	H2AFY
negative regulation of DNA replication (GO:0008156)	1/16	0.0591188	0.942761	GMNN
guanosine-containing compound metabolic process (GO:1901068)	1/16	0.0591188	0.939824	RAN
DNA-templated transcription, termination (GO:0006353)	2/106	0.0615661	0.97569	SRSF3;SNRPE
positive regulation by host of viral transcription (GO:0043923)	1/17	0.062697	0.990536	NUCKS1
regulation of establishment or maintenance of cell polarity (GO:0032878)	1/17	0.062697	0.987478	KIF20B
positive regulation of focal adhesion assembly (GO:0051894)	1/17	0.062697	0.98444	S100A10
positive regulation of telomere capping (GO:1904355)	1/17	0.062697	0.98142	AURKB
positive regulation of epidermal cell differentiation (GO:0045606)	1/17	0.062697	0.978419	H2AFY
spindle assembly checkpoint (GO:0071173)	1/17	0.062697	0.975436	CENPF
mitotic spindle assembly checkpoint (GO:0007094)	1/17	0.062697	0.972471	CENPF
positive regulation of interleukin-6 secretion (GO:2000778)	1/17	0.062697	0.969524	HMGB1
mitotic spindle checkpoint (GO:0071174)	1/17	0.062697	0.966595	CENPF
virion assembly (GO:0019068)	1/17	0.062697	0.963684	PPIA
negative regulation of stress fiber assembly (GO:0051497)	1/17	0.062697	0.96079	STMN1
positive regulation of monocyte chemotaxis (GO:0090026)	1/17	0.062697	0.957913	HMGB1
positive regulation of cysteine-type endopeptidase activity involved in apoptotic process (GO:0043280)	2/109	0.0646509	0.984816	HMGB1;ANP32B
regulation of microtubule polymerization or depolymerization (GO:0031110)	1/18	0.0662618	1	STMN1
membrane protein ectodomain proteolysis (GO:0006509)	1/18	0.0662618	1	PRTN3
regulation of spindle organization (GO:0090224)	1/18	0.0662618	1	TPX2
regulation of protein binding (GO:0043393)	2/111	0.0667359	1	AURKB;RAN
positive regulation of chromosome organization (GO:2001252)	1/19	0.0698132	1	RAD21
positive regulation of adherens junction organization (GO:1903393)	1/19	0.0698132	1	S100A10
histone methylation (GO:0016571)	1/19	0.0698132	1	EZH2
regulation of neuron migration (GO:2001222)	1/19	0.0698132	1	KIF20B
positive regulation of toll-like receptor signaling pathway (GO:0034123)	1/19	0.0698132	1	HMGB1
protein heterotetramerization (GO:0051290)	1/19	0.0698132	1	S100A10
positive regulation of activated T cell proliferation (GO:0042104)	1/19	0.0698132	1	HMGB1
sulfur compound transport (GO:0072348)	1/19	0.0698132	1	RACGAP1
purine ribonucleotide catabolic process (GO:0009154)	1/19	0.0698132	1	HINT1
positive regulation of mononuclear cell migration (GO:0071677)	1/19	0.0698132	1	HMGB1
negative regulation of interferon-gamma production (GO:0032689)	1/20	0.0733513	1	HMGB1
cellular response to estradiol stimulus (GO:0071392)	1/20	0.0733513	1	H2AFZ
regulation of cell development (GO:0060284)	1/20	0.0733513	1	HMGB2
covalent chromatin modification (GO:0016569)	1/20	0.0733513	1	AURKB
negative regulation of actin filament bundle assembly (GO:0032232)	1/20	0.0733513	1	STMN1
negative regulation of telomere maintenance via telomerase (GO:0032211)	1/20	0.0733513	1	HNRNPA1
organelle disassembly (GO:1903008)	1/20	0.0733513	1	CDK1
plasma membrane bounded cell projection organization (GO:0120036)	2/118	0.0742064	1	STMN1;HMGB1
hyaluronan metabolic process (GO:0030212)	1/21	0.0768761	1	HMMR
dendritic cell differentiation (GO:0097028)	1/21	0.0768761	1	PRTN3
GTP metabolic process (GO:0046039)	1/21	0.0768761	1	RAN
RNA-dependent DNA biosynthetic process (GO:0006278)	1/21	0.0768761	1	PPIA
mitochondrial electron transport, cytochrome c to oxygen (GO:0006123)	1/21	0.0768761	1	NDUFA4
negative regulation of G-protein coupled receptor protein signaling pathway (GO:0045744)	1/21	0.0768761	1	STMN1
establishment of spindle orientation (GO:0051294)	1/21	0.0768761	1	CENPA
negative regulation of protein polymerization (GO:0032272)	1/22	0.0803876	1	STMN1
negative regulation of actin filament polymerization (GO:0030837)	1/22	0.0803876	1	TMSB10
regulation of monocyte chemotaxis (GO:0090025)	1/22	0.0803876	1	HMGB1
positive regulation of interleukin-10 production (GO:0032733)	1/22	0.0803876	1	HMGB1
protein complex localization (GO:0031503)	1/22	0.0803876	1	BIRC5
histone lysine methylation (GO:0034968)	1/22	0.0803876	1	EZH2
positive regulation of erythrocyte differentiation (GO:0045648)	1/22	0.0803876	1	HMGB2
viral genome replication (GO:0019079)	1/22	0.0803876	1	DEK
nuclear transport (GO:0051169)	1/22	0.0803876	1	ANP32E
microtubule polymerization or depolymerization (GO:0031109)	1/23	0.083886	1	STMN1
regulation of microtubule cytoskeleton organization (GO:0070507)	1/23	0.083886	1	STMN1
positive regulation of cell junction assembly (GO:1901890)	1/23	0.083886	1	S100A10
regulation of telomere capping (GO:1904353)	1/23	0.083886	1	AURKB
membrane assembly (GO:0071709)	1/23	0.083886	1	S100A10
Golgi vesicle transport (GO:0048193)	3/271	0.0842498	1	CENPE;RACGAP1;KIF11
regulation of macromolecule metabolic process (GO:0060255)	2/129	0.0864528	1	CDK1;CRIP1
regulation of chromosome organization (GO:0033044)	1/24	0.0873712	1	MKI67
histone mRNA metabolic process (GO:0008334)	1/24	0.0873712	1	SNRPE
positive regulation of nuclear division (GO:0051785)	1/25	0.0908434	1	NUSAP1
regulation of interleukin-10 production (GO:0032653)	1/25	0.0908434	1	HMGB1
signal peptide processing (GO:0006465)	1/25	0.0908434	1	SEC11C
regulation of nervous system development (GO:0051960)	1/25	0.0908434	1	HMGB2
protein import into nucleus, translocation (GO:0000060)	1/25	0.0908434	1	RAN
positive regulation of interleukin-12 production (GO:0032735)	1/25	0.0908434	1	HMGB1
protein depolymerization (GO:0051261)	1/25	0.0908434	1	STMN1
negative regulation of cellular protein localization (GO:1903828)	1/25	0.0908434	1	H2AFY
regulation of cellular macromolecule biosynthetic process (GO:2000112)	5/631	0.0919701	1	HINT1;HMGB2;NUCKS1;HMGB1;EZH2
phagocytosis (GO:0006909)	2/135	0.0933726	1	PRTN3;HMGB1
apoptotic cell clearance (GO:0043277)	1/26	0.0943025	1	HMGB1
cytoskeleton-dependent intracellular transport (GO:0030705)	1/26	0.0943025	1	TUBA1B
regulation of viral entry into host cell (GO:0046596)	1/26	0.0943025	1	LGALS1
negative regulation of telomere maintenance via telomere lengthening (GO:1904357)	1/26	0.0943025	1	HNRNPA1
regulation of centrosome cycle (GO:0046605)	1/26	0.0943025	1	KIF11
regulation of signal transduction by p53 class mediator (GO:1901796)	2/138	0.0968915	1	TPX2;AURKB
phosphatidylcholine acyl-chain remodeling (GO:0036151)	1/27	0.0977486	1	DBI
positive regulation of substrate adhesion-dependent cell spreading (GO:1900026)	1/27	0.0977486	1	S100A10
negative regulation of microtubule polymerization or depolymerization (GO:0031111)	1/27	0.0977486	1	STMN1
modulation by host of viral transcription (GO:0043921)	1/27	0.0977486	1	NUCKS1
regulation of protein localization to nucleus (GO:1900180)	1/27	0.0977486	1	CDK1
regulation of gene expression (GO:0010468)	7/1037	0.098594	1	HINT1;H2AFY;HMGB2;CDK1;HMGB1;CRIP1;EZH2
modification-dependent protein catabolic process (GO:0019941)	2/141	0.100448	1	UBE2C;UBE2S
negative regulation of endocytosis (GO:0045806)	1/28	0.101182	1	PRTN3
carboxylic acid catabolic process (GO:0046395)	1/28	0.101182	1	HMMR
regulation of mRNA processing (GO:0050684)	1/28	0.101182	1	SRSF3
protein export from nucleus (GO:0006611)	1/28	0.101182	1	RAN
neuron development (GO:0048666)	2/144	0.104041	1	STMN1;HMGB1
positive regulation of myeloid cell differentiation (GO:0045639)	1/29	0.104602	1	HMGB2
regulation of activated T cell proliferation (GO:0046006)	1/29	0.104602	1	HMGB1
regulation of keratinocyte differentiation (GO:0045616)	1/29	0.104602	1	H2AFY
regulation of neutrophil chemotaxis (GO:0090022)	1/29	0.104602	1	KIF20B
positive regulation of interleukin-1 secretion (GO:0050716)	1/29	0.104602	1	HMGB1
regulation of transcription from RNA polymerase II promoter (GO:0006357)	9/1478	0.107121	1	H2AFY;H2AFZ;RAD21;HMGB2;NUCKS1;HMGB1;DEK;AURKB;EZH2
ribosomal large subunit assembly (GO:0000027)	1/30	0.10801	1	RPL3
response to estradiol (GO:0032355)	1/30	0.10801	1	H2AFZ
negative regulation of DNA biosynthetic process (GO:2000279)	1/30	0.10801	1	HNRNPA1
replication fork processing (GO:0031297)	1/30	0.10801	1	NUCKS1
regulation of protein export from nucleus (GO:0046825)	1/31	0.111404	1	ANP32B
negative regulation of blood vessel endothelial cell migration (GO:0043537)	1/31	0.111404	1	HMGB1
gene silencing by miRNA (GO:0035195)	1/31	0.111404	1	RAN
positive regulation of intracellular protein transport (GO:0090316)	2/152	0.113789	1	ANP32B;KIF20B
positive regulation of telomere maintenance (GO:0032206)	1/32	0.114786	1	AURKB
response to zinc ion (GO:0010043)	1/32	0.114786	1	CRIP1
purine ribonucleoside triphosphate metabolic process (GO:0009205)	1/32	0.114786	1	RAN
regulation of erythrocyte differentiation (GO:0045646)	1/32	0.114786	1	HMGB2
positive regulation of cell-matrix adhesion (GO:0001954)	1/33	0.118155	1	S100A10
cellular glucose homeostasis (GO:0001678)	1/33	0.118155	1	NUCKS1
regulation of intracellular protein transport (GO:0033157)	1/33	0.118155	1	KIF20B
positive regulation of nucleocytoplasmic transport (GO:0046824)	1/33	0.118155	1	ANP32B
cellular response to glucose starvation (GO:0042149)	1/33	0.118155	1	HNRNPA1
entry into host cell (GO:0030260)	1/33	0.118155	1	PPIA
regulation of interleukin-12 production (GO:0032655)	1/33	0.118155	1	HMGB1
tRNA-containing ribonucleoprotein complex export from nucleus (GO:0071431)	1/33	0.118155	1	RAN
exonucleolytic nuclear-transcribed mRNA catabolic process involved in deadenylation-dependent decay (GO:0043928)	1/33	0.118155	1	LSM5
tRNA export from nucleus (GO:0006409)	1/33	0.118155	1	RAN
regulation of double-strand break repair (GO:2000779)	1/34	0.121512	1	DEK
ncRNA metabolic process (GO:0034660)	1/34	0.121512	1	RAN
regulation of alcohol biosynthetic process (GO:1902930)	1/34	0.121512	1	RAN
regulation of insulin receptor signaling pathway (GO:0046626)	1/34	0.121512	1	NUCKS1
negative regulation of endothelial cell migration (GO:0010596)	1/34	0.121512	1	HMGB1
transcription initiation from RNA polymerase II promoter (GO:0006367)	2/160	0.123764	1	CCNB1;CDK1
positive regulation of nucleic acid-templated transcription (GO:1903508)	4/502	0.123827	1	HMGB2;CKS2;RAN;CKS1B
regulation of cyclin-dependent protein kinase activity (GO:1904029)	1/35	0.124856	1	CDKN3
membrane protein proteolysis (GO:0033619)	1/35	0.124856	1	PRTN3
positive regulation of telomerase activity (GO:0051973)	1/35	0.124856	1	AURKB
nuclear-transcribed mRNA catabolic process, exonucleolytic (GO:0000291)	1/35	0.124856	1	LSM5
positive regulation of peptide secretion (GO:0002793)	1/35	0.124856	1	PPIA
regulation of mitotic spindle organization (GO:0060236)	1/35	0.124856	1	TPX2
regulation of microtubule polymerization (GO:0031113)	1/35	0.124856	1	STMN1
tRNA transport (GO:0051031)	1/35	0.124856	1	RAN
DNA-dependent DNA replication maintenance of fidelity (GO:0045005)	1/35	0.124856	1	NUCKS1
mRNA catabolic process (GO:0006402)	1/36	0.128187	1	LSM5
negative regulation of Ras protein signal transduction (GO:0046580)	1/37	0.131506	1	STMN1
positive regulation of stress fiber assembly (GO:0051496)	1/37	0.131506	1	S100A10
protein peptidyl-prolyl isomerization (GO:0000413)	1/37	0.131506	1	PPIA
protein K63-linked ubiquitination (GO:0070534)	1/37	0.131506	1	UBE2S
DNA damage checkpoint (GO:0000077)	1/38	0.134812	1	H2AFX
signal transduction by p53 class mediator (GO:0072331)	1/39	0.138106	1	HINT1
regulation of alternative mRNA splicing, via spliceosome (GO:0000381)	1/39	0.138106	1	HNRNPA1
acyl-CoA metabolic process (GO:0006637)	1/39	0.138106	1	DBI
DNA biosynthetic process (GO:0071897)	1/39	0.138106	1	PPIA
ubiquitin-dependent protein catabolic process (GO:0006511)	3/341	0.1402	1	UBE2C;UBE2S;CDK1
peptidyl-proline modification (GO:0018208)	1/40	0.141388	1	PPIA
androgen receptor signaling pathway (GO:0030521)	1/40	0.141388	1	RAN
positive regulation of epithelial to mesenchymal transition (GO:0010718)	1/40	0.141388	1	EZH2
regulation of cholesterol biosynthetic process (GO:0045540)	1/40	0.141388	1	RAN
regulation of phagocytosis (GO:0050764)	1/41	0.144657	1	PRTN3
regulation of cholesterol metabolic process (GO:0090181)	1/41	0.144657	1	RAN
peptide transport (GO:0015833)	1/41	0.144657	1	CENPF
positive regulation of viral transcription (GO:0050434)	1/41	0.144657	1	NUCKS1
regulation of substrate adhesion-dependent cell spreading (GO:1900024)	1/41	0.144657	1	S100A10
telomere organization (GO:0032200)	1/41	0.144657	1	H3F3A
positive regulation of MAP kinase activity (GO:0043406)	2/177	0.145613	1	CDK1;EZH2
cellular response to lipid (GO:0071396)	2/178	0.146923	1	H2AFZ;HMGB2
regulation of telomerase activity (GO:0051972)	1/42	0.147914	1	AURKB
positive regulation of protein localization to nucleus (GO:1900182)	1/42	0.147914	1	CDK1
translesion synthesis (GO:0019985)	1/42	0.147914	1	PCLAF
intrinsic apoptotic signaling pathway by p53 class mediator (GO:0072332)	1/43	0.151159	1	HINT1
negative regulation of DNA metabolic process (GO:0051053)	1/43	0.151159	1	GMNN
positive regulation of interleukin-6 production (GO:0032755)	1/43	0.151159	1	HMGB1
regulation of interferon-gamma production (GO:0032649)	1/43	0.151159	1	HMGB1
inorganic anion transport (GO:0015698)	1/44	0.154391	1	RACGAP1
regulation of steroid biosynthetic process (GO:0050810)	1/44	0.154391	1	RAN
regulation of focal adhesion assembly (GO:0051893)	1/44	0.154391	1	S100A10
positive regulation of actin filament bundle assembly (GO:0032233)	1/44	0.154391	1	S100A10
positive regulation of intracellular transport (GO:0032388)	1/44	0.154391	1	KIF20B
DNA-templated transcription, initiation (GO:0006352)	2/186	0.157487	1	CCNB1;CDK1
positive regulation of blood vessel endothelial cell migration (GO:0043536)	1/45	0.157612	1	HMGB1
mitochondrial electron transport, NADH to ubiquinone (GO:0006120)	1/46	0.16082	1	NDUFA4
cellular response to ionizing radiation (GO:0071479)	1/46	0.16082	1	NUCKS1
interleukin-12-mediated signaling pathway (GO:0035722)	1/46	0.16082	1	PPIA
regulation of DNA metabolic process (GO:0051052)	1/46	0.16082	1	NUCKS1
protein methylation (GO:0006479)	1/46	0.16082	1	EZH2
cellular response to interleukin-12 (GO:0071349)	1/46	0.16082	1	PPIA
postreplication repair (GO:0006301)	1/47	0.164016	1	PCLAF
peptide cross-linking (GO:0018149)	1/47	0.164016	1	F13A1
RNA processing (GO:0006396)	2/193	0.166847	1	SNRPD1;LSM5
intrinsic apoptotic signaling pathway in response to DNA damage (GO:0008630)	1/48	0.167201	1	CRIP1
protein K48-linked ubiquitination (GO:0070936)	1/48	0.167201	1	UBE2C
interstrand cross-link repair (GO:0036297)	1/48	0.167201	1	NUCKS1
pattern recognition receptor signaling pathway (GO:0002221)	1/48	0.167201	1	HMGB1
negative regulation of transcription from RNA polymerase II promoter (GO:0000122)	4/565	0.167616	1	H2AFY;HMGB1;AURKB;EZH2
non-recombinational repair (GO:0000726)	1/49	0.170373	1	H2AFX
positive regulation of response to DNA damage stimulus (GO:2001022)	1/49	0.170373	1	H2AFX
protein heterooligomerization (GO:0051291)	1/49	0.170373	1	S100A10
organelle assembly (GO:0070925)	3/376	0.171886	1	CENPE;CENPF;CENPA
double-strand break repair via nonhomologous end joining (GO:0006303)	1/50	0.173533	1	H2AFX
myeloid leukocyte differentiation (GO:0002573)	1/50	0.173533	1	PRTN3
regulation of blood vessel endothelial cell migration (GO:0043535)	1/50	0.173533	1	HMGB1
coenzyme metabolic process (GO:0006732)	1/51	0.176682	1	DBI
positive regulation of multicellular organismal process (GO:0051240)	2/202	0.17902	1	H2AFY;EZH2
plasma membrane bounded cell projection morphogenesis (GO:0120039)	1/52	0.179818	1	KIF20B
positive regulation of cell-substrate adhesion (GO:0010811)	1/52	0.179818	1	S100A10
positive regulation of secretion by cell (GO:1903532)	1/52	0.179818	1	PPIA
cellular protein modification process (GO:0006464)	6/1001	0.180024	1	LGALS1;UBE2S;CDK1;F13A1;BIRC5;AURKB
phosphorylation (GO:0016310)	3/386	0.181297	1	CDK1;BIRC5;AURKB
intracellular transport of virus (GO:0075733)	1/54	0.186056	1	RAN
transport of virus (GO:0046794)	1/54	0.186056	1	RAN
negative regulation of supramolecular fiber organization (GO:1902904)	1/54	0.186056	1	STMN1
regulation of RNA splicing (GO:0043484)	1/55	0.189157	1	SRSF3
regulation of cellular catabolic process (GO:0031329)	1/55	0.189157	1	HMGB1
positive regulation of cysteine-type endopeptidase activity (GO:2001056)	1/55	0.189157	1	HMGB1
ribosome assembly (GO:0042255)	1/56	0.192247	1	RPL3
protein import (GO:0017038)	1/56	0.192247	1	RAN
glycosaminoglycan catabolic process (GO:0006027)	1/56	0.192247	1	HMMR
regulation of translation (GO:0006417)	2/213	0.194078	1	H3F3A;RAN
I-kappaB kinase/NF-kappaB signaling (GO:0007249)	1/57	0.195325	1	PRDX4
regulation of neurogenesis (GO:0050767)	1/57	0.195325	1	HMGB2
regulation of Rho protein signal transduction (GO:0035023)	1/57	0.195325	1	STMN1
neutrophil migration (GO:1990266)	1/58	0.198392	1	PRTN3
positive regulation of cell morphogenesis involved in differentiation (GO:0010770)	1/58	0.198392	1	S100A10
response to light stimulus (GO:0009416)	1/58	0.198392	1	PCLAF
regulation of nucleic acid-templated transcription (GO:1903506)	4/607	0.199499	1	HINT1;HMGB2;HMGB1;EZH2
renal system development (GO:0072001)	1/59	0.201447	1	CENPF
negative regulation of programmed cell death (GO:0043069)	3/408	0.202477	1	ARL6IP1;CDK1;BIRC5
positive regulation of protein binding (GO:0032092)	1/60	0.20449	1	RAN
cell chemotaxis (GO:0060326)	1/60	0.20449	1	HMGB2
positive regulation of T cell proliferation (GO:0042102)	1/61	0.207522	1	HMGB1
positive regulation of leukocyte chemotaxis (GO:0002690)	1/61	0.207522	1	HMGB1
RNA 3'-end processing (GO:0031123)	1/61	0.207522	1	SRSF3
protein targeting to membrane (GO:0006612)	1/61	0.207522	1	ARL6IP1
establishment of protein localization to organelle (GO:0072594)	1/62	0.210543	1	RAN
negative regulation of G2/M transition of mitotic cell cycle (GO:0010972)	1/62	0.210543	1	AURKB
kidney development (GO:0001822)	1/63	0.213552	1	CENPF
ribosomal large subunit biogenesis (GO:0042273)	1/63	0.213552	1	RPL3
negative regulation of dephosphorylation (GO:0035305)	1/63	0.213552	1	KNL1
nuclear-transcribed mRNA catabolic process, deadenylation-dependent decay (GO:0000288)	1/63	0.213552	1	LSM5
regulation of intracellular signal transduction (GO:1902531)	3/422	0.216253	1	TPX2;RACGAP1;AURKB
O-glycan processing (GO:0016266)	1/65	0.219537	1	C1GALT1C1
defense response to Gram-positive bacterium (GO:0050830)	1/65	0.219537	1	HMGB2
DNA synthesis involved in DNA repair (GO:0000731)	1/65	0.219537	1	PCLAF
regulation of myeloid cell differentiation (GO:0045637)	1/65	0.219537	1	H3F3A
cytokine-mediated signaling pathway (GO:0019221)	4/633	0.220114	1	F13A1;BIRC5;PRTN3;PPIA
regulation of signal transduction (GO:0009966)	2/233	0.22184	1	BIRC5;NUCKS1
activation of protein kinase activity (GO:0032147)	2/233	0.22184	1	TPX2;CDK1
cellular response to light stimulus (GO:0071482)	1/66	0.222512	1	AURKB
intracellular steroid hormone receptor signaling pathway (GO:0030518)	1/66	0.222512	1	RAN
negative regulation of protein binding (GO:0032091)	1/67	0.225476	1	AURKB
negative regulation of protein serine/threonine kinase activity (GO:0071901)	1/67	0.225476	1	H2AFY
proteasomal protein catabolic process (GO:0010498)	2/237	0.227436	1	UBE2C;CDK1
peptidyl-threonine phosphorylation (GO:0018107)	1/68	0.228429	1	CDK1
regulation of epithelial to mesenchymal transition (GO:0010717)	1/68	0.228429	1	EZH2
negative regulation of phosphatase activity (GO:0010923)	1/68	0.228429	1	KNL1
positive regulation of neurogenesis (GO:0050769)	1/69	0.231371	1	KIF20B
negative regulation of cell cycle G2/M phase transition (GO:1902750)	1/69	0.231371	1	H2AFY
positive regulation of endothelial cell migration (GO:0010595)	1/70	0.234302	1	HMGB1
negative regulation of developmental process (GO:0051093)	1/70	0.234302	1	ANP32B
regulation of cell communication (GO:0010646)	1/71	0.237222	1	BIRC5
phosphatidylcholine metabolic process (GO:0046470)	1/71	0.237222	1	DBI
defense response to Gram-negative bacterium (GO:0050829)	1/71	0.237222	1	HMGB2
positive regulation of growth (GO:0045927)	1/71	0.237222	1	H3F3A
recombinational repair (GO:0000725)	1/71	0.237222	1	NUCKS1
negative regulation of cysteine-type endopeptidase activity (GO:2000117)	1/72	0.240131	1	ARL6IP1
response to metal ion (GO:0010038)	1/72	0.240131	1	CRIP1
regulation of phosphatase activity (GO:0010921)	1/72	0.240131	1	KNL1
cell-cell junction organization (GO:0045216)	1/72	0.240131	1	PRTN3
negative regulation of cell cycle (GO:0045786)	1/72	0.240131	1	GMNN
positive regulation of cytokine secretion (GO:0050715)	1/73	0.243029	1	HMGB1
glucose homeostasis (GO:0042593)	1/74	0.245916	1	NUCKS1
mRNA 3'-end processing (GO:0031124)	1/74	0.245916	1	SRSF3
cellular response to cytokine stimulus (GO:0071345)	3/456	0.250474	1	F13A1;BIRC5;PRTN3
double-strand break repair via homologous recombination (GO:0000724)	1/76	0.251657	1	NUCKS1
regulation of hematopoietic stem cell differentiation (GO:1902036)	1/76	0.251657	1	H3F3A
nucleic acid-templated transcription (GO:0097659)	1/76	0.251657	1	PTMA
positive regulation of JNK cascade (GO:0046330)	1/76	0.251657	1	HMGB1
positive regulation of transcription, DNA-templated (GO:0045893)	6/1120	0.252154	1	H2AFZ;HMGB2;CKS2;HMGB1;RAN;CKS1B
regulation of hematopoietic progenitor cell differentiation (GO:1901532)	1/77	0.254512	1	H3F3A
response to ionizing radiation (GO:0010212)	1/77	0.254512	1	H2AFX
protein deubiquitination (GO:0016579)	2/257	0.255546	1	CCNA2;CDK1
positive regulation of programmed cell death (GO:0043068)	2/257	0.255546	1	TOP2A;HMGB1
fibroblast growth factor receptor signaling pathway (GO:0008543)	1/78	0.257356	1	HNRNPA1
sensory perception of mechanical stimulus (GO:0050954)	1/78	0.257356	1	BIRC5
regulation of endothelial cell proliferation (GO:0001936)	1/79	0.260189	1	HMGB2
activation of cysteine-type endopeptidase activity involved in apoptotic process (GO:0006919)	1/79	0.260189	1	ANP32B
protein modification by small protein removal (GO:0070646)	2/261	0.261183	1	CCNA2;CDK1
positive regulation of stress-activated MAPK cascade (GO:0032874)	1/80	0.263011	1	HMGB1
regulation of hydrolase activity (GO:0051336)	1/80	0.263011	1	RACGAP1
sensory perception of sound (GO:0007605)	1/81	0.265823	1	BIRC5
positive regulation of protein secretion (GO:0050714)	1/82	0.268624	1	PPIA
negative regulation of binding (GO:0051100)	1/82	0.268624	1	AURKB
positive regulation of homeostatic process (GO:0032846)	1/83	0.271415	1	HMGB2
protein modification process (GO:0036211)	1/84	0.274195	1	UBE2S
cellular response to molecule of bacterial origin (GO:0071219)	1/84	0.274195	1	HMGB2
mitochondrial ATP synthesis coupled electron transport (GO:0042775)	1/85	0.276965	1	NDUFA4
cellular response to oxygen-containing compound (GO:1901701)	2/274	0.279511	1	H2AFZ;HMGB2
toll-like receptor signaling pathway (GO:0002224)	1/86	0.279724	1	HMGB1
negative regulation of apoptotic process (GO:0043066)	3/485	0.280288	1	ARL6IP1;CDK1;BIRC5
regulation of MAP kinase activity (GO:0043405)	1/87	0.282473	1	EZH2
regulation of stem cell differentiation (GO:2000736)	1/88	0.285211	1	H3F3A
peptidyl-threonine modification (GO:0018210)	1/89	0.28794	1	CDK1
protein tetramerization (GO:0051262)	1/90	0.290658	1	S100A10
regulation of JNK cascade (GO:0046328)	1/90	0.290658	1	HMGB1
protein polyubiquitination (GO:0000209)	2/283	0.292188	1	UBE2C;UBE2S
cellular response to lipopolysaccharide (GO:0071222)	1/91	0.293365	1	HMGB2
cilium assembly (GO:0060271)	2/288	0.299221	1	CDK1;TUBB4B
positive regulation of MAPK cascade (GO:0043410)	2/289	0.300626	1	HMGB1;EZH2
skin development (GO:0043588)	1/94	0.301427	1	STMN1
cellular response to fibroblast growth factor stimulus (GO:0044344)	1/94	0.301427	1	HNRNPA1
respiratory electron transport chain (GO:0022904)	1/94	0.301427	1	NDUFA4
protein ubiquitination (GO:0016567)	3/506	0.302099	1	UBE2C;UBE2S;BIRC5
regulation of cytoskeleton organization (GO:0051493)	1/95	0.304094	1	STMN1
protein localization to nucleus (GO:0034504)	1/96	0.306751	1	RAN
epithelial cell differentiation (GO:0030855)	1/96	0.306751	1	CDK1
response to molecule of bacterial origin (GO:0002237)	1/98	0.312036	1	HMGB2
positive regulation of cell growth (GO:0030307)	1/98	0.312036	1	H3F3A
small GTPase mediated signal transduction (GO:0007264)	1/99	0.314663	1	CCNA2
regulation of lipid metabolic process (GO:0019216)	1/100	0.31728	1	H2AFY
mRNA-containing ribonucleoprotein complex export from nucleus (GO:0071427)	1/100	0.31728	1	SRSF3
protein processing (GO:0016485)	1/101	0.319887	1	SEC11C
plasma membrane invagination (GO:0099024)	1/103	0.325073	1	AURKB
protein import into nucleus (GO:0006606)	1/103	0.325073	1	RAN
positive regulation of apoptotic process (GO:0043065)	2/307	0.325837	1	TOP2A;HMGB1
peptide metabolic process (GO:0006518)	1/104	0.327651	1	SEC11C
mRNA transport (GO:0051028)	1/104	0.327651	1	SRSF3
G1/S transition of mitotic cell cycle (GO:0000082)	1/105	0.330219	1	CDKN3
mRNA export from nucleus (GO:0006406)	1/105	0.330219	1	SRSF3
negative regulation of cellular process (GO:0048523)	3/534	0.331318	1	GMNN;ANP32B;CDKN3
RNA splicing (GO:0008380)	1/106	0.332777	1	SNRPD1
regulation of protein secretion (GO:0050708)	1/107	0.335326	1	PPIA
positive regulation of epithelial cell proliferation (GO:0050679)	1/107	0.335326	1	HMGB2
cellular response to starvation (GO:0009267)	1/107	0.335326	1	HNRNPA1
negative regulation of hydrolase activity (GO:0051346)	1/108	0.337866	1	KNL1
circulatory system development (GO:0072359)	1/109	0.340395	1	CRIP1
negative regulation of protein kinase activity (GO:0006469)	1/109	0.340395	1	H2AFY
negative regulation of cytokine production (GO:0001818)	1/110	0.342916	1	HMGB1
regulation of organelle organization (GO:0033043)	1/113	0.35042	1	STMN1
positive regulation of kinase activity (GO:0033674)	1/113	0.35042	1	CENPE
protein O-linked glycosylation (GO:0006493)	1/115	0.355375	1	C1GALT1C1
epithelium development (GO:0060429)	1/115	0.355375	1	CDK1
protein localization to cell periphery (GO:1990778)	1/117	0.360293	1	S100A10
activation of MAPK activity (GO:0000187)	1/117	0.360293	1	CDK1
brain development (GO:0007420)	1/119	0.365174	1	CENPF
regulation of cell differentiation (GO:0045595)	1/121	0.370019	1	ANP32B
Golgi organization (GO:0007030)	1/121	0.370019	1	CDK1
platelet degranulation (GO:0002576)	1/124	0.377217	1	F13A1
vesicle organization (GO:0016050)	1/127	0.384334	1	S100A10
generation of neurons (GO:0048699)	1/130	0.391371	1	HMGB2
protein glycosylation (GO:0006486)	1/130	0.391371	1	C1GALT1C1
protein localization to plasma membrane (GO:0072659)	1/130	0.391371	1	S100A10
transcription, DNA-templated (GO:0006351)	2/356	0.393095	1	DEK;PTMA
positive regulation of cytosolic calcium ion concentration (GO:0007204)	1/133	0.398328	1	HMGB1
cellular response to organic cyclic compound (GO:0071407)	1/135	0.402923	1	H2AFZ
regulation of cytosolic calcium ion concentration (GO:0051480)	1/137	0.407483	1	HMGB1
positive regulation of transferase activity (GO:0051347)	1/137	0.407483	1	AURKB
regulation of primary metabolic process (GO:0080090)	1/139	0.412009	1	H2AFY
response to lipid (GO:0033993)	1/140	0.414259	1	HMGB2
regulation of small GTPase mediated signal transduction (GO:0051056)	1/140	0.414259	1	RACGAP1
peptidyl-serine phosphorylation (GO:0018105)	1/145	0.425382	1	CDK1
regulation of protein kinase activity (GO:0045859)	1/147	0.429772	1	CENPE
regulated exocytosis (GO:0045055)	1/148	0.431955	1	F13A1
heart development (GO:0007507)	1/149	0.43413	1	CRIP1
negative regulation of cell differentiation (GO:0045596)	1/150	0.436296	1	ANP32B
spermatogenesis (GO:0007283)	1/153	0.442747	1	RACGAP1
male gamete generation (GO:0048232)	1/154	0.444881	1	RACGAP1
transmembrane receptor protein tyrosine kinase signaling pathway (GO:0007169)	2/396	0.445776	1	STMN1;HNRNPA1
response to lipopolysaccharide (GO:0032496)	1/155	0.447006	1	HMGB2
protein localization to membrane (GO:0072657)	1/160	0.457516	1	S100A10
positive regulation of I-kappaB kinase/NF-kappaB signaling (GO:0043123)	1/163	0.463726	1	LGALS1
neuron projection morphogenesis (GO:0048812)	1/163	0.463726	1	KIF20B
positive regulation of protein phosphorylation (GO:0001934)	2/412	0.466153	1	CENPE;HMGB1
peptidyl-serine modification (GO:0018209)	1/170	0.477946	1	CDK1
protein autophosphorylation (GO:0046777)	1/175	0.487875	1	AURKB
negative regulation of protein phosphorylation (GO:0001933)	1/178	0.493742	1	H2AFY
RNA metabolic process (GO:0016070)	1/191	0.518411	1	HNRNPA1
positive regulation of cell differentiation (GO:0045597)	1/194	0.523933	1	EZH2
positive regulation of ERK1 and ERK2 cascade (GO:0070374)	1/201	0.536576	1	HMGB1
regulation of cell growth (GO:0001558)	1/201	0.536576	1	H3F3A
regulation of autophagy (GO:0010506)	1/203	0.540127	1	HMGB1
regulation of MAPK cascade (GO:0043408)	1/203	0.540127	1	HMGB1
regulation of I-kappaB kinase/NF-kappaB signaling (GO:0043122)	1/204	0.541892	1	LGALS1
positive regulation of intracellular signal transduction (GO:1902533)	2/479	0.54653	1	LGALS1;HMGB1
positive regulation of cytokine production (GO:0001819)	1/220	0.569246	1	HMGB1
positive regulation of cell migration (GO:0030335)	1/221	0.570902	1	KIF20B
Ras protein signal transduction (GO:0007265)	1/223	0.574193	1	CCNA2
defense response to bacterium (GO:0042742)	1/241	0.602716	1	HMGB2
regulation of ERK1 and ERK2 cascade (GO:0070372)	1/247	0.611798	1	HMGB1
inflammatory response (GO:0006954)	1/252	0.619209	1	HMGB1
positive regulation of transcription from RNA polymerase II promoter (GO:0045944)	3/848	0.630709	1	H2AFZ;HMGB2;HMGB1
endocytosis (GO:0006897)	1/263	0.635027	1	PRTN3
positive regulation of macromolecule metabolic process (GO:0010604)	1/276	0.652886	1	HMGB2
negative regulation of signal transduction (GO:0009968)	1/283	0.662142	1	EZH2
proteolysis (GO:0006508)	1/291	0.672422	1	PRTN3
protein transport (GO:0015031)	1/326	0.713888	1	CENPF
intracellular protein transport (GO:0006886)	1/347	0.736234	1	RAN
post-translational protein modification (GO:0043687)	1/357	0.74626	1	LGALS1
negative regulation of cell proliferation (GO:0008285)	1/363	0.752095	1	CDKN3
vesicle-mediated transport (GO:0016192)	1/410	0.793442	1	S100A10
