# Supplementary material for: Transcription cofactor GRIP1 differentially affects myeloid cell–driven neuroinflammation and response to IFN-β therapy
Source: J Exp Med. 2020 Oct 12;218(1):e20192386. doi: 10.1084/jem.20192386 (PMC7555412; doi:10.1084/jem.20192386)
Supplement: Table S5 — reports differential expression analysis between cKO and WT cells, stratified by Louvain clusters. [file JEM_20192386_TableS5.xlsx]

## Sheet: Table Description
Table S5. Differential expression analysis between cKO and WT cells stratified by Louvain clusters
Cluster 3 had less than 8 cells in one of the WT replicas making
differential expression analysis in this cluster impossible.
genes	gene names
group_name	cluster names
logFC	logFC in cKO-WT comparison
logCPM	average log CPM for a gene
F	F-statistics
Pvalue	unadjusted p value
FDR	False discovery rate adjusted p value
%_KO	percentage of cKO cells expressing the gene
%_WT	percentage of WT cells expressing the gene

## Sheet: Cluster 1
genes	group_name	logFC	logCPM	F	PValue	FDR	%_KO	%_WT
Lyz2	1	-7.80069	13.5372	156.748	0.000100148	0.0251836	34.21	99.76
Chil3	1	-2.46555	14.0024	58.5137	4.07911e-05	0.0173582	86.1	92.33
Ccl6	1	-1.07296	10.2664	25.5319	0.000177332	0.0392133	60.08	82.19
Hilpda	1	-1.45057	8.36917	46.2241	8.69396e-06	0.00640248	27.21	68.99
Rgs1	1	-1.27774	8.97036	36.7388	2.95274e-05	0.0152214	31.63	68.28
Ms4a8a	1	-1.36618	7.45706	33.3728	5.87344e-05	0.0180115	25.02	67.57
Ly86	1	1.086	7.92196	29.4326	9.00254e-05	0.023799	47.91	53.66
Ecm1	1	-1.2009	6.78551	32.0215	5.93977e-05	0.0180115	15.24	49.88
Cd63	1	-1.72671	8.16861	36.2226	0.000168625	0.0392133	19.17	47.64
Gpnmb	1	-2.46564	8.00896	77.2587	4.17516e-06	0.00358715	11.97	46.93
Plbd1	1	1.10406	7.43713	31.7718	6.17623e-05	0.0181583	44.74	44.1
S100a9	1	1.54481	8.84043	56.3573	2.8789e-06	0.00296815	64.05	43.28
Ccr2	1	0.98127	8.50875	24.8173	0.000202304	0.0395282	54.62	42.22
Cd93	1	-1.26324	6.14871	34.499	4.07892e-05	0.0173582	10.87	39.03
Chpt1	1	-1.25386	5.46419	31.6048	6.34042e-05	0.0181583	7.55	34.55
Syngr1	1	-1.49326	5.7715	35.9009	3.37803e-05	0.0165845	4.57	25.12
Mmp19	1	-1.3018	5.0001	25.3422	0.000183599	0.0392133	6.06	25.12
Il1r2	1	-1.15625	5.70576	24.9721	0.000196572	0.0395282	10.77	23.35
Nrg1	1	1.36392	6.36518	30.7698	9.32336e-05	0.024031	31.08	22.05
Ifitm1	1	1.15394	7.27149	32.5155	5.50187e-05	0.0180115	20.16	19.58
Il18	1	1.45252	5.81665	43.017	1.28385e-05	0.00882431	23.83	18.63
Atp6v0d2	1	-3.09949	5.64296	116.501	7.31496e-08	0.000213823	2.14	17.57
Ctsk	1	-1.64753	4.18051	24.6024	0.000237446	0.0445103	2.28	15.21
Mgst2	1	-1.89697	3.79997	33.006	5.1032e-05	0.0180115	2.09	13.92
Slamf9	1	1.2243	4.9371	24.7909	0.000203303	0.0395282	10.63	13.68
Susd3	1	1.49028	4.58718	32.6741	5.36921e-05	0.0180115	8.39	13.21
Ctla2a	1	-1.7843	5.88256	36.1803	4.49935e-05	0.0173582	5.66	13.09
Mef2c	1	1.25101	4.92793	25.4736	0.000179231	0.0392133	9.93	12.97
Slc6a8	1	-1.76433	3.77767	26.3784	0.000152192	0.0364906	1.24	11.91
E030018B13Rik	1	-1.90167	3.73988	29.8145	8.45348e-05	0.0229356	2.38	11.08
Ngp	1	2.76329	5.27821	90.2145	6.11301e-07	0.000900359	16.29	10.73
Gm34084	1	1.95429	5.01656	66.9661	1.06402e-06	0.00137126	13.56	10.73
Tst	1	-2.15999	3.49419	29.8813	8.36141e-05	0.0229356	0.7	10.5
Plpp1	1	-2.7815	3.12281	40.6813	1.7301e-05	0.0111484	0.84	10.14
Gm35082	1	-3.48705	2.85018	24.8942	0.000246998	0.0454742	0.2	10.14
Camp	1	3.06374	5.30248	114.038	8.29573e-08	0.000213823	13.7	9.67
Olfml3	1	1.51268	4.59055	34.1575	4.29065e-05	0.0173582	6.21	9.67
Mt2	1	-1.79029	3.94159	27.1731	0.000132243	0.0324626	1.19	9.55
Ifitm6	1	2.123	5.38373	51.5764	2.17546e-05	0.0131935	12.16	8.73
Timp1	1	1.22414	5.20429	24.9713	0.0001966	0.0395282	5.46	8.49
Ermn	1	-1.95328	4.40142	33.7708	4.5458e-05	0.0173582	3.38	8.25
Ccl12	1	2.92453	6.68049	169.367	3.35043e-09	3.4543e-05	9.58	7.78
Gzmb	1	-2.64234	6.06349	80.2513	3.63371e-07	0.000624393	2.38	7.43
Cd81	1	2.85539	5.64757	144.224	9.44472e-09	4.86875e-05	9.33	7.31
Ear2	1	-2.40335	3.44913	37.7373	2.56871e-05	0.0139386	0.94	6.49
Ltf	1	2.47157	2.90191	26.0258	0.000186368	0.0392133	2.73	3.54
Trim30b	1	2.06936	3.13897	24.7517	0.000207034	0.0395282	3.82	3.18
Ighm	1	2.74501	3.78817	53.6393	5.09168e-06	0.00403809	5.31	2.83
Ccl24	1	-4.29143	2.57444	38.4105	2.34205e-05	0.0134147	0.15	2.59
Gzma	1	-1.69422	5.77744	33.9784	5.93035e-05	0.0180115	1.34	2.24
Dcstamp	1	1.96693	3.47128	33.0956	5.03401e-05	0.0180115	3.08	1.77
Sparc	1	3.08747	4.47405	95.9235	1.58551e-07	0.000326932	5.31	1.3
Areg	1	2.27504	3.37395	26.2489	0.0001822	0.0392133	2.98	1.18
Siglech	1	3.49325	3.13117	59.528	2.10591e-06	0.00241244	3.43	0.71
Il2	1	-4.64553	2.58999	53.1286	4.01842e-06	0.00358715	0.25	0.59
Igkc	1	4.19252	2.82421	37.3144	3.71668e-05	0.0173582	1.19	0.47

## Sheet: Cluster 2
genes	group_name	logFC	logCPM	F	PValue	FDR	%_KO	%_WT
Lyz2	2	-7.35848	12.6046	241.79	8.13067e-09	4.12957e-05	43.93	94.79
Lyz1	2	5.14372	7.39014	265.027	5.01244e-09	4.12957e-05	20.22	6.16
Sparc	2	4.00586	4.91113	129.91	2.03423e-07	0.000688792	12.83	1.83
Olfml3	2	2.79761	4.24738	81.6315	2.06793e-06	0.00379637	10.71	3.01
Cd81	2	2.77212	5.62882	83.1096	1.89432e-06	0.00379637	16.74	6.38
Gm19951	2	-2.54313	5.97811	80.2871	2.24239e-06	0.00379637	9.69	44.46
Ighm	2	2.10663	5.56685	71.8844	3.83008e-06	0.00555799	22.85	9.17
Siglech	2	3.6839	3.56464	65.5501	5.95449e-06	0.00756071	7.65	0.95
Ifng	2	-2.44937	5.67451	58.1235	1.04997e-05	0.0118506	3.23	14.16
Ly6g	2	1.79526	6.66722	55.8366	1.26611e-05	0.0128612	45.37	23.4
Mef2c	2	1.94979	5.05192	53.0072	1.6109e-05	0.014876	20.9	9.24
Slco2b1	2	3.64289	2.88222	50.138	2.08e-05	0.0172594	6.54	0.88
Ccl12	2	2.25709	7.39484	49.4826	2.20882e-05	0.0172594	25.32	25.83
Csf1	2	-1.66057	6.18035	47.8787	2.56606e-05	0.0186186	14.27	42.99
Cxcl3	2	-2.04237	6.02696	46.183	3.02062e-05	0.0201144	6.03	17.53
Edn1	2	-3.71376	3.67842	45.6964	3.16824e-05	0.0201144	0.85	9.46
Trim12a	2	2.09538	5.14596	43.784	3.83761e-05	0.0216569	28.97	13.79
Rab15	2	-5.55474	2.27558	43.9542	3.77166e-05	0.0216569	0.08	6.02
Il2	2	-3.64079	3.14263	44.182	5.83262e-05	0.0296239	0.59	0.95
Olfr56	2	-2.2997	3.72304	39.939	5.76525e-05	0.0296239	2.55	14.45
Ecm1	2	-1.47703	6.19285	39.1445	6.29568e-05	0.0304531	16.57	38.74
Prnp	2	-1.93379	5.33751	36.9206	8.11791e-05	0.0374826	10.45	36.9
Irgm1	2	-1.67261	7.71451	35.7722	9.30099e-05	0.041078	45.96	83.93
Atp6v0d2	2	-3.18068	2.92032	34.1335	0.000113628	0.0480932	0.68	5.43

## Sheet: Cluster 4
genes	group_name	logFC	logCPM	F	PValue	FDR	%_KO	%_WT
Lyz2	4	-7.4257	12.7824	131.477	0.000286412	0.0261013	55.6	100
Gbp2	4	-0.90744	9.59574	19.0609	0.000899083	0.0490384	84.59	97.2
Bcl2a1b	4	-1.2995	9.63225	36.2946	5.75597e-05	0.0108891	74.15	94.62
Camp	4	1.28285	13.6097	29.8249	0.000140266	0.0165585	95.45	93.55
Pla2g7	4	-0.927269	7.98389	20.5784	0.000666338	0.0418099	77.03	93.33
Nampt	4	-0.930023	8.19733	23.253	0.000406617	0.0329689	74.88	92.9
Cstb	4	-1.021	9.22679	26.3056	0.000242237	0.0228304	84.59	92.47
Bst1	4	-0.866141	7.62893	20.8944	0.000627202	0.0402102	71.66	91.61
Sod2	4	-1.14235	8.60655	31.6355	0.000107844	0.0136333	74.54	91.4
Ccl6	4	-0.875594	9.43329	18.9092	0.000927201	0.0494922	88.11	90.54
Acod1	4	-1.09493	8.4349	32.1303	0.000100565	0.0133607	68.44	89.25
Gbp7	4	-0.964835	7.60281	26.093	0.000250778	0.023435	65.18	88.17
Ms4a8a	4	-1.68727	7.13022	56.9051	6.45541e-06	0.00374652	42.89	87.1
Ccrl2	4	-1.01934	8.01892	20.7536	0.000667964	0.0418099	66.17	86.24
Ltf	4	0.984064	11.2505	19.688	0.000792935	0.0466717	89.18	86.02
Cd38	4	-1.5009	6.98986	38.3341	8.13688e-05	0.0120296	45.86	81.29
Irgm1	4	-1.05463	6.84638	22.8358	0.000438029	0.0342564	46.84	80.65
Cd274	4	-1.44934	7.05695	59.4682	5.15978e-06	0.00374652	43.84	80
F10	4	-1.2385	7.64522	42.5539	2.71337e-05	0.00748008	57.45	77.2
Bcl2a1d	4	-1.75541	7.51492	33.9844	0.000598584	0.0395699	45.73	76.99
Ccr5	4	-0.822699	6.78395	19.4722	0.000827714	0.0472912	48.69	76.34
Arg1	4	-1.87414	9.20978	79.8786	1.1084e-06	0.00152779	45.47	75.7
Malt1	4	-0.881414	7.08362	22.1628	0.000494867	0.0359007	51.48	73.33
Hilpda	4	-1.98858	6.93472	102.374	2.90989e-07	0.000641747	29.54	72.47
Dab2	4	-1.01877	6.56542	22.0662	0.000503715	0.0360135	37.66	71.18
Manf	4	-0.809606	6.92678	19.5466	0.000815539	0.0468383	53.59	71.18
Gbp5	4	-1.31089	6.68731	47.5745	1.57803e-05	0.00561768	39.59	70.54
Inhba	4	-1.34834	7.8482	44.3474	2.22317e-05	0.00721025	49.72	70.32
Dock10	4	-0.860568	6.25555	20.5209	0.000673765	0.0418099	41.26	70.11
C3ar1	4	-0.82625	6.50777	19.3432	0.000849372	0.0479212	41.26	70.11
Il1a	4	-1.60425	7.12867	66.3593	2.93517e-06	0.00269717	32.03	69.25
Asprv1	4	-1.18748	7.4001	29.4743	0.00015784	0.01807	45.68	68.17
Bhlhe40	4	-1.18475	6.44842	37.025	5.24608e-05	0.0107127	35.64	67.74
Ly6g	4	1.08365	8.18581	22.6901	0.000473459	0.0355238	84.29	67.74
Ly86	4	0.839992	7.44723	19.3935	0.000840848	0.047794	70.24	67.74
Stfa2l1	4	-1.67289	8.15308	40.8384	8.43113e-05	0.0120296	43.07	64.52
Furin	4	-0.987137	6.4711	28.9907	0.000158955	0.01807	43.02	64.52
Il18bp	4	-1.12956	6.07832	32.5375	9.5003e-05	0.013095	36.28	63.66
Anxa4	4	-1.13519	6.24478	35.0251	6.78643e-05	0.0110276	37.61	63.44
Msr1	4	-1.02638	6.38291	28.6437	0.000167575	0.0182955	39.89	63.23
Serpina3g	4	-1.61391	5.84372	55.2445	7.49794e-06	0.00385702	20.91	62.37
Nos2	4	-2.37455	6.39602	96.7461	9.5556e-07	0.00152779	19.88	61.29
Slamf7	4	-1.03187	5.87241	28.3736	0.000174663	0.0186992	30.23	61.29
Rgs1	4	-1.64238	7.14679	74.0296	1.65724e-06	0.00203049	27.05	60.65
P2ry14	4	-1.44802	5.88172	53.7852	8.57902e-06	0.00411308	25.55	60.65
Gns	4	-0.857443	6.26392	21.5006	0.000559381	0.0387943	42.51	59.57
Icam1	4	-0.886939	6.05481	23.8823	0.000364075	0.0306462	34.95	59.14
Creb5	4	-0.973325	5.92015	27.1005	0.00021317	0.0213346	31.43	58.92
Il15ra	4	-1.23307	5.46624	38.1177	4.57835e-05	0.010208	24.47	57.85
Tcf7l2	4	-1.35711	5.41799	35.8302	6.11018e-05	0.0108891	23.27	55.48
Cndp2	4	-0.812452	6.11794	19.5613	0.000813148	0.0468383	39.03	55.48
Gm4951	4	-1.11189	5.64602	33.2649	8.59342e-05	0.0120296	25.89	55.05
Fmnl2	4	-1.01405	5.40216	26.86	0.000221513	0.0216845	25.16	54.84
Sdc4	4	-1.06311	6.01725	34.3758	7.39598e-05	0.0114867	29.88	53.33
Maf	4	-1.1708	5.55376	37.1758	5.14751e-05	0.0107097	23.49	53.12
Ecm1	4	-2.13092	5.43793	124.524	9.8892e-08	0.000545241	15.59	50.75
2010111I01Rik	4	-1.33924	5.2478	41.4503	3.07762e-05	0.00827729	20.7	50.32
Il7r	4	-2.00969	5.91076	102.935	2.82444e-07	0.000641747	14.21	49.46
Flt1	4	-1.24677	5.18286	35.4506	6.41872e-05	0.0108891	18.63	49.03
Ceacam1	4	0.945055	6.57475	21.2928	0.00058162	0.039149	64.92	47.1
Prnp	4	-1.88448	4.65162	57.2268	6.27351e-06	0.00374652	11.94	44.52
Tmem140	4	-1.04429	4.97187	24.7745	0.000312344	0.0274888	19.88	44.3
Mki67	4	0.929729	7.30121	24.6557	0.000318712	0.0276728	49.55	43.44
Scrg1	4	-1.55291	4.73416	54.9607	7.69516e-06	0.00385702	15.24	43.01
Stmn1	4	1.10016	8.05428	30.0232	0.000136208	0.0163257	53.03	42.37
Klf9	4	-1.18672	4.77729	27.5292	0.00019919	0.0205796	16.79	42.15
Mt1	4	-0.955861	6.71595	22.2732	0.000484977	0.0356523	36.07	41.94
Pdia4	4	-1.08873	5.12724	23.2939	0.000403679	0.0329689	21.25	41.29
Slc7a8	4	-1.02179	4.81428	19.5541	0.000814321	0.0468383	17.17	40.65
Cish	4	-1.09731	4.93131	21.8472	0.000524466	0.0369109	17.05	40.43
Clcn7	4	-0.974697	5.0721	22.9648	0.000428024	0.03375	22.84	39.78
Plk2	4	-1.7651	5.04801	64.2283	3.47524e-06	0.0029478	15.2	38.49
Mmp19	4	-1.51824	4.4701	35.5975	6.29723e-05	0.0108891	10.91	38.28
Shtn1	4	-1.04241	4.58216	18.8568	0.000937149	0.0494922	16.57	37.63
Cdc42ep3	4	0.863602	5.97871	21.5615	0.000553055	0.0385983	51.95	36.13
Trim30b	4	1.39939	5.86313	31.7397	0.000177921	0.0188647	51.14	34.41
Nek6	4	-1.20677	4.39279	27.241	0.000208464	0.0210893	13.78	34.41
Cd3d	4	-1.05294	5.26712	22.475	0.000467493	0.0355238	17.82	33.33
Gm34084	4	1.61931	6.19121	70.0951	2.20695e-06	0.0024336	59.42	32.9
Ralgds	4	-1.33212	4.41483	34.4925	7.28188e-05	0.011471	12.84	32.9
Icos	4	-1.9295	4.9451	50.2205	1.20802e-05	0.00555035	7.04	32.47
H2afv	4	1.16175	6.74091	36.1833	5.83861e-05	0.0108891	50.36	32.04
Pnkp	4	0.83851	6.77231	19.0976	0.000892429	0.0490384	55.39	31.61
Nhsl2	4	1.00207	5.92036	26.7853	0.00022418	0.0216845	49.38	30.75
Gm8369	4	-1.46835	4.48111	21.9534	0.000622872	0.0401662	8.93	30.75
Cxcr6	4	-1.63458	4.72132	30.238	0.000141153	0.0165585	6.66	30.32
Socs2	4	-1.69612	4.21533	46.1681	1.8279e-05	0.00612882	9.23	29.68
Ctla2a	4	-2.61938	5.1394	114.471	1.57621e-07	0.000579362	5.07	28.39
Gimap4	4	-2.38957	4.20483	66.5939	2.88193e-06	0.00269717	5.32	28.17
Rora	4	-1.51887	4.31225	31.5734	0.000108799	0.0136333	8.03	27.96
Pclaf	4	0.980202	7.15555	19.2667	0.000938049	0.0494922	42.68	27.74
Gimap3	4	-2.17114	4.02786	58.2413	5.73788e-06	0.00374652	5.24	27.53
Ccdc125	4	0.848563	5.38264	19.0407	0.000902766	0.0490384	40.49	27.53
Irak2	4	-1.08355	4.25816	22.1821	0.000493123	0.0359007	13.78	27.1
Top2a	4	1.16615	7.11697	37.8689	4.72122e-05	0.010208	39.93	26.67
Tnfrsf26	4	-1.79372	3.66409	43.4334	2.45875e-05	0.00748008	6.66	26.45
Cks1b	4	1.20624	5.56071	35.6574	6.24845e-05	0.0108891	34.26	26.24
Cd81	4	1.34357	6.09231	40.9532	3.26014e-05	0.00855943	40.62	25.59
Cd300lb	4	1.16329	5.2782	30.1437	0.000133809	0.0162144	40.66	25.59
Cenpa	4	1.33494	6.07349	42.6922	2.67136e-05	0.00748008	38.64	25.38
Trbc1	4	-1.58542	4.67015	23.8187	0.00050622	0.0360135	5.28	24.95
Cd28	4	-2.02395	3.84264	42.8926	2.61185e-05	0.00748008	4.55	24.52
Birc5	4	1.2923	6.44371	46.1359	1.83414e-05	0.00612882	38.13	24.3
Arap3	4	1.08499	5.0754	26.6188	0.000230264	0.0220694	35.98	23.87
Pfkl	4	-0.901611	5.03923	19.1428	0.000884316	0.0490018	21.12	23.44
Serpine1	4	-1.95991	3.94478	57.6496	6.04353e-06	0.00374652	5.8	23.23
Gimap6	4	-1.93689	3.53942	36.4515	5.64175e-05	0.0108891	4.29	22.58
Cdkn3	4	1.4096	5.67649	40.4233	3.46874e-05	0.00869313	32.8	21.94
Ablim1	4	-1.6734	3.54104	28.8704	0.000161883	0.0182152	4.68	21.94
Grap2	4	-1.87701	3.40796	35.617	6.28128e-05	0.0108891	4.55	21.72
Emp1	4	-2.49798	3.5191	80.3817	1.07201e-06	0.00152779	4.08	21.51
Gm32089	4	-1.79888	3.26828	33.9353	7.8459e-05	0.0118516	4.77	21.29
Skap1	4	-1.91272	3.34146	33.4095	8.42542e-05	0.0120296	3.91	21.29
Tmeff1	4	-1.8159	3.35671	29.4318	0.000148734	0.0172641	4.81	21.29
Ly75	4	0.947458	4.89432	18.9908	0.000911949	0.0492944	30.14	21.29
Vamp5	4	0.885383	5.58958	21.1343	0.000599272	0.0395699	37.7	20.65
Slco4c1	4	1.01384	4.82588	19.3037	0.000856123	0.0479212	30.74	20.65
Rasgrp2	4	0.833814	5.98457	19.6437	0.000799941	0.0466717	40.02	20
Tpx2	4	1.24198	5.53191	35.3305	6.52011e-05	0.0108935	31.17	19.78
Wdfy1	4	1.04573	4.89475	21.0172	0.000612716	0.0397436	31.13	19.78
Serpinb9	4	-1.28381	3.54791	19.6497	0.000798981	0.0466717	6.05	19.78
Itk	4	-1.36019	3.53346	19.3249	0.000852485	0.0479212	6.48	19.57
Ankrd22	4	1.14642	4.77524	25.0378	0.000298752	0.0267832	30.66	18.06
Lrp12	4	-1.6514	2.94428	24.4791	0.000328459	0.0282962	4.42	18.06
Asb7	4	1.0351	4.81744	21.2764	0.000583413	0.039149	31.56	18.06
Cldn15	4	1.22982	4.88354	22.6372	0.00047794	0.0355238	29.97	17.2
Ctla4	4	-1.57261	3.50026	24.8075	0.000310604	0.0274888	3.82	16.99
Serpinb6b	4	-1.86263	3.33443	32.3322	9.77609e-05	0.0131765	2.58	16.56
Trat1	4	-2.2852	2.99047	35.0095	6.80037e-05	0.0110276	2.23	16.34
Pmepa1	4	-1.05196	4.58131	23.9563	0.000359425	0.0304875	12.19	16.34
Fabp7	4	-1.92907	2.9737	21.7003	0.000716991	0.043441	3.91	16.13
Mef2c	4	1.37205	4.74942	36.8178	5.38522e-05	0.0107969	27.95	15.91
Cebpe	4	1.46409	6.93225	37.7286	6.41327e-05	0.0108891	45.17	15.91
H2afx	4	1.25537	6.14621	30.8737	0.000124114	0.0152068	27.18	15.91
Cdk1	4	1.12032	5.62851	23.3609	0.000456102	0.0351709	30.49	15.91
Prc1	4	1.28092	5.35812	39.6775	3.7893e-05	0.00908362	27.18	15.7
Cenpe	4	1.16373	5.24935	33.2438	8.61828e-05	0.0120296	28.12	15.7
Il2ra	4	-2.12354	2.79912	31.9656	0.000102922	0.0135094	2.49	15.7
E030018B13Rik	4	-2.50388	2.37296	32.3159	9.79845e-05	0.0131765	1.76	15.48
Pdpn	4	-2.54927	3.09107	55.9687	7.02083e-06	0.00385702	3.05	15.27
Nusap1	4	0.986477	5.67569	20.3152	0.000701122	0.0431915	29.2	15.05
Bcl11b	4	-1.88452	2.57298	19.7282	0.000786648	0.0466717	2.66	15.05
Ctsw	4	-2.08987	2.83625	23.7166	0.00037475	0.0313058	2.62	14.84
Adgrg3	4	1.18072	4.92306	23.4909	0.000389886	0.0323253	30.96	14.84
4930438A08Rik	4	1.05172	4.71804	22.3297	0.000480008	0.0355238	26.15	14.84
Ube2c	4	1.47576	6.5305	47.7168	1.55505e-05	0.00561768	33.1	14.62
Ermn	4	-3.32662	3.00036	50.3374	3.5604e-05	0.00872457	1.67	14.62
Ccnb2	4	1.1334	5.24649	31.7998	0.000105361	0.0135094	27.91	14.62
Racgap1	4	1.28379	4.83082	30.8193	0.000121238	0.0150212	25.12	14.41
Sh2d1a	4	-2.13859	2.7812	23.6799	0.000410012	0.032999	2.92	14.41
Ccna2	4	1.02572	5.17538	21.4037	0.000569624	0.039149	26.32	14.41
Cenpf	4	1.60389	5.80836	48.6631	1.55872e-05	0.00561768	30.57	14.19
Gzmb	4	-2.2038	4.32549	48.6483	1.41384e-05	0.00561768	2.92	14.19
Acvrl1	4	1.49407	5.06962	48.5802	1.42364e-05	0.00561768	33.19	14.19
F3	4	-1.41735	3.05247	19.6631	0.000796865	0.0466717	4.81	14.19
Hmmr	4	1.49847	5.19061	47.5668	1.57929e-05	0.00561768	27.14	13.98
Cdca3	4	1.26397	5.2934	39.336	3.94755e-05	0.00926162	28.94	13.76
Cd3e	4	-2.09423	2.79099	23.456	0.000464532	0.0355238	3.13	13.76
Tgtp1	4	-2.04948	2.19484	21.8363	0.000525529	0.0369109	2.19	13.55
Cdca8	4	1.19811	5.48281	35.5806	6.31112e-05	0.0108891	26.92	13.33
Themis	4	-1.93396	2.39797	19.0518	0.000900737	0.0490384	2.1	13.33
Knl1	4	1.13558	4.83231	26.5679	0.000232162	0.0220694	24	12.9
Pi16	4	0.997274	5.33964	24.1489	0.000347634	0.0297159	32.25	12.69
Cmah	4	1.3036	4.37277	27.0538	0.000214758	0.0213346	23.23	12.47
Galnt6	4	-1.69334	2.7099	20.5121	0.000674904	0.0418099	4.34	12.47
Lmna	4	-1.98606	2.69737	33.2545	8.60567e-05	0.0120296	3.82	12.04
Gimap5	4	-2.40506	2.06616	22.9586	0.000428493	0.03375	1.63	11.61
Fasl	4	-2.52104	1.93677	21.346	0.000575824	0.039149	1.33	11.61
Kif20b	4	1.11644	4.63411	21.2548	0.000585797	0.039149	22.41	11.4
Tnfrsf4	4	-2.84909	2.74096	49.8465	1.38663e-05	0.00561768	2.4	11.18
Ccnb1	4	1.57498	4.707	37.9221	4.69024e-05	0.010208	21.47	11.18
Plpp1	4	-3.12908	1.61937	34.061	7.7143e-05	0.0118147	0.9	11.18
Kif15	4	1.52907	4.66255	42.6197	2.6933e-05	0.00748008	23.44	10.54
Ptprcap	4	-1.87409	2.73809	24.7415	0.000314101	0.0274888	3.61	10.32
Aurkb	4	1.31096	4.46014	26.8265	0.000222705	0.0216845	20.35	9.68
Sphk1	4	-2.86293	1.53867	28.5197	0.000170786	0.0184633	1.16	8.82
Ncapg	4	1.31473	4.21334	21.2857	0.000582398	0.039149	18.63	8.6
Nuf2	4	1.3021	3.90886	20.7252	0.000647812	0.0412915	16.19	8.6
Bub1b	4	1.20354	4.11302	20.2215	0.000714015	0.043441	16.79	8.6
Klrc1	4	-2.45166	1.64491	18.8132	0.000945523	0.0496489	0.9	8.6
Vcam1	4	1.58848	3.82298	28.6962	0.000166237	0.0182955	12.32	7.74
Zap70	4	-2.53422	1.47359	19.2607	0.000863564	0.0480935	1.2	7.74
Spc24	4	1.0174	5.03433	19.9486	0.000753183	0.0451378	21.64	7.53
Rab15	4	-3.53994	0.967085	25.1464	0.000293352	0.0265147	0.43	7.31
Olfm4	4	1.61089	5.92661	62.9663	3.84954e-06	0.00303206	14.64	7.1
Arhgap19	4	1.3337	4.00297	23.1656	0.000412974	0.032999	17.43	7.1
Cbfa2t3	4	1.31661	3.89723	21.0724	0.000606337	0.0396146	17.17	6.88
Knstrn	4	1.35527	4.10545	22.0596	0.000504324	0.0360135	17.48	6.67
Gm5416	4	-2.64117	1.64115	20.7944	0.000746158	0.0449611	1.25	6.67
Prok2	4	1.32447	4.00763	23.3043	0.000402942	0.0329689	16.53	6.45
Mid1	4	1.75722	3.08339	22.3304	0.000479945	0.0355238	11.25	6.24
Kif4	4	1.65072	3.54577	27.4053	0.000203116	0.0207385	13.57	5.59
Ppfia4	4	1.58001	3.93501	28.7245	0.00016552	0.0182955	16.87	5.38
Olfml3	4	1.96167	3.93416	43.2655	2.50514e-05	0.00748008	10.52	4.52
Elovl7	4	1.91865	3.02488	25.7268	0.000266333	0.0244738	10.99	4.3
Aspm	4	2.11599	3.6131	40.6035	3.3961e-05	0.00869313	13.35	4.09
Trim5	4	2.71873	3.73682	33.9753	0.00025462	0.023594	18.29	4.09
Cdc20	4	1.73451	4.3122	37.3493	5.03674e-05	0.0106808	15.59	3.87
Gzmk	4	-5.49759	0.16064	19.9593	0.000927145	0.0494922	0.04	3.87
Tex15	4	2.2624	3.09178	31.8546	0.000104548	0.0135094	11.29	3.66
Siglecg	4	2.27181	3.13383	34.8011	6.98985e-05	0.0111706	11.21	3.01
Plk1	4	1.83483	3.57593	27.9375	0.000186862	0.019624	12.24	3.01
Arhgef39	4	1.99158	2.63931	20.2421	0.000711166	0.043441	8.24	2.58
BC035044	4	2.92249	3.03684	38.9104	4.15566e-05	0.00954676	10.35	2.37
Ticrr	4	2.34565	2.27796	20.5134	0.000674738	0.0418099	6.23	1.72
Slco2b1	4	2.81658	2.13592	22.6994	0.000448902	0.0348595	4.77	1.08
Gria3	4	3.5853	1.57933	18.8642	0.000935732	0.0494922	3.48	0.43
Tshr	4	4.37253	1.25271	18.7728	0.000953358	0.0498231	3.22	0.22
Iglc1	4	11.5472	6.34668	278.731	3.21017e-09	3.53986e-05	1.42	0
Nav3	4	8.14495	1.50985	29.4858	0.000199693	0.0205796	3.39	0
Fcrls	4	7.46527	1.45308	22.3262	0.000607134	0.0396146	2.71	0

## Sheet: Cluster 5
genes	group_name	logFC	logCPM	F	PValue	FDR	%_KO	%_WT
Lyz2	5	-8.97922	14.4021	316.625	0.000128695	0.0247188	19.77	100
Chil3	5	-1.26242	15.1457	60.4937	1.42587e-07	0.000224575	93.68	97.94
Fn1	5	-0.854819	11.0783	29.0562	2.30878e-05	0.00626954	89.67	97.42
Mmp8	5	-1.05529	10.3649	42.4657	1.76182e-06	0.000730229	71.84	93.81
Gm42418	5	-0.761484	10.6787	24.0602	7.27354e-05	0.0168468	85.23	90.72
S100a8	5	-1.17459	11.5406	40.8443	6.61617e-06	0.00208409	86.8	88.66
Ccr1	5	-1.28557	9.14328	51.9346	3.93264e-07	0.000372173	45.24	82.47
Ms4a8a	5	-1.19663	8.53291	45.7696	1.01871e-06	0.00061519	40.49	80.93
Thbs1	5	-1.04885	10.1795	40.3816	2.52728e-06	0.00094773	57.13	79.38
Fbxl5	5	-1.02392	7.65669	22.8197	0.000137412	0.0252843	28.6	69.07
Lcn2	5	-1.93701	8.90103	91.921	1.26721e-08	3.32643e-05	34.42	67.53
Pla2g7	5	-0.955606	8.08754	30.1281	1.83338e-05	0.00515639	38.99	65.98
Apoe	5	-1.62803	10.5056	70.4319	1.88628e-07	0.000247575	48.12	64.43
Ifi27l2a	5	1.10077	10.5126	42.0047	1.90617e-06	0.000750554	90.99	58.25
Cd33	5	-1.35902	6.82138	44.6939	1.21384e-06	0.000637268	16.52	52.06
Zfp36l1	5	-1.21402	7.26814	33.8669	9.43885e-06	0.00285888	22.59	48.97
Fpr2	5	-1.66279	7.08103	52.6285	1.09367e-06	0.00061519	14.64	47.42
Gpcpd1	5	-0.835114	6.98664	19.3143	0.000246878	0.0388833	23.53	47.42
Wfdc21	5	-1.89801	7.58915	105.714	1.05203e-09	8.28471e-06	17.02	45.36
Fcgr4	5	-1.3536	6.99147	50.069	5.1986e-07	0.000372173	18.15	39.69
Lgals1	5	1.33449	8.66881	50.683	4.73854e-07	0.000372173	66.65	37.11
Snx18	5	-1.19409	6.23331	22.6182	0.00013806	0.0252843	15.21	36.08
Irgm1	5	-1.12181	6.27593	26.3917	4.19101e-05	0.0105531	13.52	35.57
Ramp1	5	-1.25233	6.04942	26.2922	4.28825e-05	0.0105531	12.83	30.93
Klf9	5	-1.04345	6.31443	22.9687	9.51406e-05	0.020812	15.89	30.41
Cd38	5	-2.40956	5.52339	76.2954	1.77931e-08	3.50302e-05	4.69	27.32
Cd74	5	1.334	8.63452	53.0899	3.32049e-07	0.000372173	38.74	25.26
AA467197	5	-1.63831	6.31099	43.9088	1.38203e-06	0.000680218	6.26	21.13
Flt3	5	-2.63895	4.42676	31.1678	8.38069e-05	0.0188566	2.38	19.07
Fabp7	5	-1.54839	4.63787	20.5337	0.000177825	0.0311194	3.32	18.04
Crispld2	5	-2.27379	4.45865	26.9908	9.9305e-05	0.0210196	2.94	16.49
Ighm	5	1.61556	6.84612	42.7208	1.6871e-06	0.000730229	37.48	13.92
Rgcc	5	-1.9912	4.3499	27.4658	3.28211e-05	0.00861554	2.75	13.4
Bcl2a1b	5	-1.706	5.13558	32.1419	1.20477e-05	0.0035139	4.44	12.37
H2-Aa	5	1.646	6.78081	50.4565	4.90287e-07	0.000372173	17.02	11.86
Bcl2a1d	5	-2.24709	3.59881	22.7127	0.000101428	0.0210196	1.69	9.28
Cbfa2t3	5	1.47065	5.68652	20.9215	0.000160551	0.028735	18.09	8.76
Retnlg	5	2.23798	6.07437	40.4988	3.86119e-06	0.00138213	17.27	8.25
H2-Ab1	5	1.55022	6.37913	36.4054	5.21671e-06	0.00175652	15.58	8.25
Ngp	5	2.42294	5.87243	47.8344	7.3352e-07	0.000481372	23.09	7.22
Camp	5	2.6851	6.01928	46.6465	1.54506e-06	0.000715727	26.66	6.7
H2-Eb1	5	1.88844	5.12883	22.0149	0.000121007	0.0238232	8.2	4.64
Ube2c	5	1.92213	5.18035	20.3694	0.000185748	0.0317993	12.39	4.64
Wdfy1	5	2.01167	4.82012	20.1047	0.000199344	0.0327049	10.14	4.12
Trim30d	5	2.62356	5.15027	36.2686	5.35321e-06	0.00175652	12.77	3.09
C1qb	5	2.5917	4.71172	25.0739	5.70274e-05	0.0136088	3.38	2.58
Elane	5	2.87448	4.30915	20.2343	0.000192558	0.0322637	5.69	1.55
Ccl24	5	-5.49609	3.61088	87.0098	9.01216e-09	3.32643e-05	0.38	1.03
C1qa	5	3.38456	4.24847	22.1298	0.000117516	0.0237292	1.81	1.03
Cxcl14	5	-6.41426	2.3523	19.8514	0.000236434	0.0379983	0.06	1.03

## Sheet: Cluster 6
genes	group_name	logFC	logCPM	F	PValue	FDR	%_KO	%_WT
Lyz2	6	-7.10024	12.3747	419.926	4.00986e-10	3.69027e-06	31.14	96.35
Dusp1	6	-1.35452	9.6752	29.3662	0.000209215	0.0356556	59.15	83.21
Il1r2	6	-1.46336	7.86392	45.6184	3.11324e-05	0.014575	45.46	79.32
Tsc22d3	6	-1.08378	7.61761	25.3387	0.000379678	0.043138	50.44	78.59
Cd300lf	6	-1.08047	7.43085	25.9557	0.000345056	0.0426508	47.36	76.89
Asprv1	6	-2.12988	8.38563	46.1276	2.9608e-05	0.014575	31.39	69.59
Zfp36l2	6	-1.13619	7.33766	27.6425	0.000267873	0.0392939	42.25	69.1
Pim1	6	-1.39684	7.45716	37.8359	7.14306e-05	0.0207295	37.26	65.94
Ier5	6	-1.20005	7.01706	25.6443	0.000362042	0.0426508	35.02	61.31
Stfa2l1	6	-2.60623	9.26181	60.2563	8.59976e-06	0.00719487	28.31	56.45
Jun	6	-1.1979	7.96871	24.8447	0.000410392	0.0443061	40.94	55.96
Bst1	6	-1.14317	6.67964	24.4434	0.000437529	0.0457566	29.24	55.72
Tnfaip2	6	-1.09147	6.74567	26.186	0.000333096	0.0426508	31.22	51.82
Cyp4f18	6	-1.41806	6.53541	30.5408	0.000177882	0.0341052	23.79	51.34
Pla2g7	6	-1.51805	6.46301	30.6281	0.000175782	0.0341052	21.29	49.88
Scrg1	6	-2.78718	5.81212	158.989	6.85827e-08	0.000210389	9.51	46.96
Ppp1r3b	6	-1.13925	5.66558	28.1817	0.000247644	0.0392939	18.67	40.15
Trp53inp1	6	-1.09063	5.94144	26.7017	0.000308054	0.0426508	20.41	39.9
H2-Q10	6	-1.75017	5.70193	44.3087	3.54991e-05	0.014575	12.55	38.93
Socs3	6	-1.71718	6.24882	68.2618	4.74782e-06	0.00538374	16.81	37.96
Ninj1	6	-1.28185	5.58257	34.2704	0.000109478	0.0270956	15.29	37.71
Gm5483	6	-2.4952	9.14702	44.2866	3.55785e-05	0.014575	18.21	37.23
Zfp36l1	6	-1.88049	5.64367	81.703	1.98423e-06	0.00298548	11.62	36.25
Csrnp1	6	-1.23004	5.61653	28.9368	0.000222269	0.0365276	17.24	35.52
Lrrc25	6	-1.39238	5.02367	25.1015	0.000394079	0.0442281	12.04	34.79
AW112010	6	-1.63717	8.54544	44.134	3.61345e-05	0.014575	22.69	31.14
Gbp2	6	-1.25061	7.47825	23.3847	0.000519952	0.049845	20.19	31.14
Rsad2	6	-1.19746	6.75474	25.5458	0.00036762	0.0426508	22.39	29.2
Sirpb1b	6	-1.65112	5.01642	23.627	0.000499569	0.0483951	9.46	28.95
Gm14548	6	-1.53594	4.84147	34.617	0.00010487	0.0268089	10.05	28.71
Ccrl2	6	-1.40723	6.62097	26.3457	0.000325094	0.0426508	15.67	28.22
Myadm	6	-1.87342	4.70898	26.8599	0.000300822	0.0425918	7.52	27.25
Igtp	6	-1.21388	5.59257	34.0965	0.00011188	0.0270956	14.28	26.52
Npm1	6	1.29683	7.82541	33.1543	0.00012603	0.0288242	38.99	26.03
Tspan13	6	-1.27229	4.90204	25.52	0.000369096	0.0426508	10.6	26.03
Sirpb1c	6	-1.83156	4.85789	32.7699	0.000132406	0.0288353	8.28	24.82
Pde4b	6	-1.05176	5.20441	23.7232	0.000491741	0.0481435	12.89	23.11
Glul	6	-1.32745	4.51669	27.7732	0.000262796	0.0392939	8.83	21.17
Nlrp12	6	-1.35156	4.25711	25.9954	0.000342958	0.0426508	7.39	21.17
Il18bp	6	-1.36464	4.55225	29.8077	0.000196727	0.0351568	8.75	20.92
Ppp1r15a	6	-1.63105	4.58455	41.1758	4.92462e-05	0.0174312	7.44	20.44
Irgm1	6	-1.41702	5.05914	39.1128	6.17784e-05	0.0203052	9.59	19.71
Ifit1	6	-1.27473	6.36587	30.9937	0.000167306	0.0334722	13.98	18.25
Mylip	6	-1.36027	4.16845	25.4912	0.000370756	0.0426508	6.76	18
Pde4d	6	1.10541	6.24214	25.5862	0.000365319	0.0426508	34.69	16.79
Saa3	6	-2.61095	5.94334	79.4827	2.27082e-06	0.00298548	3.25	16.3
Prnp	6	-1.8479	4.23728	47.6257	2.56099e-05	0.014575	5.53	15.57
Tmem256	6	1.08322	6.2858	24.306	0.000447301	0.0462529	36.8	15.33
Stfa1	6	-2.52458	8.18975	65.3496	5.84999e-06	0.00538374	7.94	15.09
Ms4a3	6	1.47209	9.14021	43.2432	3.9593e-05	0.014575	38.11	14.6
BC100530	6	-3.34651	7.97997	58.976	9.51616e-06	0.0072981	5.28	13.14
Abcg1	6	-1.58635	3.60825	28.1605	0.000248404	0.0392939	4.65	13.14
Igfbp6	6	-1.53014	3.72607	25.9065	0.000347675	0.0426508	4.44	13.14
Ly6i	6	-1.38122	4.79751	29.7376	0.000198648	0.0351568	6.34	12.9
Plk2	6	-2.12321	3.47801	33.0079	0.000128414	0.0288242	3.17	11.92
Stfa3	6	-3.42649	6.05224	194.964	2.36997e-08	0.000109054	2.92	11.44
Gm19951	6	-3.1198	3.51675	102.497	6.44203e-07	0.00144179	1.86	10.95
Stfa2	6	-3.64127	6.57432	98.5712	7.83326e-07	0.00144179	3.21	10.71
Lrch4	6	-2.15296	2.57855	26.2345	0.00033064	0.0426508	1.9	10.46
Prtn3	6	1.82917	9.3588	66.5311	5.36981e-06	0.00538374	24.93	9.73
Pik3ip1	6	-2.11893	2.95203	32.1734	0.000143069	0.0299243	2.15	9.73
Stard10	6	-2.34326	2.53045	29.8373	0.00019592	0.0351568	1.61	9.73
B4galt6	6	1.30826	5.04016	27.0348	0.000293059	0.042141	16.65	9.25
Krtcap2	6	1.37869	5.54221	35.0608	9.93012e-05	0.0261105	20.36	8.76
Ranbp1	6	1.18407	5.70451	24.8984	0.000406919	0.0443061	23.28	8.76
Nop10	6	1.22086	5.14596	24.9884	0.000401164	0.0443061	15.46	8.27
Selenoh	6	1.52633	5.65265	43.5137	3.85031e-05	0.014575	22.1	8.03
Hspe1	6	1.53302	5.25809	32.6351	0.00013473	0.0288353	11.28	7.54
Prss57	6	1.79527	5.50391	54.5394	1.37224e-05	0.00971438	18.42	7.3
Nkg7	6	1.52286	6.7914	43.3751	3.90568e-05	0.014575	19.01	7.3
Cdk6	6	1.31721	5.08217	25.5	0.000370243	0.0426508	13.94	7.3
Nme1	6	1.45125	5.49774	29.773	0.000197673	0.0351568	16.48	6.57
Entpd3	6	-2.44691	1.98737	29.5226	0.000204685	0.0355419	1.14	6.33
Dut	6	1.19441	5.82064	27.6141	0.00026899	0.0392939	21.17	6.33
Gm5416	6	-2.55385	2.28288	38.4083	6.68987e-05	0.0205223	0.97	6.08
Gstm1	6	1.13922	5.38107	23.9276	0.00047559	0.0480973	12.76	5.84
Cxcl3	6	-2.5579	3.52773	37.7575	7.20792e-05	0.0207295	1.77	5.35
Elane	6	1.765	9.76751	44.6967	3.41338e-05	0.014575	19.35	4.87
Ecm1	6	-2.44428	1.96047	24.7891	0.000414031	0.0443061	1.06	4.87
Impdh2	6	1.60514	4.04082	23.8433	0.000482175	0.0481435	9.59	4.38
Mpo	6	2.15622	8.4478	50.7899	1.90791e-05	0.0125418	13.18	4.14
Gm26669	6	-4.07428	1.03933	29.08	0.000217812	0.0364459	0.25	4.14
Igfbp4	6	1.54602	5.00859	31.5323	0.000155682	0.0318388	15.17	3.89
Ctsg	6	2.51624	8.73342	44.1516	3.607e-05	0.014575	11.62	3.65
Cdk4	6	1.71948	4.40455	24.6134	0.000425783	0.04504	10.31	3.65
B230118H07Rik	6	1.83117	4.59724	33.0792	0.000127247	0.0288242	11.28	3.41
Cst7	6	1.63373	4.4486	26.123	0.000336318	0.0426508	8.28	3.16
Vcam1	6	2.11297	4.49307	35.6581	9.23476e-05	0.0249963	10.52	2.92
Mogat2	6	1.79079	3.92907	26.3879	0.000323015	0.0426508	11.49	2.92
Dmkn	6	2.58295	4.66642	35.6894	9.19991e-05	0.0249963	6.55	2.43
Ckap2	6	1.93083	3.57226	24.1847	0.000456144	0.0466432	7.94	1.95
Mgl2	6	3.12996	3.09168	27.9074	0.000257699	0.0392939	5.07	0.97
Lgals1	6	4.05597	3.00569	38.6944	6.47611e-05	0.0205223	4.52	0.49
Fah	6	3.51591	2.35329	23.774	0.000487669	0.0481435	4.14	0.49
Trim5	6	5.20307	3.12787	39.2539	6.08096e-05	0.0203052	7.22	0.24
Ccl12	6	4.24179	2.93908	27.6774	0.000266506	0.0392939	1.86	0.24

## Sheet: Cluster 7
genes	group_name	logFC	logCPM	F	PValue	FDR	%_KO	%_WT
Lyz2	7	-6.33297	12.6129	685.977	5.82419e-146	5.43047e-142	47.06	99.79
Plac8	7	0.714962	12.6485	14.9858	0.000109065	0.0121062	99.19	99.15
Ifitm3	7	0.817211	11.6786	17.0838	3.62434e-05	0.00482762	97.29	98.83
Cd14	7	0.78171	10.7742	13.9689	0.0001871	0.0175647	96.03	97.28
Cd74	7	0.65975	12.9594	13.2402	0.000275483	0.022731	98.37	96.69
Chil3	7	-1.82381	13.5026	96.8736	9.97228e-23	1.85963e-19	91.51	96.53
Ifi27l2a	7	1.21872	10.7181	33.5022	7.69053e-09	2.86826e-06	90.7	90.82
Fbxl5	7	-1.12919	8.67185	20.4849	6.08482e-06	0.00109105	58.36	90.66
H2-Ab1	7	0.679231	11.6664	11.9471	0.000550004	0.041693	95.21	88.69
H2-Aa	7	0.716216	11.7141	13.2661	0.000271898	0.0226355	95.84	87.94
Ms4a8a	7	-1.31419	7.98264	21.8591	2.97538e-06	0.000566172	39.93	85.22
Fpr2	7	-0.875638	8.41908	11.7521	0.000610833	0.0455632	58.08	82.44
H2-Eb1	7	0.792733	10.8878	14.6322	0.000132516	0.0134787	88.35	76.84
Hilpda	7	-1.29847	8.02596	20.9687	4.72909e-06	0.000864589	30.71	69.64
Ccl5	7	1.50977	10.9712	53.2968	3.10261e-13	2.22529e-10	87.26	68.68
Ccl2	7	-1.40108	9.26165	35.2744	2.96619e-09	1.31699e-06	32.7	68.46
Cd24a	7	-1.9873	7.26462	49.7677	1.85399e-12	1.15244e-09	15.18	65.42
Ifitm2	7	0.825737	9.00094	13.5631	0.000231977	0.0205995	59.71	60.57
Ezr	7	-0.986102	6.83553	13.3541	0.000259281	0.0217796	25.2	59.87
Mmp8	7	-1.14909	8.06582	18.3124	1.89355e-05	0.00275866	34.69	59.34
Il1r2	7	-1.26597	6.93287	19.5586	9.8667e-06	0.00158616	22.22	58.43
Il7r	7	-1.0923	7.42969	14.7339	0.000124616	0.0132941	21.77	57.47
Nr4a2	7	0.979358	7.86062	13.4375	0.000248011	0.0212152	54.56	54.22
Ly86	7	1.32159	7.68589	25.5423	4.41016e-07	0.000100293	56.91	50.16
Clec4a3	7	1.07037	7.41796	13.4795	0.000242538	0.0210972	51.67	45.25
Gngt2	7	0.893489	7.24322	12.3031	0.000454341	0.0353023	45.26	44.77
Ecm1	7	-1.41837	6.23182	23.6573	1.16994e-06	0.000237141	12.01	41.78
Lcn2	7	-2.19112	6.28169	48.0913	4.33876e-12	2.52841e-09	8.85	39.97
Lst1	7	0.948972	7.12591	14.8341	0.000118181	0.012813	37.22	35.86
Trbc2	7	-0.962857	7.06892	11.6738	0.000663547	0.0487159	16.44	34.2
Wfdc21	7	-1.52139	6.36241	28.0299	1.22172e-07	3.55979e-05	10.93	34.1
Nrg1	7	1.02967	6.81407	15.3786	8.86079e-05	0.00995397	37.13	31.7
Gm8369	7	-1.14109	5.68374	11.8468	0.000580137	0.0436225	9.94	28.39
Gimap3	7	-1.44492	5.76671	19.6189	9.56096e-06	0.00156397	9.49	27.8
Gimap4	7	-1.31583	5.74093	15.4281	8.63218e-05	0.0099337	9.76	27.53
Nkg7	7	-1.2864	6.20497	16.0301	6.28258e-05	0.00770773	8.49	26.47
Ctla2a	7	-1.75694	6.55988	30.9646	2.7005e-08	9.68443e-06	8.04	26.25
Gnl3	7	-1.15081	5.28556	11.6205	0.000655048	0.0484735	8.76	26.04
Klf9	7	-1.20112	5.25514	12.5993	0.000387792	0.0314415	7.41	25.99
F830016B08Rik	7	1.07058	6.43033	13.3884	0.000254584	0.0215794	29	25.83
Gm19951	7	-2.0663	5.07353	29.1898	6.72421e-08	2.02247e-05	4.79	25.13
Cd83	7	1.4248	6.59109	26.2071	3.12818e-07	7.883e-05	35.41	23.8
Arl5c	7	1.03518	6.30843	14.2093	0.000164567	0.0161518	29	23.69
Serpine1	7	-1.06141	5.9458	13.5058	0.000239162	0.0210372	8.22	22.15
Ccl12	7	1.29167	7.01421	19.0707	1.27327e-05	0.00191484	15.63	22.04
Gpnmb	7	-1.49798	5.42675	17.3321	3.24716e-05	0.0043879	6.14	21.24
Cd28	7	-1.2305	5.27295	12.4106	0.000428955	0.0341844	6.87	20.76
Bcl2	7	-1.3852	4.8724	14.502	0.000140906	0.014127	4.88	18.84
Ifng	7	-2.50563	7.12241	59.8181	1.14834e-14	9.73371e-12	3.79	18.3
Tnfrsf26	7	-1.8669	4.31834	21.2039	4.18397e-06	0.000780226	3.16	17.24
Thy1	7	-1.35429	4.9615	14.6786	0.000128321	0.0132941	5.78	17.13
Emp1	7	-1.53185	4.55683	16.3428	5.32826e-05	0.00671361	3.7	16.33
Cd2	7	-1.50999	4.47109	15.4054	8.7362e-05	0.0099337	3.7	16.01
Ermn	7	-1.94085	5.0113	25.7965	3.86722e-07	9.01449e-05	3.79	15.85
E030018B13Rik	7	-2.22044	4.15665	26.1045	3.29842e-07	7.88575e-05	2.17	15.47
Themis	7	-1.51707	4.33775	14.7039	0.000126617	0.0132941	3.34	14.51
Id1	7	-1.52462	4.23981	14.6111	0.000132995	0.0134787	2.98	13.66
Pdpn	7	-2.19783	4.47296	30.4539	3.51048e-08	1.16899e-05	2.35	13.13
Plpp1	7	-2.44323	3.83802	26.1351	3.24658e-07	7.88575e-05	1.54	13.13
Tnfrsf4	7	-1.50723	4.61631	15.9214	6.65348e-05	0.00795347	2.98	13.13
Ccl7	7	-1.77983	6.83314	44.0024	3.46195e-11	1.89878e-08	6.14	12.97
Chil1	7	-1.41161	4.64802	13.9547	0.000188382	0.0175647	3.25	12.81
Gzmb	7	-2.37838	6.27924	50.2065	1.48421e-12	9.88482e-10	3.43	12.75
Gm34084	7	1.46542	5.25137	19.3592	1.09502e-05	0.00170166	18.16	12.7
Hhex	7	1.19285	5.24373	13.5839	0.000229432	0.0205695	16.98	12.65
Dmkn	7	-1.38663	4.27391	12.3898	0.000433751	0.0342737	3.43	12.49
Edn1	7	-3.48333	4.8089	61.316	5.39177e-15	5.02729e-12	1.08	11.47
Asprv1	7	-1.52324	4.5904	15.8953	6.74569e-05	0.00796162	3.16	10.67
Mcm6	7	-2.25612	3.58357	19.8166	8.62294e-06	0.00143572	1.08	10.51
Cxcl3	7	-1.90365	5.36751	27.298	1.78157e-07	4.88568e-05	3.07	10.19
Ch25h	7	-1.5725	4.04338	14.0986	0.000174528	0.0167763	2.17	9.77
Zbtb20	7	1.26962	4.51254	13.4653	0.000244369	0.0210972	11.02	8.91
Crispld2	7	-1.87679	3.32143	13.6374	0.000222992	0.0201862	1.45	8.59
Lta	7	-2.92866	3.95437	35.6971	2.38948e-09	1.1726e-06	1.17	8.54
Stfa2l1	7	-1.44019	4.04867	11.9686	0.000543636	0.0415481	2.44	7.58
Klrc1	7	-2.09943	3.61206	17.9714	2.26414e-05	0.00324783	1.36	7.52
Mef2c	7	1.60116	4.46382	20.4271	6.27101e-06	0.00110322	10.93	7.42
Il6st	7	1.30776	4.14103	12.5352	0.000401299	0.0322561	8.67	6.99
Trim12a	7	2.08643	4.70096	36.0185	2.02738e-09	1.05018e-06	14.27	6.94
Klrc2	7	-1.77407	3.22792	11.9869	0.000538176	0.0414707	1.17	6.51
Ngp	7	1.92115	5.09669	34.3402	4.78416e-09	1.92902e-06	17.62	6.46
Gzma	7	-2.66454	6.32089	61.4874	4.94513e-15	5.02729e-12	2.17	6.35
Wee1	7	-2.62303	2.85643	16.892	3.99059e-05	0.00516782	0.63	6.08
Gm5483	7	-1.59936	3.97566	14.0003	0.000183876	0.0174945	1.9	5.92
Trim34a	7	1.80674	4.18078	24.0474	9.55781e-07	0.000202539	10.66	5.82
Magee1	7	-2.86972	2.64628	15.9445	6.57259e-05	0.00795347	0.45	5.6
Cx3cr1	7	2.68869	5.46402	64.0616	1.35005e-15	1.79827e-12	14.27	5.18
Adgre4	7	1.54559	3.98876	16.6934	4.43026e-05	0.0056586	8.58	5.07
Mid1	7	1.90294	4.11133	26.3924	2.84272e-07	7.36263e-05	10.21	4.96
Atp6v0d2	7	-2.76846	3.39978	24.573	7.28059e-07	0.00015787	0.54	4.75
Klrb1b	7	1.48424	4.20306	16.9185	3.93538e-05	0.00516782	8.94	4.64
Cxcl1	7	1.55303	4.43537	18.3872	1.82083e-05	0.00269482	6.14	4.27
Lyz1	7	5.88203	7.47723	259.94	1.06179e-57	3.30005e-54	16.44	4.22
Cd81	7	2.10274	4.73793	34.7614	4.96531e-09	1.92902e-06	7.95	4.06
Camp	7	1.97993	4.19832	30.46	3.49956e-08	1.16899e-05	10.39	3.84
Ighm	7	1.63054	3.86744	17.6214	2.72034e-05	0.00373006	6.78	3.58
Clec9a	7	1.8569	3.59577	19.5144	1.00971e-05	0.00159568	7.14	3.52
Trim5	7	2.14543	3.70489	27.6944	1.45232e-07	4.10348e-05	7.95	3.47
Ppfia4	7	1.6013	3.40653	14.6954	0.000127186	0.0132941	5.87	3.31
Ccnd1	7	1.79102	4.08878	24.8025	6.46535e-07	0.000143531	6.23	3.2
Vcam1	7	2.02978	3.67663	23.6831	1.1544e-06	0.000237141	6.14	3.15
Ccl1	7	-1.8703	4.19756	20.058	7.60217e-06	0.00131264	1.08	2.99
Gzmk	7	-4.47031	2.10008	14.888	0.000114858	0.0125993	0.09	2.88
Ccl24	7	-2.38535	3.70336	22.8999	1.73286e-06	0.000343769	0.72	2.77
Lsmem1	7	2.37821	3.56805	30.3236	3.75363e-08	1.20686e-05	7.14	2.61
Areg	7	1.49468	4.10208	15.7667	7.21921e-05	0.00841399	5.33	2.56
Hbb-bs	7	-4.46574	2.89463	29.7571	5.0297e-08	1.56323e-05	0.18	2.45
Trdc	7	1.62309	4.29783	19.3075	1.12499e-05	0.00171958	1.81	2.24
Cd300lb	7	2.08244	2.75263	17.7883	2.49232e-05	0.00346842	4.25	2.03
Gbp2b	7	1.65637	2.86763	12.3093	0.000452828	0.0353023	3.16	1.97
Il17a	7	2.95159	5.17755	62.2507	3.36475e-15	3.92161e-12	3.43	1.71
Igkc	7	4.60051	5.20578	124.526	9.82205e-29	2.28952e-25	1.54	1.49
Tcrg-C1	7	1.78535	2.71354	12.8996	0.000330335	0.0270179	1.9	1.44
Gpr34	7	2.06038	2.44235	13.6784	0.000218179	0.0199441	2.8	1.39
Pdlim4	7	2.25105	2.44784	16.2638	5.55458e-05	0.00690545	3.61	1.33
Il2	7	-5.56025	3.75434	58.393	2.35842e-14	1.83249e-11	0.18	1.23
Olfml3	7	2.8989	2.94053	35.2767	2.96263e-09	1.31699e-06	4.25	1.17
Gvin1	7	3.00653	2.47181	27.0514	2.02324e-07	5.38992e-05	4.52	1.01
Kit	7	2.57927	2.27391	17.8838	2.37056e-05	0.00334895	3.43	1.01
Cd72	7	2.64906	1.89076	14.2268	0.000163047	0.0161518	2.17	0.75
Sparc	7	4.03232	3.67357	71.9043	2.60293e-17	4.04495e-14	4.52	0.69
Siglech	7	3.52095	2.47645	34.4575	4.50547e-09	1.9095e-06	2.44	0.48
Bvht	7	3.20384	1.5304	14.178	0.000167325	0.0162514	2.35	0.43
Slco2b1	7	3.1133	1.53296	13.698	0.000215923	0.0199334	1.72	0.32
Nav3	7	3.96783	1.69395	22.1472	2.56166e-06	0.000497602	1.9	0.27
Apol7c	7	4.58657	1.35277	19.8683	8.39329e-06	0.00142289	2.35	0.16
Iglc1	7	12.5381	8.37111	484.114	1.21263e-104	5.65327e-101	0.45	0.05

## Sheet: Cluster 8
genes	group_name	logFC	logCPM	F	PValue	FDR	%_KO	%_WT
Ptma	8	0.915583	11.7581	16.7044	4.46164e-05	0.00806919	97.08	97.54
Vim	8	-1.29605	10.9446	26.0104	3.56178e-07	0.00011273	81.75	90.98
Fth1	8	-1.06813	10.7664	17.117	3.59085e-05	0.00717792	83.94	90.16
AA467197	8	-1.18177	10.2769	15.5032	8.61629e-05	0.012763	37.96	75.41
Cd3g	8	-1.31682	10.2861	20.853	5.20427e-06	0.00123536	38.69	73.77
S100a4	8	-1.59222	10.299	28.8632	1.38254e-07	4.77353e-05	46.72	69.67
Ctla2a	8	-1.12839	10.0796	13.2151	0.000281927	0.0382413	54.01	66.39
Bcl2a1d	8	-1.69568	8.53238	15.5307	8.27712e-05	0.012763	26.28	57.38
Trbc1	8	-1.53812	9.54059	18.5536	1.70652e-05	0.00360076	45.99	56.56
Chil3	8	-2.306	8.46184	19.5018	1.03936e-05	0.00232206	27.01	47.54
Ifng	8	-3.39147	10.3646	103.897	1.68847e-17	6.41282e-14	31.39	45.9
Furin	8	-1.77851	8.14676	15.6169	7.92981e-05	0.012763	16.79	35.25
Tyrobp	8	1.60835	8.97176	15.425	8.73716e-05	0.012763	55.47	31.97
Gzma	8	1.29303	12.2501	27.9623	2.04042e-06	0.000516635	41.61	31.15
Lyz2	8	-6.04086	6.78683	44.8036	2.4978e-11	2.37166e-08	0.73	27.87
Cd40lg	8	-2.32368	6.93934	16.4943	5.09205e-05	0.00879072	8.76	24.59
Cdk1	8	1.90226	7.27119	12.7321	0.000368958	0.0459915	32.12	20.49
Tnf	8	-3.54106	7.59561	41.1348	1.5955e-10	1.21194e-07	5.11	19.67
Klre1	8	2.05783	8.34853	16.7674	4.31326e-05	0.00806919	37.96	16.39
Ddit4	8	-2.42336	6.39489	13.6076	0.00022843	0.0321325	5.11	16.39
Alox5ap	8	1.80598	7.39092	12.6746	0.000375392	0.0459915	18.98	12.3
Ncr1	8	2.49536	7.78	23.4273	1.34881e-06	0.000365913	32.85	11.48
Hist1h1b	8	2.71269	7.21649	24.1155	1.18612e-06	0.000346529	24.09	8.2
Ccl17	8	-7.85676	6.21287	37.5265	9.93584e-10	5.3909e-07	0	4.1
Car2	8	2.23374	6.31083	12.737	0.000363177	0.0459915	19.71	4.1
Ctsg	8	2.67179	8.65873	28.3913	1.06653e-07	4.3136e-05	9.49	3.28
Ms4a3	8	2.88715	8.13283	28.2404	1.13576e-07	4.3136e-05	9.49	3.28
Il2	8	-5.71432	8.18402	65.7328	2.26462e-15	4.30051e-12	1.46	2.46
Mpo	8	4.3053	6.94726	33.1397	9.25582e-09	4.3942e-06	7.3	2.46
Elane	8	6.25915	6.60338	40.5156	2.1829e-10	1.38177e-07	2.92	0.82
Prtn3	8	8.26142	6.40683	45.7075	1.58297e-11	2.00404e-08	3.65	0

## Sheet: Cluster 9
genes	group_name	logFC	logCPM	F	PValue	FDR	%_KO	%_WT
Lyz2	9	-8.41429	13.3966	310.4	2.30022e-06	0.0028678	22.03	95.65
Chil3	9	-1.71524	14.1415	70.872	7.16065e-07	0.00102029	73.57	88.65
Ccr1	9	-0.815966	9.37529	20.3723	0.000478296	0.0481871	67.16	86.75
Ifi27l2a	9	0.990758	10.7422	30.6286	7.1744e-05	0.0198771	90.52	80.51
Ms4a8a	9	-1.63441	8.08477	74.7475	5.20964e-07	0.000978865	33.32	74.65
Clec5a	9	-0.973132	7.90144	21.2621	0.000396819	0.0439764	35.54	66.98
Fbxl5	9	-0.914874	7.80456	23.552	0.00025085	0.0348333	38.08	66.89
Ccl2	9	-1.13869	9.4622	39.0936	2.05234e-05	0.010235	43.59	62.72
Slc31a2	9	-1.07066	7.28376	28.2467	0.000106679	0.0238038	29.4	59.98
Cd38	9	-1.0676	7.22054	28.0797	0.000109783	0.0238038	27.22	57.9
Cd33	9	-1.35767	7.05501	46.324	8.20928e-06	0.00629842	21.77	56.76
H2-Aa	9	0.865243	11.4117	20.6289	0.000452989	0.0471573	82.36	55.91
H2-Ab1	9	0.901744	11.2187	23.1788	0.000269768	0.0358755	79.77	55.82
Fpr2	9	-1.10762	7.16602	23.5396	0.000251454	0.0348333	24.74	52.41
Acod1	9	-1.18099	7.59762	31.1633	6.58295e-05	0.019484	22.62	50.8
Saa3	9	-0.864223	8.76131	21.4785	0.000379484	0.0430475	23.41	50.61
Tgm2	9	-1.04798	8.51519	25.3427	0.000185675	0.0313886	29.13	46.26
Furin	9	-1.01981	6.76863	27.2225	0.000127436	0.025305	19.33	37.18
C5ar1	9	-1.21969	6.46504	32.0118	5.75507e-05	0.0190598	15.73	33.68
Tmpo	9	1.2161	7.40727	37.9787	2.39068e-05	0.0108385	39.46	33.21
Cd24a	9	-0.972831	6.19961	20.9241	0.000425737	0.0461555	10.96	28.29
Ecm1	9	-1.80042	5.84677	73.2343	5.8885e-07	0.000978865	7.94	26.4
Spint1	9	-1.02075	6.42268	21.8817	0.000349451	0.0419931	13.4	26.11
Ttc39b	9	-1.08127	5.60601	23.8869	0.000235158	0.0339922	9.9	26.02
Rgcc	9	-1.0664	5.93899	24.9765	0.000191356	0.0316889	9.85	25.35
Flt1	9	-1.30717	5.69845	27.657	0.000123079	0.0250528	10.43	25.07
Alas1	9	-0.908334	6.24567	20.7782	0.000438966	0.0466736	14.04	24.98
Hilpda	9	-1.44406	6.22518	40.4593	1.70998e-05	0.00947518	9.85	24.79
Hopx	9	-0.998852	6.83552	22.5584	0.000304951	0.038501	15.36	22.8
Clec4n	9	0.976798	6.99687	23.0197	0.000278325	0.0360522	30.19	22.61
Gpat3	9	-1.47837	5.27007	44.8161	9.84272e-06	0.00701224	6.2	17.6
Cd3d	9	-1.33162	5.48366	20.3879	0.000476714	0.0481871	4.5	15.33
Prnp	9	-1.52327	4.45891	28.2049	0.000107448	0.0238038	3.55	14
Asns	9	-1.62092	4.68787	36.0993	3.11604e-05	0.0129983	4.03	13.91
H2afv	9	1.37255	6.58147	39.6448	1.90552e-05	0.010003	20.82	12.87
Il18r1	9	-1.49107	4.59524	26.0199	0.000157957	0.027831	3.55	12.11
Nkg7	9	-1.42063	5.33641	24.9055	0.000193906	0.0316889	3.55	12.11
Cd28	9	-1.66288	4.60235	24.6833	0.000203624	0.0316889	2.97	11.83
Gimap6	9	-1.99875	4.39995	43.2178	1.19932e-05	0.00738989	2.28	11.45
Ablim1	9	-1.55607	4.35527	27.1217	0.000129718	0.025305	2.75	10.41
Fabp7	9	-1.55852	4.08842	25.9819	0.00015905	0.027831	2.81	9.74
Frmd4a	9	1.09259	5.2726	21.5911	0.000370808	0.0430051	15.36	9.74
Ccl7	9	-1.20157	6.11891	30.7063	7.08486e-05	0.0198771	5.83	9.46
Gpnmb	9	-1.60769	4.32687	28.5038	0.000102095	0.0238038	2.33	9.18
Smc2	9	1.28159	6.08696	25.0231	0.000209692	0.0316889	13.14	8.99
Ighm	9	1.21345	6.22858	31.8279	5.92392e-05	0.0190598	22.67	8.89
Gm34084	9	1.37423	5.39979	32.2162	5.57388e-05	0.0190598	15.68	8.33
Ifng	9	-1.63438	5.81367	34.4046	3.99258e-05	0.0159288	1.43	8.23
Trat1	9	-2.67881	3.99294	49.5666	5.64199e-06	0.00468944	1.17	8.04
Themis	9	-2.04665	3.64947	28.4222	0.000103525	0.0238038	1.11	8.04
Pclaf	9	1.15761	6.8165	31.3943	6.34475e-05	0.019484	12.34	7.76
Gzmb	9	-1.60239	5.75729	25.2083	0.000249566	0.0348333	1.69	7.38
Gimap7	9	-2.13843	3.52808	32.4661	5.36111e-05	0.0190598	1.17	6.53
Crispld2	9	-1.86368	3.33255	24.5509	0.000207246	0.0316889	1.48	6.43
Tnfrsf26	9	-2.04341	3.10047	20.5114	0.000464384	0.0477502	1.11	6.15
Mrap	9	-2.71779	2.93532	29.8237	0.000106274	0.0238038	0.64	5.96
Ermn	9	-1.88982	3.81604	28.4675	0.000131929	0.025305	1.48	5.96
Clec10a	9	1.66097	6.12407	55.8614	2.87156e-06	0.00307423	14.19	5.49
Rgs18	9	1.5566	4.81246	30.1235	7.78964e-05	0.020868	11.86	5.49
Serpine1	9	-1.48354	4.06874	22.6045	0.000302159	0.038501	1.91	5.49
E030018B13Rik	9	-3.51055	2.8929	40.8808	2.28508e-05	0.0108385	0.37	5.2
Lyz1	9	4.64608	7.59398	370.699	1.59992e-11	1.37328e-07	12.08	5.11
Tpx2	9	1.68659	5.2678	27.5808	0.000266794	0.0358755	8.74	4.92
Lmna	9	-1.56181	4.01065	28.7768	9.74722e-05	0.0238038	2.33	4.82
Racgap1	9	1.51793	4.8563	27.7388	0.000117399	0.024721	7.89	4.73
Cdkn3	9	1.75966	5.10027	26.8703	0.000330953	0.0412616	8.21	4.45
Gzma	9	-3.4736	6.11203	132.444	3.19188e-08	0.000106119	0.85	4.35
Cdk1	9	1.50591	5.08714	31.1077	6.64182e-05	0.019484	7.73	3.97
Ccnd1	9	2.01834	5.25228	55.1728	3.08225e-06	0.00307423	12.02	3.88
Kif20b	9	1.47119	4.57352	24.7176	0.00020085	0.0316889	6.36	3.88
H2afx	9	2.36713	5.78138	42.3921	0.000154891	0.027831	8.85	3.78
Cenpe	9	1.94828	4.9647	30.4964	0.000217536	0.0323836	8.16	3.6
Aurkb	9	1.46513	4.57841	24.6077	0.000205041	0.0316889	6.73	3.5
Trim34a	9	2.0216	4.2401	36.0733	3.12773e-05	0.0129983	9.16	3.41
Rhov	9	-2.14396	2.8701	23.0836	0.000274851	0.0360522	1.01	3.41
Klrc1	9	-2.62198	2.75766	24.4309	0.000263019	0.0358755	0.48	3.31
Mis18bp1	9	1.38526	4.12799	21.4744	0.000379805	0.0430475	5.24	3.31
Ccna2	9	2.13252	4.88415	30.1835	0.000402152	0.0440776	7.52	3.12
Knl1	9	1.84964	4.31811	33.7101	4.4309e-05	0.0163681	5.88	2.74
Camp	9	3.00473	5.44164	84.0508	5.7511e-07	0.000978865	16.95	2.65
Kif15	9	1.58051	4.01479	20.7683	0.000439876	0.0466736	5.14	2.65
Nav1	9	1.47493	4.06979	21.7162	0.000361436	0.0429162	6.73	2.37
Gzmk	9	-4.20381	2.02345	22.6134	0.000368218	0.0430051	0.05	2.27
Bub1b	9	1.91228	3.67504	24.0035	0.000229957	0.0337293	4.24	1.8
Trim5	9	2.34619	3.91353	26.3577	0.000336887	0.0414828	7.2	1.8
Klrb1f	9	2.09485	3.49254	29.9988	7.95052e-05	0.020868	4.66	1.7
Igkc	9	-5.10401	7.87125	342.237	2.75372e-11	1.37328e-07	1.48	1.61
Ercc6l	9	1.86426	3.29508	21.9174	0.000346924	0.0419931	3.92	1.51
Bex6	9	1.94372	3.32224	21.4104	0.000384847	0.0431288	4.03	1.23
Dlgap5	9	1.93073	3.14066	20.6194	0.000453891	0.0471573	3.39	1.23
Cd209a	9	1.93647	5.39657	44.0087	1.23196e-05	0.00738989	5.46	1.04
Pbk	9	2.38138	3.14626	29.0646	9.28561e-05	0.0237474	3.23	0.85
Klra4	9	-5.40399	2.29457	36.1093	4.24484e-05	0.0162839	0.05	0.76
Gvin1	9	2.74315	2.88743	26.0376	0.000157449	0.027831	3.65	0.76
Olfml3	9	2.82381	2.80189	27.6154	0.00011897	0.024721	2.17	0.66
Ect2	9	2.78462	2.82002	26.8232	0.000136752	0.0257352	2.7	0.57
Sparc	9	3.68607	3.49404	52.0931	4.26873e-06	0.00387057	2.91	0.38
Cdk5rap2	9	3.15044	2.5824	25.8054	0.000164239	0.0282434	2.65	0.38
Siglech	9	7.90154	2.48761	45.9182	1.25956e-05	0.00738989	1.96	0
