# Supplementary material for: Transcription cofactor GRIP1 differentially affects myeloid cell–driven neuroinflammation and response to IFN-β therapy
Source: J Exp Med. 2020 Oct 12;218(1):e20192386. doi: 10.1084/jem.20192386 (PMC7555412; doi:10.1084/jem.20192386)
Supplement: Table S6 — lists RT-qPCR primer sequences. [file JEM_20192386_TableS6.xlsx]

## Sheet: Sheet1
Table S6. RT-qPCR primers sequences
Gene	Primers
Tnf	F: 5’-TGGAACTGGCAGAAGAGGCACT
	R: 5’-GAGATAGCAAATCGGCTGACGG
Irf1	F: 5’-CCCAAGACATGGAAGGCAAACTT
	R: 5’-GCTGCCCTTGTTCCTACTCTGAT
Il10	F: 5’-CATCATGCCTGGCTCAGCACTG
	R: 5’-TGGCTGAAGGCAGTCCGCAGC
Irf7	F: 5’-CTGGAGCCATGGGTATGCA
	R: 5’-AAGCAAGCCGAGACTGCT
Ifit1	F: 5’-TGCTTTGCGAAGGCTCTGAAAGTG
	R: 5’-TGGATTTAACCGGACAGCCTTCCT
Isg15	F: 5’-CAGGACGGTCTTACCCTTTCC
	R: 5’-AGGCTCGCTGCAGTTCTGTAC
Nr3c1 (GR)	F: 5’-AAGCCCTGGAATGAGACCAGATGT
	R: 5’-CTTTGCAGCTTCCACATGTCAGC
Ncoa2 (GRIP1)	F: 5’-AACTTCGATGGCCTTGAGG
	R: 5’-CTTCTGCTCCAGCATTATGC
Nlrp3	F: 5’-GACCGTGAGGAAAGGACCAG
	R: 5’-GGCCAAAGAGGAATCGGACA
Il1b	F: 5’-GGGCTGCTTCCAAACCTTTGACC
	R: 5’-GTAGCTGCCACAGCTTCTCCACAGCC
Actb	F: 5’-AGGTGTGCACTTTTATTGGTCTCAA
	R: 5’-TGTATGAAGGCTTTGGTCTCCCT
